# Supplementary material for: Rapid Global Fitting of Large Fluorescence Lifetime Imaging Microscopy Datasets
Source: PLoS One. 2013 Aug 5;8(8):e70687. doi: 10.1371/journal.pone.0070687 (PMC3734241; doi:10.1371/journal.pone.0070687)
Supplement: File S1 — Compressed archive of the source code for FLIMfit used in the present study. Please note that up to date source code and compiled binaries are available from the Open Microscopy website [54]. (ZIP) [file pone.0070687.s001.zip]

Archive with 738 entries (691 files):
- FLIMFit 4_3_3 Source/.hgignore
- FLIMFit 4_3_3 Source/.hgtags
- FLIMFit 4_3_3 Source/.hg_archival.txt
- FLIMFit 4_3_3 Source/GlobalProcessingFrontEnd/
- FLIMFit 4_3_3 Source/GlobalProcessingFrontEnd/addpath_global_analysis.m
- FLIMFit 4_3_3 Source/GlobalProcessingFrontEnd/Classes/
- FLIMFit 4_3_3 Source/GlobalProcessingFrontEnd/Classes/@flim_data_series/
- FLIMFit 4_3_3 Source/GlobalProcessingFrontEnd/Classes/@flim_data_series/clear_memory_mapping.m
- FLIMFit 4_3_3 Source/GlobalProcessingFrontEnd/Classes/@flim_data_series/compute_tr_data.m
- FLIMFit 4_3_3 Source/GlobalProcessingFrontEnd/Classes/@flim_data_series/compute_tr_irf.m
- FLIMFit 4_3_3 Source/GlobalProcessingFrontEnd/Classes/@flim_data_series/compute_tr_tvb_profile.m
- FLIMFit 4_3_3 Source/GlobalProcessingFrontEnd/Classes/@flim_data_series/estimate_irf_background.m
- FLIMFit 4_3_3 Source/GlobalProcessingFrontEnd/Classes/@flim_data_series/flim_data_series.m
- FLIMFit 4_3_3 Source/GlobalProcessingFrontEnd/Classes/@flim_data_series/generate_t0_map.m
- FLIMFit 4_3_3 Source/GlobalProcessingFrontEnd/Classes/@flim_data_series/generate_tvb_I_map.m
- FLIMFit 4_3_3 Source/GlobalProcessingFrontEnd/Classes/@flim_data_series/get_channels.m
- FLIMFit 4_3_3 Source/GlobalProcessingFrontEnd/Classes/@flim_data_series/identify_flim_files.m
- FLIMFit 4_3_3 Source/GlobalProcessingFrontEnd/Classes/@flim_data_series/import_plate_metadata.m
- FLIMFit 4_3_3 Source/GlobalProcessingFrontEnd/Classes/@flim_data_series/init_dataset.m
- FLIMFit 4_3_3 Source/GlobalProcessingFrontEnd/Classes/@flim_data_series/init_memory_mapping.m
- FLIMFit 4_3_3 Source/GlobalProcessingFrontEnd/Classes/@flim_data_series/load_acceptor_images.m
- FLIMFit 4_3_3 Source/GlobalProcessingFrontEnd/Classes/@flim_data_series/load_background.m
- FLIMFit 4_3_3 Source/GlobalProcessingFrontEnd/Classes/@flim_data_series/load_data_series.m
- FLIMFit 4_3_3 Source/GlobalProcessingFrontEnd/Classes/@flim_data_series/load_irf.m
- FLIMFit 4_3_3 Source/GlobalProcessingFrontEnd/Classes/@flim_data_series/load_raw_data.m
- FLIMFit 4_3_3 Source/GlobalProcessingFrontEnd/Classes/@flim_data_series/load_selected_files.m
- FLIMFit 4_3_3 Source/GlobalProcessingFrontEnd/Classes/@flim_data_series/load_single.m
- FLIMFit 4_3_3 Source/GlobalProcessingFrontEnd/Classes/@flim_data_series/load_tvb.m
- FLIMFit 4_3_3 Source/GlobalProcessingFrontEnd/Classes/@flim_data_series/save_data_series.m
- FLIMFit 4_3_3 Source/GlobalProcessingFrontEnd/Classes/@flim_data_series/save_magic_angle_raw.m
- FLIMFit 4_3_3 Source/GlobalProcessingFrontEnd/Classes/@flim_data_series/save_raw_data.m
- FLIMFit 4_3_3 Source/GlobalProcessingFrontEnd/Classes/@flim_data_series/set_data.m
- FLIMFit 4_3_3 Source/GlobalProcessingFrontEnd/Classes/@flim_data_series/set_irf.m
- FLIMFit 4_3_3 Source/GlobalProcessingFrontEnd/Classes/@flim_data_series/smooth_flim_data.m
- FLIMFit 4_3_3 Source/GlobalProcessingFrontEnd/Classes/@flim_data_series/smooth_flim_data_orig.m
- FLIMFit 4_3_3 Source/GlobalProcessingFrontEnd/Classes/@flim_data_series/switch_active_dataset.m
- FLIMFit 4_3_3 Source/GlobalProcessingFrontEnd/Classes/@flim_dll_interface/
- FLIMFit 4_3_3 Source/GlobalProcessingFrontEnd/Classes/@flim_dll_interface/call_fitting_lib.m
- FLIMFit 4_3_3 Source/GlobalProcessingFrontEnd/Classes/@flim_dll_interface/clear_temp_vars.m
- FLIMFit 4_3_3 Source/GlobalProcessingFrontEnd/Classes/@flim_dll_interface/fit.m
- FLIMFit 4_3_3 Source/GlobalProcessingFrontEnd/Classes/@flim_dll_interface/fitted_decay.m
- FLIMFit 4_3_3 Source/GlobalProcessingFrontEnd/Classes/@flim_dll_interface/flim_dll_interface.m
- FLIMFit 4_3_3 Source/GlobalProcessingFrontEnd/Classes/@flim_dll_interface/generate_phase_plane_estimates.m
- FLIMFit 4_3_3 Source/GlobalProcessingFrontEnd/Classes/@flim_dll_interface/get_image.m
- FLIMFit 4_3_3 Source/GlobalProcessingFrontEnd/Classes/@flim_dll_interface/get_param_list.m
- FLIMFit 4_3_3 Source/GlobalProcessingFrontEnd/Classes/@flim_dll_interface/get_progress.m
- FLIMFit 4_3_3 Source/GlobalProcessingFrontEnd/Classes/@flim_dll_interface/get_return_data.m
- FLIMFit 4_3_3 Source/GlobalProcessingFrontEnd/Classes/@flim_dll_interface/update_progress.m
- FLIMFit 4_3_3 Source/GlobalProcessingFrontEnd/Classes/@flim_fit_controller/
- FLIMFit 4_3_3 Source/GlobalProcessingFrontEnd/Classes/@flim_fit_controller/clear_fit.m
- FLIMFit 4_3_3 Source/GlobalProcessingFrontEnd/Classes/@flim_fit_controller/filter_table_updated.m
- FLIMFit 4_3_3 Source/GlobalProcessingFrontEnd/Classes/@flim_fit_controller/fit.m
- FLIMFit 4_3_3 Source/GlobalProcessingFrontEnd/Classes/@flim_fit_controller/fit_complete.m
- FLIMFit 4_3_3 Source/GlobalProcessingFrontEnd/Classes/@flim_fit_controller/flim_fit_controller.m
- FLIMFit 4_3_3 Source/GlobalProcessingFrontEnd/Classes/@flim_fit_controller/get_table_data.m
- FLIMFit 4_3_3 Source/GlobalProcessingFrontEnd/Classes/@flim_fit_controller/load_fit_result.m
- FLIMFit 4_3_3 Source/GlobalProcessingFrontEnd/Classes/@flim_fit_controller/reshape_global_param.m
- FLIMFit 4_3_3 Source/GlobalProcessingFrontEnd/Classes/@flim_fit_controller/save_fit_result.m
- FLIMFit 4_3_3 Source/GlobalProcessingFrontEnd/Classes/@flim_fit_controller/save_param_table.m
- FLIMFit 4_3_3 Source/GlobalProcessingFrontEnd/Classes/@flim_fit_controller/save_raw_images.m
- FLIMFit 4_3_3 Source/GlobalProcessingFrontEnd/Classes/@flim_fit_controller/update_progress.m
- FLIMFit 4_3_3 Source/GlobalProcessingFrontEnd/Classes/@flim_fit_controller/update_table.m
- FLIMFit 4_3_3 Source/GlobalProcessingFrontEnd/Classes/@flim_fit_plot_controller/
- FLIMFit 4_3_3 Source/GlobalProcessingFrontEnd/Classes/@flim_fit_plot_controller/flim_fit_plot_controller.m
- FLIMFit 4_3_3 Source/GlobalProcessingFrontEnd/Classes/@flim_fit_plot_controller/plot_figure.m
- FLIMFit 4_3_3 Source/GlobalProcessingFrontEnd/Classes/@flim_fit_plot_controller/update_plots.m
- FLIMFit 4_3_3 Source/GlobalProcessingFrontEnd/Classes/@flim_fit_ui/
- FLIMFit 4_3_3 Source/GlobalProcessingFrontEnd/Classes/@flim_fit_ui/add_data_transformation_panel.m
- FLIMFit 4_3_3 Source/GlobalProcessingFrontEnd/Classes/@flim_fit_ui/add_decay_display_panel.m
- FLIMFit 4_3_3 Source/GlobalProcessingFrontEnd/Classes/@flim_fit_ui/add_fitting_params_panel.m
- FLIMFit 4_3_3 Source/GlobalProcessingFrontEnd/Classes/@flim_fit_ui/add_hist_corr_display_panel.m
- FLIMFit 4_3_3 Source/GlobalProcessingFrontEnd/Classes/@flim_fit_ui/add_image_display_panel.m
- FLIMFit 4_3_3 Source/GlobalProcessingFrontEnd/Classes/@flim_fit_ui/add_plotter_display_panel.m
- FLIMFit 4_3_3 Source/GlobalProcessingFrontEnd/Classes/@flim_fit_ui/add_table_display_panel.m
- FLIMFit 4_3_3 Source/GlobalProcessingFrontEnd/Classes/@flim_fit_ui/flim_fit_ui.m
- FLIMFit 4_3_3 Source/GlobalProcessingFrontEnd/Classes/@flim_fit_ui/setup_layout.m
- FLIMFit 4_3_3 Source/GlobalProcessingFrontEnd/Classes/@flim_fit_ui/setup_menu.m
- FLIMFit 4_3_3 Source/GlobalProcessingFrontEnd/Classes/@flim_fit_ui/setup_toolbar.m
- FLIMFit 4_3_3 Source/GlobalProcessingFrontEnd/Classes/@flim_omero_data_manager/
- FLIMFit 4_3_3 Source/GlobalProcessingFrontEnd/Classes/@flim_omero_data_manager/Export_Visualisation_Images.m
- FLIMFit 4_3_3 Source/GlobalProcessingFrontEnd/Classes/@flim_omero_data_manager/fit_results2omeroImage_Channels.m
- FLIMFit 4_3_3 Source/GlobalProcessingFrontEnd/Classes/@flim_omero_data_manager/flim_omero_data_manager.m
- FLIMFit 4_3_3 Source/GlobalProcessingFrontEnd/Classes/@flim_omero_data_manager/load_background_from_Dataset.m
- FLIMFit 4_3_3 Source/GlobalProcessingFrontEnd/Classes/@flim_omero_data_manager/Load_FLIM_Dataset.m
- FLIMFit 4_3_3 Source/GlobalProcessingFrontEnd/Classes/@flim_omero_data_manager/load_FLIM_data_from_Dataset.m
- FLIMFit 4_3_3 Source/GlobalProcessingFrontEnd/Classes/@flim_omero_data_manager/load_irf_from_Dataset.m
- FLIMFit 4_3_3 Source/GlobalProcessingFrontEnd/Classes/@flim_omero_data_manager/load_tvb.m
- FLIMFit 4_3_3 Source/GlobalProcessingFrontEnd/Classes/@OMERO_data_series/
- FLIMFit 4_3_3 Source/GlobalProcessingFrontEnd/Classes/@OMERO_data_series/get_FLIM_cube.m
- FLIMFit 4_3_3 Source/GlobalProcessingFrontEnd/Classes/@OMERO_data_series/load_selected_files.m
- FLIMFit 4_3_3 Source/GlobalProcessingFrontEnd/Classes/@OMERO_data_series/OMERO_data_series.m
- FLIMFit 4_3_3 Source/GlobalProcessingFrontEnd/Classes/@OMERO_data_series/OMERO_fetch.m
- FLIMFit 4_3_3 Source/GlobalProcessingFrontEnd/Classes/@segmentation_controller/
- FLIMFit 4_3_3 Source/GlobalProcessingFrontEnd/Classes/@segmentation_controller/load_segmentation.m
- FLIMFit 4_3_3 Source/GlobalProcessingFrontEnd/Classes/@segmentation_controller/load_single_segmentation.m
- FLIMFit 4_3_3 Source/GlobalProcessingFrontEnd/Classes/@segmentation_controller/on_callback.m
- FLIMFit 4_3_3 Source/GlobalProcessingFrontEnd/Classes/@segmentation_controller/save_segmentation.m
- FLIMFit 4_3_3 Source/GlobalProcessingFrontEnd/Classes/@segmentation_controller/segmentation_controller.m
- FLIMFit 4_3_3 Source/GlobalProcessingFrontEnd/Classes/@segmentation_controller/update_display.m
- FLIMFit 4_3_3 Source/GlobalProcessingFrontEnd/Classes/abstract_display_controller.m
- FLIMFit 4_3_3 Source/GlobalProcessingFrontEnd/Classes/abstract_plot_controller.m
- FLIMFit 4_3_3 Source/GlobalProcessingFrontEnd/Classes/control_binder.m
- FLIMFit 4_3_3 Source/GlobalProcessingFrontEnd/Classes/flim_chi2_display_controller.m
- FLIMFit 4_3_3 Source/GlobalProcessingFrontEnd/Classes/flim_data_background_controller.m
- FLIMFit 4_3_3 Source/GlobalProcessingFrontEnd/Classes/flim_data_decay_view.m
- FLIMFit 4_3_3 Source/GlobalProcessingFrontEnd/Classes/flim_data_import_ui.m
- FLIMFit 4_3_3 Source/GlobalProcessingFrontEnd/Classes/flim_data_intensity_view.m
- FLIMFit 4_3_3 Source/GlobalProcessingFrontEnd/Classes/flim_data_masking_controller.m
- FLIMFit 4_3_3 Source/GlobalProcessingFrontEnd/Classes/flim_data_selector.m
- FLIMFit 4_3_3 Source/GlobalProcessingFrontEnd/Classes/flim_data_series_controller.m
- FLIMFit 4_3_3 Source/GlobalProcessingFrontEnd/Classes/flim_data_series_list.m
- FLIMFit 4_3_3 Source/GlobalProcessingFrontEnd/Classes/flim_data_series_observer.m
- FLIMFit 4_3_3 Source/GlobalProcessingFrontEnd/Classes/flim_data_series_table.m
- FLIMFit 4_3_3 Source/GlobalProcessingFrontEnd/Classes/flim_fitting_params.m
- FLIMFit 4_3_3 Source/GlobalProcessingFrontEnd/Classes/flim_fitting_params_controller.m
- FLIMFit 4_3_3 Source/GlobalProcessingFrontEnd/Classes/flim_fit_corr_controller.m
- FLIMFit 4_3_3 Source/GlobalProcessingFrontEnd/Classes/flim_fit_gallery_controller.m
- FLIMFit 4_3_3 Source/GlobalProcessingFrontEnd/Classes/flim_fit_graph_controller.m
- FLIMFit 4_3_3 Source/GlobalProcessingFrontEnd/Classes/flim_fit_hist_controller.m
- FLIMFit 4_3_3 Source/GlobalProcessingFrontEnd/Classes/flim_fit_observer.m
- FLIMFit 4_3_3 Source/GlobalProcessingFrontEnd/Classes/flim_fit_platemap_controller.m
- FLIMFit 4_3_3 Source/GlobalProcessingFrontEnd/Classes/flim_fit_result.m
- FLIMFit 4_3_3 Source/GlobalProcessingFrontEnd/Classes/front_end_menu_controller.m
- FLIMFit 4_3_3 Source/GlobalProcessingFrontEnd/Classes/h5_serializer.m
- FLIMFit 4_3_3 Source/GlobalProcessingFrontEnd/Classes/profile_controller.m
- FLIMFit 4_3_3 Source/GlobalProcessingFrontEnd/Classes/roi_controller.m
- FLIMFit 4_3_3 Source/GlobalProcessingFrontEnd/FLIMfit.m
- FLIMFit 4_3_3 Source/GlobalProcessingFrontEnd/FLIMfitOMERO.m
- FLIMFit 4_3_3 Source/GlobalProcessingFrontEnd/FLIMfit_32.prj
- FLIMFit 4_3_3 Source/GlobalProcessingFrontEnd/FLIMfit_64.prj
- FLIMFit 4_3_3 Source/GlobalProcessingFrontEnd/FLIMfit_MAC64.prj
- FLIMFit 4_3_3 Source/GlobalProcessingFrontEnd/FLIMGlobalAnalysis_64_thunk_pcwin64.dll
- FLIMFit 4_3_3 Source/GlobalProcessingFrontEnd/GeneratedFiles/
- FLIMFit 4_3_3 Source/GlobalProcessingFrontEnd/GeneratedFiles/version.txt
- FLIMFit 4_3_3 Source/GlobalProcessingFrontEnd/GUIDEInterfaces/
- FLIMFit 4_3_3 Source/GlobalProcessingFrontEnd/GUIDEInterfaces/chi2_display.fig
- FLIMFit 4_3_3 Source/GlobalProcessingFrontEnd/GUIDEInterfaces/chi2_display.m
- FLIMFit 4_3_3 Source/GlobalProcessingFrontEnd/GUIDEInterfaces/dataset_selection.fig
- FLIMFit 4_3_3 Source/GlobalProcessingFrontEnd/GUIDEInterfaces/dataset_selection.m
- FLIMFit 4_3_3 Source/GlobalProcessingFrontEnd/GUIDEInterfaces/HelpAbout.fig
- FLIMFit 4_3_3 Source/GlobalProcessingFrontEnd/GUIDEInterfaces/HelpAbout.m
- FLIMFit 4_3_3 Source/GlobalProcessingFrontEnd/GUIDEInterfaces/OMERO_logon.fig
- FLIMFit 4_3_3 Source/GlobalProcessingFrontEnd/GUIDEInterfaces/OMERO_logon.m
- FLIMFit 4_3_3 Source/GlobalProcessingFrontEnd/GUIDEInterfaces/yuiry_segmentation_manager.fig
- FLIMFit 4_3_3 Source/GlobalProcessingFrontEnd/GUIDEInterfaces/yuiry_segmentation_manager.m
- FLIMFit 4_3_3 Source/GlobalProcessingFrontEnd/GUIDEInterfaces/ZCT_chooser.fig
- FLIMFit 4_3_3 Source/GlobalProcessingFrontEnd/GUIDEInterfaces/ZCT_chooser.m
- FLIMFit 4_3_3 Source/GlobalProcessingFrontEnd/GUIDEInterfaces/ZCT_selection.fig
- FLIMFit 4_3_3 Source/GlobalProcessingFrontEnd/GUIDEInterfaces/ZCT_selection.m
- FLIMFit 4_3_3 Source/GlobalProcessingFrontEnd/GUIDEInterfaces/ZT_selection.fig
- FLIMFit 4_3_3 Source/GlobalProcessingFrontEnd/GUIDEInterfaces/ZT_selection.m
- FLIMFit 4_3_3 Source/GlobalProcessingFrontEnd/HelperFunctions/
- FLIMFit 4_3_3 Source/GlobalProcessingFrontEnd/HelperFunctions/bftools/
- FLIMFit 4_3_3 Source/GlobalProcessingFrontEnd/HelperFunctions/bftools/bfCheckJavaPath.m
- FLIMFit 4_3_3 Source/GlobalProcessingFrontEnd/HelperFunctions/bftools/bfconvert
- FLIMFit 4_3_3 Source/GlobalProcessingFrontEnd/HelperFunctions/bftools/bfconvert.bat
- FLIMFit 4_3_3 Source/GlobalProcessingFrontEnd/HelperFunctions/bftools/bfGetFileExtensions.m
- FLIMFit 4_3_3 Source/GlobalProcessingFrontEnd/HelperFunctions/bftools/bfGetPlane.m
- FLIMFit 4_3_3 Source/GlobalProcessingFrontEnd/HelperFunctions/bftools/bfGetReader.m
- FLIMFit 4_3_3 Source/GlobalProcessingFrontEnd/HelperFunctions/bftools/bfopen.m
- FLIMFit 4_3_3 Source/GlobalProcessingFrontEnd/HelperFunctions/bftools/bfOpen3DVolume.m
- FLIMFit 4_3_3 Source/GlobalProcessingFrontEnd/HelperFunctions/bftools/bfsave.m
- FLIMFit 4_3_3 Source/GlobalProcessingFrontEnd/HelperFunctions/bftools/bfsave_with_description.m
- FLIMFit 4_3_3 Source/GlobalProcessingFrontEnd/HelperFunctions/bftools/bfUpgradeCheck.m
- FLIMFit 4_3_3 Source/GlobalProcessingFrontEnd/HelperFunctions/cell2csv.m
- FLIMFit 4_3_3 Source/GlobalProcessingFrontEnd/HelperFunctions/commonsubstring.m
- FLIMFit 4_3_3 Source/GlobalProcessingFrontEnd/HelperFunctions/conv2nan.m
- FLIMFit 4_3_3 Source/GlobalProcessingFrontEnd/HelperFunctions/deserialize.m
- FLIMFit 4_3_3 Source/GlobalProcessingFrontEnd/HelperFunctions/doubleops_PCWIN64/
- FLIMFit 4_3_3 Source/GlobalProcessingFrontEnd/HelperFunctions/doubleops_PCWIN64/@double/
- FLIMFit 4_3_3 Source/GlobalProcessingFrontEnd/HelperFunctions/doubleops_PCWIN64/@double/eq.mexw64
- FLIMFit 4_3_3 Source/GlobalProcessingFrontEnd/HelperFunctions/doubleops_PCWIN64/@double/ge.mexw64
- FLIMFit 4_3_3 Source/GlobalProcessingFrontEnd/HelperFunctions/doubleops_PCWIN64/@double/gt.mexw64
- FLIMFit 4_3_3 Source/GlobalProcessingFrontEnd/HelperFunctions/doubleops_PCWIN64/@double/ldivide.mexw64
- FLIMFit 4_3_3 Source/GlobalProcessingFrontEnd/HelperFunctions/doubleops_PCWIN64/@double/le.mexw64
- FLIMFit 4_3_3 Source/GlobalProcessingFrontEnd/HelperFunctions/doubleops_PCWIN64/@double/lt.mexw64
- FLIMFit 4_3_3 Source/GlobalProcessingFrontEnd/HelperFunctions/doubleops_PCWIN64/@double/minus.mexw64
- FLIMFit 4_3_3 Source/GlobalProcessingFrontEnd/HelperFunctions/doubleops_PCWIN64/@double/ne.mexw64
- FLIMFit 4_3_3 Source/GlobalProcessingFrontEnd/HelperFunctions/doubleops_PCWIN64/@double/plus.mexw64
- FLIMFit 4_3_3 Source/GlobalProcessingFrontEnd/HelperFunctions/doubleops_PCWIN64/@double/power.mexw64
- FLIMFit 4_3_3 Source/GlobalProcessingFrontEnd/HelperFunctions/doubleops_PCWIN64/@double/rdivide.mexw64
- FLIMFit 4_3_3 Source/GlobalProcessingFrontEnd/HelperFunctions/doubleops_PCWIN64/@double/times.mexw64
- FLIMFit 4_3_3 Source/GlobalProcessingFrontEnd/HelperFunctions/dragzoom.m
- FLIMFit 4_3_3 Source/GlobalProcessingFrontEnd/HelperFunctions/genops/
- FLIMFit 4_3_3 Source/GlobalProcessingFrontEnd/HelperFunctions/genops/doubleops/
- FLIMFit 4_3_3 Source/GlobalProcessingFrontEnd/HelperFunctions/genops/doubleops/@double/
- FLIMFit 4_3_3 Source/GlobalProcessingFrontEnd/HelperFunctions/genops/doubleops/@double/eq.mexw64
- FLIMFit 4_3_3 Source/GlobalProcessingFrontEnd/HelperFunctions/genops/doubleops/@double/ge.mexw64
- FLIMFit 4_3_3 Source/GlobalProcessingFrontEnd/HelperFunctions/genops/doubleops/@double/gt.mexw64
- FLIMFit 4_3_3 Source/GlobalProcessingFrontEnd/HelperFunctions/genops/doubleops/@double/ldivide.mexw64
- FLIMFit 4_3_3 Source/GlobalProcessingFrontEnd/HelperFunctions/genops/doubleops/@double/le.mexw64
- FLIMFit 4_3_3 Source/GlobalProcessingFrontEnd/HelperFunctions/genops/doubleops/@double/lt.mexw64
- FLIMFit 4_3_3 Source/GlobalProcessingFrontEnd/HelperFunctions/genops/doubleops/@double/minus.mexw64
- FLIMFit 4_3_3 Source/GlobalProcessingFrontEnd/HelperFunctions/genops/doubleops/@double/ne.mexw64
- FLIMFit 4_3_3 Source/GlobalProcessingFrontEnd/HelperFunctions/genops/doubleops/@double/plus.mexw64
- FLIMFit 4_3_3 Source/GlobalProcessingFrontEnd/HelperFunctions/genops/doubleops/@double/power.mexw64
- FLIMFit 4_3_3 Source/GlobalProcessingFrontEnd/HelperFunctions/genops/doubleops/@double/rdivide.mexw64
- FLIMFit 4_3_3 Source/GlobalProcessingFrontEnd/HelperFunctions/genops/doubleops/@double/times.mexw64
- FLIMFit 4_3_3 Source/GlobalProcessingFrontEnd/HelperFunctions/genops.m
- FLIMFit 4_3_3 Source/GlobalProcessingFrontEnd/HelperFunctions/getapplicationdatadir.m
- FLIMFit 4_3_3 Source/GlobalProcessingFrontEnd/HelperFunctions/GUILayout/
- FLIMFit 4_3_3 Source/GlobalProcessingFrontEnd/HelperFunctions/GUILayout/+uiextras/
- FLIMFit 4_3_3 Source/GlobalProcessingFrontEnd/HelperFunctions/GUILayout/+uiextras/Box.m
- FLIMFit 4_3_3 Source/GlobalProcessingFrontEnd/HelperFunctions/GUILayout/+uiextras/BoxPanel.m
- FLIMFit 4_3_3 Source/GlobalProcessingFrontEnd/HelperFunctions/GUILayout/+uiextras/ButtonBox.m
- FLIMFit 4_3_3 Source/GlobalProcessingFrontEnd/HelperFunctions/GUILayout/+uiextras/calculatePixelSizes.m
- FLIMFit 4_3_3 Source/GlobalProcessingFrontEnd/HelperFunctions/GUILayout/+uiextras/callCallback.m
- FLIMFit 4_3_3 Source/GlobalProcessingFrontEnd/HelperFunctions/GUILayout/+uiextras/CardPanel.m
- FLIMFit 4_3_3 Source/GlobalProcessingFrontEnd/HelperFunctions/GUILayout/+uiextras/ChildEvent.m
- FLIMFit 4_3_3 Source/GlobalProcessingFrontEnd/HelperFunctions/GUILayout/+uiextras/Container.m
- FLIMFit 4_3_3 Source/GlobalProcessingFrontEnd/HelperFunctions/GUILayout/+uiextras/DecoratedPanel.m
- FLIMFit 4_3_3 Source/GlobalProcessingFrontEnd/HelperFunctions/GUILayout/+uiextras/Empty.m
- FLIMFit 4_3_3 Source/GlobalProcessingFrontEnd/HelperFunctions/GUILayout/+uiextras/findArg.m
- FLIMFit 4_3_3 Source/GlobalProcessingFrontEnd/HelperFunctions/GUILayout/+uiextras/get.m
- FLIMFit 4_3_3 Source/GlobalProcessingFrontEnd/HelperFunctions/GUILayout/+uiextras/Grid.m
- FLIMFit 4_3_3 Source/GlobalProcessingFrontEnd/HelperFunctions/GUILayout/+uiextras/GridFlex.m
- FLIMFit 4_3_3 Source/GlobalProcessingFrontEnd/HelperFunctions/GUILayout/+uiextras/HBox.m
- FLIMFit 4_3_3 Source/GlobalProcessingFrontEnd/HelperFunctions/GUILayout/+uiextras/HBoxFlex.m
- FLIMFit 4_3_3 Source/GlobalProcessingFrontEnd/HelperFunctions/GUILayout/+uiextras/HButtonBox.m
- FLIMFit 4_3_3 Source/GlobalProcessingFrontEnd/HelperFunctions/GUILayout/+uiextras/interpretColor.m
- FLIMFit 4_3_3 Source/GlobalProcessingFrontEnd/HelperFunctions/GUILayout/+uiextras/loadLayoutIcon.m
- FLIMFit 4_3_3 Source/GlobalProcessingFrontEnd/HelperFunctions/GUILayout/+uiextras/makeFlexDivider.m
- FLIMFit 4_3_3 Source/GlobalProcessingFrontEnd/HelperFunctions/GUILayout/+uiextras/MousePointerHandler.m
- FLIMFit 4_3_3 Source/GlobalProcessingFrontEnd/HelperFunctions/GUILayout/+uiextras/Panel.m
- FLIMFit 4_3_3 Source/GlobalProcessingFrontEnd/HelperFunctions/GUILayout/+uiextras/Resources/
- FLIMFit 4_3_3 Source/GlobalProcessingFrontEnd/HelperFunctions/GUILayout/+uiextras/Resources/panelClose.png
- FLIMFit 4_3_3 Source/GlobalProcessingFrontEnd/HelperFunctions/GUILayout/+uiextras/Resources/panelDock.png
- FLIMFit 4_3_3 Source/GlobalProcessingFrontEnd/HelperFunctions/GUILayout/+uiextras/Resources/panelHelp.png
- FLIMFit 4_3_3 Source/GlobalProcessingFrontEnd/HelperFunctions/GUILayout/+uiextras/Resources/panelMaximize.png
- FLIMFit 4_3_3 Source/GlobalProcessingFrontEnd/HelperFunctions/GUILayout/+uiextras/Resources/panelMinimize.png
- FLIMFit 4_3_3 Source/GlobalProcessingFrontEnd/HelperFunctions/GUILayout/+uiextras/Resources/panelUndock.png
- FLIMFit 4_3_3 Source/GlobalProcessingFrontEnd/HelperFunctions/GUILayout/+uiextras/Resources/tab_Background_NotSelected.png
- FLIMFit 4_3_3 Source/GlobalProcessingFrontEnd/HelperFunctions/GUILayout/+uiextras/Resources/tab_Background_Selected.png
- FLIMFit 4_3_3 Source/GlobalProcessingFrontEnd/HelperFunctions/GUILayout/+uiextras/Resources/tab_NoEdge_NotSelected.png
- FLIMFit 4_3_3 Source/GlobalProcessingFrontEnd/HelperFunctions/GUILayout/+uiextras/Resources/tab_NoEdge_Selected.png
- FLIMFit 4_3_3 Source/GlobalProcessingFrontEnd/HelperFunctions/GUILayout/+uiextras/Resources/tab_NotSelected_NoEdge.png
- FLIMFit 4_3_3 Source/GlobalProcessingFrontEnd/HelperFunctions/GUILayout/+uiextras/Resources/tab_NotSelected_NotSelected.png
- FLIMFit 4_3_3 Source/GlobalProcessingFrontEnd/HelperFunctions/GUILayout/+uiextras/Resources/tab_NotSelected_Selected.png
- FLIMFit 4_3_3 Source/GlobalProcessingFrontEnd/HelperFunctions/GUILayout/+uiextras/Resources/tab_Selected_NoEdge.png
- FLIMFit 4_3_3 Source/GlobalProcessingFrontEnd/HelperFunctions/GUILayout/+uiextras/Resources/tab_Selected_NotSelected.png
- FLIMFit 4_3_3 Source/GlobalProcessingFrontEnd/HelperFunctions/GUILayout/+uiextras/set.m
- FLIMFit 4_3_3 Source/GlobalProcessingFrontEnd/HelperFunctions/GUILayout/+uiextras/TabPanel.m
- FLIMFit 4_3_3 Source/GlobalProcessingFrontEnd/HelperFunctions/GUILayout/+uiextras/unset.m
- FLIMFit 4_3_3 Source/GlobalProcessingFrontEnd/HelperFunctions/GUILayout/+uiextras/VBox.m
- FLIMFit 4_3_3 Source/GlobalProcessingFrontEnd/HelperFunctions/GUILayout/+uiextras/VBoxFlex.m
- FLIMFit 4_3_3 Source/GlobalProcessingFrontEnd/HelperFunctions/GUILayout/+uiextras/VButtonBox.m
- FLIMFit 4_3_3 Source/GlobalProcessingFrontEnd/HelperFunctions/GUILayout/install.bat
- FLIMFit 4_3_3 Source/GlobalProcessingFrontEnd/HelperFunctions/GUILayout/install.m
- FLIMFit 4_3_3 Source/GlobalProcessingFrontEnd/HelperFunctions/GUILayout/layoutHelp/
- FLIMFit 4_3_3 Source/GlobalProcessingFrontEnd/HelperFunctions/GUILayout/layoutHelp/about.html
- FLIMFit 4_3_3 Source/GlobalProcessingFrontEnd/HelperFunctions/GUILayout/layoutHelp/atoz.html
- FLIMFit 4_3_3 Source/GlobalProcessingFrontEnd/HelperFunctions/GUILayout/layoutHelp/AxesExample.html
- FLIMFit 4_3_3 Source/GlobalProcessingFrontEnd/HelperFunctions/GUILayout/layoutHelp/BoxPanelFancyStuff.html
- FLIMFit 4_3_3 Source/GlobalProcessingFrontEnd/HelperFunctions/GUILayout/layoutHelp/Compiling.html
- FLIMFit 4_3_3 Source/GlobalProcessingFrontEnd/HelperFunctions/GUILayout/layoutHelp/demoBrowserCreateInterface.html
- FLIMFit 4_3_3 Source/GlobalProcessingFrontEnd/HelperFunctions/GUILayout/layoutHelp/demoBrowserOnListSelection.html
- FLIMFit 4_3_3 Source/GlobalProcessingFrontEnd/HelperFunctions/GUILayout/layoutHelp/demoBrowserRun.html
- FLIMFit 4_3_3 Source/GlobalProcessingFrontEnd/HelperFunctions/GUILayout/layoutHelp/demoBrowserScalability.html
- FLIMFit 4_3_3 Source/GlobalProcessingFrontEnd/HelperFunctions/GUILayout/layoutHelp/demoBrowserStructure.html
- FLIMFit 4_3_3 Source/GlobalProcessingFrontEnd/HelperFunctions/GUILayout/layoutHelp/demoBrowserUpdateInterface.html
- FLIMFit 4_3_3 Source/GlobalProcessingFrontEnd/HelperFunctions/GUILayout/layoutHelp/doc.css
- FLIMFit 4_3_3 Source/GlobalProcessingFrontEnd/HelperFunctions/GUILayout/layoutHelp/doc.m
- FLIMFit 4_3_3 Source/GlobalProcessingFrontEnd/HelperFunctions/GUILayout/layoutHelp/EnableExample.html
- FLIMFit 4_3_3 Source/GlobalProcessingFrontEnd/HelperFunctions/GUILayout/layoutHelp/ExampleApp.html
- FLIMFit 4_3_3 Source/GlobalProcessingFrontEnd/HelperFunctions/GUILayout/layoutHelp/Examples/
- FLIMFit 4_3_3 Source/GlobalProcessingFrontEnd/HelperFunctions/GUILayout/layoutHelp/Examples/axesexample.m
- FLIMFit 4_3_3 Source/GlobalProcessingFrontEnd/HelperFunctions/GUILayout/layoutHelp/Examples/callbackexample.m
- FLIMFit 4_3_3 Source/GlobalProcessingFrontEnd/HelperFunctions/GUILayout/layoutHelp/Examples/demoBrowser.m
- FLIMFit 4_3_3 Source/GlobalProcessingFrontEnd/HelperFunctions/GUILayout/layoutHelp/Examples/displayEndOfDemoMessage.m
- FLIMFit 4_3_3 Source/GlobalProcessingFrontEnd/HelperFunctions/GUILayout/layoutHelp/Examples/dockexample.m
- FLIMFit 4_3_3 Source/GlobalProcessingFrontEnd/HelperFunctions/GUILayout/layoutHelp/Examples/enableexample.m
- FLIMFit 4_3_3 Source/GlobalProcessingFrontEnd/HelperFunctions/GUILayout/layoutHelp/Examples/gridflexpositioning.m
- FLIMFit 4_3_3 Source/GlobalProcessingFrontEnd/HelperFunctions/GUILayout/layoutHelp/Examples/guideApp.fig
- FLIMFit 4_3_3 Source/GlobalProcessingFrontEnd/HelperFunctions/GUILayout/layoutHelp/Examples/guideApp.m
- FLIMFit 4_3_3 Source/GlobalProcessingFrontEnd/HelperFunctions/GUILayout/layoutHelp/Examples/heirarchyexample.m
- FLIMFit 4_3_3 Source/GlobalProcessingFrontEnd/HelperFunctions/GUILayout/layoutHelp/Examples/minimizeexample.m
- FLIMFit 4_3_3 Source/GlobalProcessingFrontEnd/HelperFunctions/GUILayout/layoutHelp/Examples/tabpanelexample.m
- FLIMFit 4_3_3 Source/GlobalProcessingFrontEnd/HelperFunctions/GUILayout/layoutHelp/Examples/visibleexample.m
- FLIMFit 4_3_3 Source/GlobalProcessingFrontEnd/HelperFunctions/GUILayout/layoutHelp/Examples.html
- FLIMFit 4_3_3 Source/GlobalProcessingFrontEnd/HelperFunctions/GUILayout/layoutHelp/FigureDefaults.html
- FLIMFit 4_3_3 Source/GlobalProcessingFrontEnd/HelperFunctions/GUILayout/layoutHelp/frames.html
- FLIMFit 4_3_3 Source/GlobalProcessingFrontEnd/HelperFunctions/GUILayout/layoutHelp/Function reference.html
- FLIMFit 4_3_3 Source/GlobalProcessingFrontEnd/HelperFunctions/GUILayout/layoutHelp/Function reference1_1.html
- FLIMFit 4_3_3 Source/GlobalProcessingFrontEnd/HelperFunctions/GUILayout/layoutHelp/Function reference1_2.html
- FLIMFit 4_3_3 Source/GlobalProcessingFrontEnd/HelperFunctions/GUILayout/layoutHelp/Function reference1_3.html
- FLIMFit 4_3_3 Source/GlobalProcessingFrontEnd/HelperFunctions/GUILayout/layoutHelp/Function reference1_4.html
- FLIMFit 4_3_3 Source/GlobalProcessingFrontEnd/HelperFunctions/GUILayout/layoutHelp/Function reference2_1.html
- FLIMFit 4_3_3 Source/GlobalProcessingFrontEnd/HelperFunctions/GUILayout/layoutHelp/Function reference2_2.html
- FLIMFit 4_3_3 Source/GlobalProcessingFrontEnd/HelperFunctions/GUILayout/layoutHelp/Function reference2_3.html
- FLIMFit 4_3_3 Source/GlobalProcessingFrontEnd/HelperFunctions/GUILayout/layoutHelp/Function reference2_4.html
- FLIMFit 4_3_3 Source/GlobalProcessingFrontEnd/HelperFunctions/GUILayout/layoutHelp/Function reference2_5.html
- FLIMFit 4_3_3 Source/GlobalProcessingFrontEnd/HelperFunctions/GUILayout/layoutHelp/Function reference2_6.html
- FLIMFit 4_3_3 Source/GlobalProcessingFrontEnd/HelperFunctions/GUILayout/layoutHelp/Function reference3_1.html
- FLIMFit 4_3_3 Source/GlobalProcessingFrontEnd/HelperFunctions/GUILayout/layoutHelp/Function reference3_2.html
- FLIMFit 4_3_3 Source/GlobalProcessingFrontEnd/HelperFunctions/GUILayout/layoutHelp/Function reference4_1.html
- FLIMFit 4_3_3 Source/GlobalProcessingFrontEnd/HelperFunctions/GUILayout/layoutHelp/Function reference4_2.html
- FLIMFit 4_3_3 Source/GlobalProcessingFrontEnd/HelperFunctions/GUILayout/layoutHelp/Function reference4_3.html
- FLIMFit 4_3_3 Source/GlobalProcessingFrontEnd/HelperFunctions/GUILayout/layoutHelp/Function reference4_4.html
- FLIMFit 4_3_3 Source/GlobalProcessingFrontEnd/HelperFunctions/GUILayout/layoutHelp/Function reference4_5.html
- FLIMFit 4_3_3 Source/GlobalProcessingFrontEnd/HelperFunctions/GUILayout/layoutHelp/Getting Started.html
[truncated: 438 more entries]
