# Supplementary material for: Rapid Global Fitting of Large Fluorescence Lifetime Imaging Microscopy Datasets
Source: PLoS One. 2013 Aug 5;8(8):e70687. doi: 10.1371/journal.pone.0070687 (PMC3734241; doi:10.1371/journal.pone.0070687)
Supplement: File S1 — Compressed archive of the source code for FLIMfit used in the present study. Please note that up to date source code and compiled binaries are available from the Open Microscopy website [54]. (ZIP) [file pone.0070687.s001.zip › FLIMFit 4_3_3 Source/GlobalProcessingFrontEnd/Classes/@flim_data_series/compute_tr_data.m]

function calculated = compute_tr_data(obj,notify_update,no_smoothing)
%> Transform data based on settings
    
    
% Copyright (C) 2013 Imperial College London.
% All rights reserved.
%
% This program is free software; you can redistribute it and/or modify
% it under the terms of the GNU General Public License as published by
% the Free Software Foundation; either version 2 of the License, or
% (at your option) any later version.
%
% This program is distributed in the hope that it will be useful,
% but WITHOUT ANY WARRANTY; without even the implied warranty of
% MERCHANTABILITY or FITNESS FOR A PARTICULAR PURPOSE.  See the
% GNU General Public License for more details.
%
% You should have received a copy of the GNU General Public License along
% with this program; if not, write to the Free Software Foundation, Inc.,
% 51 Franklin Street, Fifth Floor, Boston, MA 02110-1301 USA.
%
% This software tool was developed with support from the UK 
% Engineering and Physical Sciences Council 
% through  a studentship from the Institute of Chemical Biology 
% and The Wellcome Trust through a grant entitled 
% "The Open Microscopy Environment: Image Informatics for Biological Sciences" (Ref: 095931).

% Author : Sean Warren

    if nargin < 2
        notify_update = true;
    end
    
    if nargin < 3
        no_smoothing = false;
    end
   %{
    x = linspace(0,3000,100);
    h = 0;
    for i=1:obj.n_datasets
        a = obj.acceptor(:,:,i);
        h = h + hist(a(:),x);
    end
    
    %}
    calculated = false;
    
    if obj.init && ~obj.suspend_transformation

        calculated = true;

        % Crop timegates
        t_inc = obj.t >= obj.t_min & obj.t <= obj.t_max;
        

        % If there is a IRF ensure that we don't have data points before the IRF
        if ~isempty(obj.tr_t_irf)
            t_inc = t_inc & obj.t >= min(obj.tr_t_irf);
        end
        
        % For polarisation resolved data, attempt to line up the two
        % polarisation channels to within a timegate. This allows the user
        % to sensibly crop the data
        if length(obj.t) > 1
            dt = obj.t(2) - obj.t(1);
            coarse_shift = round(obj.irf_perp_shift/dt);      
        else
            coarse_shift = 0;
        end
        
        if coarse_shift < 0
           t_inc(end+coarse_shift:end) = 0;            
        elseif coarse_shift > 0
           t_inc(1:coarse_shift) = 0; 
        end
        
        t_inc_perp = circshift(t_inc,[1 -coarse_shift]);

        % If shifting the perp channel pushes us over the edge crop both 
        % data channels
        if sum(t_inc_perp) < sum(t_inc)
            if obj.irf_perp_shift < 0
               n = find(t_inc_perp, 1, 'first') - 2;
               t_inc(end-n:end) = 0;             
            else
               n = length(t_inc_perp) - find(t_inc_perp, 1, 'last');
               t_inc(1:n) = 0;
            end
        end
        
        if obj.data_subsampling > 1
            subs = 1:length(t_inc);
            subs = mod(subs,obj.data_subsampling) == 1;

            t_inc = t_inc & subs;
        end
        
        obj.t_skip = [find(t_inc,1,'first') find(t_inc_perp,1,'first')]-1;
        
        % Apply all the masking above
        obj.tr_t = obj.t(t_inc);
        obj.tr_t_int = obj.t_int(t_inc);
        
        obj.tr_t_int = obj.tr_t_int / min(obj.tr_t_int);

            
        obj.cur_tr_data = single(obj.cur_data);
        %{
        if isfield(obj.metadata,'ACC') && ~isempty(obj.metadata.ACC{obj.active})
            acum = obj.metadata.ACC{obj.active};
            if ischar(acum)
                acum = str2num(acum);
            end
            obj.cur_tr_data = obj.cur_tr_data / acum;
        end
        %}

        
        % Subtract background and crop
        bg = obj.background;
        if length(bg) == 1 || all(size(bg)==size(obj.cur_tr_data))
            obj.cur_tr_data = obj.cur_tr_data - single(bg);
        end
        
        if true || strcmp(obj.mode,'TCSPC') || obj.n_t == 1
            in = sum(obj.cur_tr_data,1);
        else
            in = trapz(obj.t,obj.cur_tr_data,1)/1000;
        end
        
        if obj.polarisation_resolved
            in = in(1,1,:,:) + in(1,2,:,:); % 2*obj.g_factor*
        end
        
        obj.intensity = squeeze(in);

        sz = size(obj.cur_tr_data);
        
        
        in = reshape(obj.cur_tr_data,[sz(1) prod(sz(2:end))]);
        
        s = sum(in,2);
        
        sel = s > 0.5 * max(s);
        
        %{
        in = obj.cur_tr_data(sel,1,:,:);
        in = sum(in,1);
        in = sum(in,2);
        in = squeeze(in);
        
        %obj.intensity = in;
        %}
        
        
        % Shift the perpendicular channel and crop in time
        tmp = obj.cur_tr_data(t_inc,1,:,:);
        if obj.polarisation_resolved
            tmp(:,2,:,:) = obj.cur_tr_data(t_inc_perp,2,:,:);
        end
        obj.cur_tr_data = tmp;

        %{
        figure(4);
        subplot(1,2,1);
        s = mean(obj.cur_tr_data,1);
        s = squeeze(s);
        imagesc(s);
        colorbar;
        caxis([0 10]);
        set(gca,'XTick',[],'YTick',[]);
        title(['Mean (' num2str(mean(s(:))) ')']);
        daspect([1 1 1 ]);
        
        subplot(1,2,2);
        s = std(obj.cur_tr_data,1);
        s = squeeze(s);
        imagesc(s);
        colorbar;
        caxis([0 3]);
        set(gca,'XTick',[],'YTick',[]);
        title(['Std Dev (' num2str(mean(s(:))) ')']);
        daspect([1 1 1 ]);
        %}
        %{
        figure(10);
        in = sum(obj.cur_tr_data,1);
        in = squeeze(in);
                
        
        
        in = permute(in,[2 3 1]);
        
        in1 = in(:,:,1);
        in2 = in(:,:,2);
        
        c = xcorr2(in1,in2);
        
        m1 = max(c,[],1);
        [~,m1] = max(m1)
        m2 = max(c,[],2);
        [~,m2] = max(m2)
        
        mx = max(in1(:));
        mn = min(in1(:));
        in1 = (in1 - mn) / (mx - mn);
        
        mx = max(in2(:));
        mn = min(in2(:));
        in2 = (in2 - mn) / (mx - mn);
        
        cdata = zeros([size(in,1) size(in,2) 3]);
        cdata(:,:,1) = in1;
        cdata(:,:,2) = in2;
        
        %subplot(1,2,1)
        subplot(1,1,1)
        image(cdata);
        set(gca,'YTick',[],'XTick',[]);
        daspect([1 1 1])
        
        %imagesc(c);
        
        %subplot(1,2,2)
        %ss = obj.steady_state_anisotropy(obj.active);
        %imagesc(ss);
        %}
        

        % Smooth data
        if obj.binning > 0 && ~no_smoothing
            obj.cur_tr_data = obj.smooth_flim_data(obj.cur_tr_data,obj.binning);
        end

        %obj.cur_tr_data(obj.cur_tr_data<0) = 0;
        
        obj.cur_smoothed = ~no_smoothing;
        
        obj.compute_tr_irf();
        obj.compute_intensity();
        obj.compute_tr_tvb_profile();        
        if notify_update
            notify(obj,'data_updated');
        end
    end
end
