# Supplementary material for: Rapid Global Fitting of Large Fluorescence Lifetime Imaging Microscopy Datasets
Source: PLoS One. 2013 Aug 5;8(8):e70687. doi: 10.1371/journal.pone.0070687 (PMC3734241; doi:10.1371/journal.pone.0070687)
Supplement: File S1 — Compressed archive of the source code for FLIMfit used in the present study. Please note that up to date source code and compiled binaries are available from the Open Microscopy website [54]. (ZIP) [file pone.0070687.s001.zip › FLIMFit 4_3_3 Source/GlobalProcessingFrontEnd/Classes/@flim_data_series/compute_tr_irf.m]

function compute_tr_irf(obj)
%> Transform irf depending on the data settings

% Copyright (C) 2013 Imperial College London.
% All rights reserved.
%
% This program is free software; you can redistribute it and/or modify
% it under the terms of the GNU General Public License as published by
% the Free Software Foundation; either version 2 of the License, or
% (at your option) any later version.
%
% This program is distributed in the hope that it will be useful,
% but WITHOUT ANY WARRANTY; without even the implied warranty of
% MERCHANTABILITY or FITNESS FOR A PARTICULAR PURPOSE.  See the
% GNU General Public License for more details.
%
% You should have received a copy of the GNU General Public License along
% with this program; if not, write to the Free Software Foundation, Inc.,
% 51 Franklin Street, Fifth Floor, Boston, MA 02110-1301 USA.
%
% This software tool was developed with support from the UK 
% Engineering and Physical Sciences Council 
% through  a studentship from the Institute of Chemical Biology 
% and The Wellcome Trust through a grant entitled 
% "The Open Microscopy Environment: Image Informatics for Biological Sciences" (Ref: 095931).

% Author : Sean Warren


    if obj.init

        % If we've got polarisation resolved data but only one irf
        % repeat over both channels
        if obj.polarisation_resolved && size(obj.irf,2) == 1
            obj.irf = repmat(obj.irf,[1 obj.n_chan]);
        end

        % Determine shift between IRFs
        if obj.polarisation_resolved

            if size(obj.t_irf,1) > 3
                irf_para = obj.irf(:,1);
                irf_perp = obj.irf(:,2);

                [c,lags] = xcorr(irf_perp,irf_para);
                [~,peak] = max(c);
                peak = lags(peak);

                yy = (peak-10):0.01:(peak+10);
                cc = spline(lags,c,yy);

                [~,peak] = max(cc);
                peak = yy(peak);

                dt = (obj.t_irf(2) - obj.t_irf(1));

                peak = peak * dt;

                obj.irf_perp_shift = -peak;

            end

        end
        
        % Select time points based on threshold
        t_irf_inc = true(size(obj.t_irf));

        % Subsample if required
        if obj.irf_subsampling > 1
            subs = 1:length(t_irf_inc);
            subs = mod(subs',obj.irf_subsampling) == 1;

            t_irf_inc = t_irf_inc & subs;
        end
        
        obj.tr_image_irf = obj.image_irf;
        obj.tr_irf = obj.irf(t_irf_inc,:);
        obj.tr_t_irf = obj.t_irf(t_irf_inc);

        % Calculate coarse shift for perp channel in number of bins
        if length(obj.t) > 1
            dt = obj.t(2) - obj.t(1);
            coarse_shift = round(obj.irf_perp_shift/dt);
        else
            coarse_shift = 0;
        end
        
        if obj.polarisation_resolved && size(obj.tr_irf,2) == 2
            obj.tr_irf(:,2) = circshift(obj.tr_irf(:,2),[coarse_shift 1]);
        end

        % Subtract background
        clamp = (obj.t_irf < obj.t_irf_min) | (obj.t_irf > obj.t_irf_max);

        if length(obj.irf_background) == 2
            bg = reshape(obj.irf_background,[1,2]);
            bg = repmat(bg,[length(obj.tr_t_irf),1]);
        else
            bg = obj.irf_background; %repmat(obj.irf_background,[length(obj.tr_t_irf),size(obj.tr_irf,2)]);
        end

        if ~obj.afterpulsing_correction
            obj.tr_irf = obj.tr_irf - bg;
            obj.tr_irf(obj.tr_irf<0) = 0;
            obj.tr_irf(clamp,:) = 0;
            
            if obj.has_image_irf
                obj.tr_image_irf = obj.tr_image_irf - bg;
                obj.tr_image_irf(obj.tr_image_irf<0) = 0;
                obj.tr_image_irf(clamp,:) = 0;
            end
        else
            new_bg = bg;
            z = (obj.tr_irf < bg);
            %obj.tr_irf(z) = new_bg;
            obj.tr_irf(clamp,:) = new_bg; 
        end

        % Resample IRF 
        if length(obj.tr_t_irf) > 2 && obj.resample_irf
            irf_spacing = obj.tr_t_irf(2) - obj.tr_t_irf(1);

            if irf_spacing > 75

                interp_min = min(obj.tr_t_irf);
                interp_max = max(obj.tr_t_irf);

                interp_t_irf = interp_min:25:interp_max;

                temp_tr_irf = obj.tr_irf;

                obj.tr_irf = zeros([length(interp_t_irf) obj.n_chan]);

                for i=1:size(obj.tr_irf,2)
                    obj.tr_irf(:,i) = interp1(obj.tr_t_irf,temp_tr_irf(:,i),interp_t_irf,'cubic',0);
                end
                obj.tr_t_irf = interp_t_irf;


            end
        end
        
        % Deconvolve decay from reference if required
        if (obj.irf_type == 2)
            ir = obj.tr_irf(:);
            
            p = 5;
            
            s = length(obj.tr_irf);
            
            padding = zeros(p*s,1);
            
            ir = [padding; ir; padding]; 
            
            s = length(obj.tr_irf);
            
            %dt = obj.tr_t_irf(2)-obj.tr_t_irf(1);
            %t2 = (0:(2*s-1))*dt + min(obj.tr_t_irf);
            %t2 = t2';
            T = 1e6/obj.rep_rate;
            t2 = obj.tr_t_irf(:) - min(obj.tr_t_irf);
            decay = exp(-(t2/obj.ref_lifetime))*(1+1/(exp(T/obj.ref_lifetime)-1));
            decay = decay(decay>1e-8);
            decay = [zeros(size(decay)); decay];
            
            ir = edgetaper(ir,decay); 
            ir = deconvlucy(ir,decay,20);
            
            %ir = deconvwnr(ir,decay,1);
            
            start = p*s+1;
            finish = start + s - 1;
              
            obj.tr_irf = ir(start:finish);
            
            dt = obj.tr_t_irf(2)-obj.tr_t_irf(1);
            t0_correction = -0.5*dt;
        else
            t0_correction = 0;
        end
           
        % Shift by t0
        for i=1:size(obj.tr_irf,2)
            obj.tr_irf(:,i) = interp1(obj.tr_t_irf,obj.tr_irf(:,i),obj.tr_t_irf-obj.t0-t0_correction,'cubic',0);
        end
        obj.tr_irf(isnan(obj.tr_irf)) = 0;

        
        % Normalise irf so it sums to unity
        if true && size(obj.tr_irf,1) > 0 %obj.normalise_irf
            for i=1:size(obj.tr_irf,2) 
                sm = sum(obj.tr_irf(:,i));
                if sm > 0;
                    obj.tr_irf(:,i) = obj.tr_irf(:,i) / sm;
                end
            end
        end
        
        %figure(3);
        
        %plot(obj.tr_t_irf,ir);
        
        if obj.has_image_irf
            sz = size(obj.tr_image_irf);
            obj.tr_image_irf = reshape(obj.tr_image_irf,[sz(1) prod(sz(2:end))]);

            sm = sum(obj.tr_image_irf,1);  
            sm(sm==0) = 1;
            obj.tr_image_irf = obj.tr_image_irf ./ sm;
            
            obj.tr_image_irf = reshape(obj.tr_image_irf,sz);
            %{
            for i=1:size(obj.tr_image_irf,2) 
                sm = sum(obj.tr_image_irf(:,i));
                if sm > 0;
                    obj.tr_image_irf(:,i) = obj.tr_image_irf(:,i) / sm;
                end
            end
            %}
        end
        
        if obj.polarisation_resolved
            obj.tr_irf(:,1) = obj.tr_irf(:,1) * obj.g_factor;
        end
        
        %sz = size(obj.tr_image_irf);
        %obj.tr_image_irf = repmat(obj.tr_irf,[1 1 sz(3) sz(4)]);


    end
end
