# Supplementary material for: Rapid Global Fitting of Large Fluorescence Lifetime Imaging Microscopy Datasets
Source: PLoS One. 2013 Aug 5;8(8):e70687. doi: 10.1371/journal.pone.0070687 (PMC3734241; doi:10.1371/journal.pone.0070687)
Supplement: File S1 — Compressed archive of the source code for FLIMfit used in the present study. Please note that up to date source code and compiled binaries are available from the Open Microscopy website [54]. (ZIP) [file pone.0070687.s001.zip › FLIMFit 4_3_3 Source/GlobalProcessingFrontEnd/Classes/@flim_data_series/flim_data_series.m]

classdef flim_data_series < handle & h5_serializer
    
    % Copyright (C) 2013 Imperial College London.
    % All rights reserved.
    %
    % This program is free software; you can redistribute it and/or modify
    % it under the terms of the GNU General Public License as published by
    % the Free Software Foundation; either version 2 of the License, or
    % (at your option) any later version.
    %
    % This program is distributed in the hope that it will be useful,
    % but WITHOUT ANY WARRANTY; without even the implied warranty of
    % MERCHANTABILITY or FITNESS FOR A PARTICULAR PURPOSE.  See the
    % GNU General Public License for more details.
    %
    % You should have received a copy of the GNU General Public License along
    % with this program; if not, write to the Free Software Foundation, Inc.,
    % 51 Franklin Street, Fifth Floor, Boston, MA 02110-1301 USA.
    %
    % This software tool was developed with support from the UK 
    % Engineering and Physical Sciences Council 
    % through  a studentship from the Institute of Chemical Biology 
    % and The Wellcome Trust through a grant entitled 
    % "The Open Microscopy Environment: Image Informatics for Biological Sciences" (Ref: 095931).

    % Author : Sean Warren

   
    properties
        mode;
        
        t_irf = [-1; 0; 1];
        irf = [0; 1; 0];
        irf_name;
        t0_image;
                              
        tvb_profile = 0;
        tvb_I_image;
          
        subtract_background = false;
        
    end
    
    properties(Constant)
        resample_irf = false;    
        normalise_irf = false;
        data_settings_filename = {'data_settings.xml', 'polarisation_data_settings.xml'};
    end
    
    properties(SetObservable)
        binning = 1;
        downsampling = 1;
        t_min = 0;
        t_max = 0;
        thresh_min = 0;
        gate_max = 2^16-1;
        t_irf_min = 0;
        t_irf_max = 0;
        
        irf_type = 0;
        irf_background = 0;
        afterpulsing_correction = false;
        irf_downsampling = 1;
        ref_lifetime = 80;
        
        g_factor = 1;
        
        counts_per_photon = 1;

        background_type = 0;
        background_value = 0;
        
        rep_rate = 80;
 
        t0 = 0;
        
        background_image = 0;
        
    end
    
    properties(Dependent)
        width;
        height;
        n_masked;
               
        background;
        
        num_datasets; % This property is for backwards compatability only; do not use in new code
        
        im_size;
        n_t;
    end
    
    properties(SetObservable,Transient)
        suspend_transformation = false;
        n_chan = 1;
        polarisation_resolved = false;
        data_size;
        data_type = 'uint16';
        use;
        
        data_subsampling = 1;
        irf_subsampling = 1;
    end
        
    properties(SetObservable,Dependent)
       
    end
    
    properties(Transient)
        acceptor;
        root_path;
        
        t;   
        t_int;
        n_datasets;
        
        names;
        metadata;

        seg_mask = [];
        
        has_image_irf = 0;
        image_irf;
    end
    
    properties(Transient,Hidden)
        % Properties that won't be saved to a data_settings_file or to 
        % a project file
        
        raw = false;
        hdf5 = false;
        
        use_memory_mapping = true;
        load_multiple_channels = false;
        
        tr_data_series_mem = single([]);
        data_series_mem = single([]);
        
            
        mapfile_name;
        memmap;
        mapfile_offset = 0;
                
        cur_data;
        cur_tr_data;
        
        cur_smoothed = 0;
                
        
        intensity = [];
        mask = [];
        thresh_mask = [];
                
        
        tr_t_irf;
        tr_t_int;
        tr_irf;
        tr_image_irf;
        
        t_skip;
        
        irf_perp_shift = 0;

        tr_t;
        
        tr_tvb_profile;
        
        tr_data_size;
        
        init = false;
                
        use_popup = true;  
        lazy_loading = false;
        
        file_names;
        channels;
        block = -1;
        
        loaded = [];
        load_time = [];
        
        active = 1;
        
    end
    
    events
        data_updated;
        masking_updated;
        selection_updated;
    end
    
    methods(Static)
        
        data = smooth_flim_data(data,extent,mode)
        [n_chan, chan_info] = get_channels(FileName)
             
        function data = ensure_correct_dimensionality(data)
            %> Ensure that data has singleton dimension for polarisation
            s = size(data);
            if length(s) == 3
                data = reshape(data,[s(1) 1 s(2) s(3)]);
            end
        end
        
        function [channel,block] = request_channels(polarisation_resolved)
            %> Request which channels to use from dataset via dialog box
            if polarisation_resolved
                dlgTitle = 'Select channels';
                prompt = {'Parallel Channel ';'Perpendicular Channel ';'Block '};
                defaultvalues = {'1','2','0'};
                numLines = 1;
                inputdata = inputdlg(prompt,dlgTitle,numLines,defaultvalues);
                ret = str2double(inputdata);
                channel = uint32(ret(1:2));
                block = ret(3);
            else
                dlgTitle = 'Select channel';
                prompt = {'Channel ','Block '};
                defaultvalues = {'1','0'};
                numLines = 1;
                inputdata = inputdlg(prompt,dlgTitle,numLines,defaultvalues);
                ret = str2double(inputdata);
                channel = uint32(ret(1));
                block = ret(2);
            end
       end
        
    end
    
    methods
        
        
        %===============================================================

        function obj = flim_data_series()
            
            del_files = dir([tempdir 'GPTEMP*']);
            
            warning('off','MATLAB:DELETE:Permission');
            
            for i=1:length(del_files)
                try
                   delete([tempdir del_files(i).name]); 
                catch e %#ok
                end
            end
            
            warning('on','MATLAB:DELETE:Permission');
            
        end
        
        function post_serialize(obj)
            
            obj.suspend_transformation = true;
                        
            datatype = class(obj.cur_data);
            
            sz = obj.data_size(:)';
            
            ch_sz = sz;
            sz(end) = obj.n_datasets;
            
            path = '/flim_data/';
                        
            try
                h5create(obj.file,path,sz,'Datatype',datatype,'ChunkSize',ch_sz);
            catch err
                if ~strcmp(err.identifier,'MATLAB:imagesci:h5create:datasetAlreadyExists');
                    throw(err);
                end
            end
            
            for j=1:obj.n_datasets

                obj.switch_active_dataset(j);

                h5write(obj.file,path,obj.cur_data,[1 1 1 1 j],ch_sz,ones(size(sz)));
                
            end
            
            
            obj.suspend_transformation = false;
            
        end
        
        function post_deserialize(obj)
            
            obj.hdf5 = true;
            
        end
        
        %===============================================================
        
        function load_data_settings(obj,file)
            %> Load data setting file 
            obj.suspend_transformation = true;
            marshal_object(file,'flim_data_series',obj);
            notify(obj,'masking_updated');
            obj.suspend_transformation = false;
        end
        
        function file = save_data_settings(obj,file)
            %> Save data setting file
            if nargin < 2
                file = [];
            end
            if obj.init
                if isempty(file)
                    pol_idx = obj.polarisation_resolved + 1;
                    if ~isempty(obj.root_path)      % data opened from OMERO so no root_path
                        file = [obj.root_path obj.data_settings_filename{pol_idx}];
                    end
                end
                
                if ~isempty(file)
                    serialise_object(obj,file);
                end
                
                
            end
        end
        
        function reload_data(obj)
            l = 1:obj.n_datasets;
            obj.loaded(:) = false;
            obj.load_selected_files(l);
        end
        %===============================================================
        
        function [data,irf] = get_roi(obj,roi_mask,dataset)
            %> Return an array of data points both in internal mask
            %> and roi_mask from dataset selected
            
            obj.switch_active_dataset(dataset);
                        
            idx = obj.get_intensity_idx(dataset);
            
            % Get mask from thresholding
            m = (obj.mask > 0);
            
            % Combine with segmentation mask, if it exists
            if ~isempty(obj.seg_mask)
               m = m & obj.seg_mask(:,:,idx) > 0; 
            end
            
            % Then roi_mask
            if ~isempty(roi_mask)
                roi_mask = roi_mask & m;
            else
                roi_mask = m;
            end
                        
            % Get data

            data = obj.cur_tr_data;
            
            data = data(:,:,roi_mask);

            if obj.has_image_irf
                irf = obj.tr_image_irf(:,:,roi_mask);
                irf = mean(irf,3);
            elseif ~isempty(obj.t0_image)
                offset = mean(obj.t0_image(roi_mask));
                irf = interp1(obj.tr_t_irf,obj.tr_irf,obj.tr_t_irf+offset,'cubic','extrap');
            else
                irf = obj.tr_irf;
            end
            
            
        end
        
        
        function data = define_tvb_profile(obj,roi_mask,dataset)
            % Get data
            obj.switch_active_dataset(dataset);
            data = double(obj.cur_data) - obj.background;
            
            % Reshape mask to apply to flim data
            n_mask = sum(roi_mask(:));
            rep_mask = reshape(roi_mask,[1 1 size(roi_mask,1) size(roi_mask,2)]);
            rep_mask = repmat(rep_mask,[obj.n_t obj.n_chan 1 1]);
            
            % Recover selected data
            data = data(rep_mask);
            data = reshape(data,[obj.n_t obj.n_chan n_mask]);
            
            obj.tvb_profile = nanmean(data,3);
            
            obj.compute_tr_tvb_profile();
            notify(obj,'data_updated');    
        end
        
        function idx = get_intensity_idx(obj,sel)
            
            if obj.loaded(sel)
                idx = sum(obj.loaded(1:sel));
            else
                obj.load_selected_files(sel);
                idx = 1;
            end
            
        end
        
        function sel_intensity = selected_intensity(obj,sel,apply_mask)
           
            if nargin < 3
                apply_mask = true;
            end
            
            obj.switch_active_dataset(sel);
            sel_intensity = obj.intensity;            
            if apply_mask
                sel_intensity(obj.mask==0) = 0;
                if ~isempty(obj.seg_mask)
                    sel_intensity(obj.seg_mask(:,:,sel)==0) = 0;
                end
            end
        end
        
        function [perp_shift] = shifted_perp(obj,perp)
           
            perp_shift = interp1(obj.tr_t,perp,obj.tr_t-obj.irf_perp_shift)';
            
        end
        
        function [g,err] = get_g_factor_roi(obj,roi_mask,dataset)
            
            if obj.polarisation_resolved
                data = obj.get_roi(roi_mask,dataset);
                data = nansum(data,3);
                
                para = data(:,1);
                perp = data(:,2);
                
                
                g = para./perp;
                err = g .* sqrt( 1./para + 1./perp );                
            else
                g = [];
                err = [];
            end
            
        end
        
        function [magic,magic_irf] = get_magic_angle_roi(obj,roi_mask,dataset)
            
            if obj.polarisation_resolved
                data = obj.get_roi(roi_mask,dataset);
                
                if ndims(data) == 3
                    n_px = size(data,3);
                else
                    n_px = 1;
                end
                                
                data = nanmean(data,3);
                
                para = data(:,1);
                perp = data(:,2);
                perp_shift = obj.shifted_perp(perp) * obj.g_factor;
                magic_irf = obj.tr_irf(:,1);

                parac = conv(para,obj.tr_irf(:,2));
                perpc = conv(perp,obj.tr_irf(:,1));
                magic_irf = conv(obj.tr_irf(:,1),obj.tr_irf(:,2));
                
                [~,n] = max(obj.tr_irf(:,1));
                
                magic = (parac+2*perpc);
                
                magic = magic((1:size(data,1))+n,:);
                magic_irf = magic_irf((1:size(obj.tr_irf))+n);
                
            else
                magic = [];
                magic_irf = [];
            end
            
        end

        function anis = get_anisotropy_roi(obj,roi_mask,dataset)
            
            if obj.polarisation_resolved
                data = obj.get_roi(roi_mask,dataset);
                data = nansum(data,3);
                
                para = data(:,1);
                perp = data(:,2);
                perp_shift = obj.shifted_perp(perp) * obj.g_factor;
                
                anis = (para-perp_shift)./(para+2*perp_shift);
                
                parac = conv(para,obj.tr_irf(:,2));
                perpc = conv(perp,obj.tr_irf(:,1));
                [~,n] = max(obj.tr_irf(:,1));
                anis = (parac-perpc)./(parac+2*perpc);
                anis = anis((1:size(data,1))+n,:);
                
                anis = anis;
                
                
                
            else
                anis = [];
            end
            
        end

        
        function estimate_g_factor(obj)
            
            [g std] = obj.get_g_factor_roi(1,1);
            
            gf = g(std<0.2);
            
            [~, peak] = max(gf);
            grad = gradient(gf);
            
            gauss_fit = gmdistribution.fit(gf,2,'Replicates',10);
            [~,idx] = max(gauss_fit.PComponents);
            obj.g_factor = gauss_fit.mu(idx);
            
            

        end
        
        
        %===============================================================

        function bg = get.background(obj)
            %> Retrieve background in same shape as flim data
            
            % Check that the background size is correct if we have an image
            s = size(obj.background_image);
            if obj.background_type == 2 && ...
                      ~(~isempty(obj.background_image) && s(1) == obj.height && s(2) == obj.width)
                obj.background_type = 0;
            end
            
            switch obj.background_type
                case 0
                    bg = 0;
                case 1
                    bg = obj.background_value;
                case 2
                    obj.background_image = squeeze(obj.background_image);
                    bg = obj.background_image;
                    bg = reshape(bg,[1 1 s]);
                    bg = repmat(bg,[obj.n_t obj.n_chan 1 1]);
                case 3
                    if ~isempty(obj.tvb_I_image)
                        bg = reshape(obj.tvb_I_image,[1 1 obj.height obj.width]);
                        bg = bg .* obj.tvb_profile + obj.background_value;
                    else
                        bg = 0;
                    end
                otherwise
                    bg = 0;
            end
           
        end
        
        
        %===============================================================
       
        function set.data_size(obj,data_size)
            s = length(data_size);
            if s == 3
                data_size = [data_size(1) 1 data_size(2:3)];
            end
            obj.data_size = [data_size(:) ; ones(5-s,1)];
        end
        
        function set.polarisation_resolved(obj,polarisation_resolved)
           
            obj.polarisation_resolved = polarisation_resolved;
            
            if polarisation_resolved
                obj.n_chan = 2;
            else
                obj.n_chan = 1;
            end
            
        end
        
        function set.suspend_transformation(obj,suspend_transformation)
           
            obj.suspend_transformation = suspend_transformation;
            
            if ~suspend_transformation
                obj.compute_tr_data();
            end
            
        end
        
        function set.seg_mask(obj,seg_mask)
            %> Set data segmentation mask 
            
            % Check segmentation mask is the right size
            if ~isempty(seg_mask)
                obj.seg_mask = seg_mask;
                obj.compute_mask;
                notify(obj,'masking_updated');
            else
                obj.seg_mask = [];
                obj.compute_mask;
                notify(obj,'masking_updated');
            end
        end
        
        function set.binning(obj,binning)
            obj.binning = binning;
            obj.compute_tr_data;
        end
        
        function set.downsampling(obj,downsampling)
            obj.downsampling = downsampling;
            obj.compute_tr_data;
        end
        
        function set.thresh_min(obj,thresh_min)
            obj.thresh_min = thresh_min;
            obj.compute_mask;
            notify(obj,'masking_updated');
        end
        
        function set.gate_max(obj,gate_max)
           obj.gate_max = gate_max;
           obj.compute_mask;
           notify(obj,'masking_updated');
        end
        
        function set.t_min(obj,t_min)
           obj.t_min = t_min;
           obj.compute_tr_data;
        end
        
        function set.t_max(obj,t_max)
            obj.t_max = t_max;
            obj.compute_tr_data;
        end
        
        function set.t_irf_max(obj,t_irf_max)
            obj.t_irf_max = t_irf_max;
            obj.compute_tr_irf();
            notify(obj,'data_updated');
        end
        
        function set.t_irf_min(obj,t_irf_min)
            obj.t_irf_min = t_irf_min;
            obj.compute_tr_irf();
            notify(obj,'data_updated');
        end
        
        function set.irf_background(obj,irf_background)
            obj.irf_background = irf_background;
            obj.compute_tr_irf;
            notify(obj,'data_updated');
        end
        
        function set.background_type(obj,background_type)
            obj.background_type = background_type;
            obj.compute_tr_data();
        end
        
        function set.background_value(obj,background_value)
            obj.background_value = background_value;
            obj.compute_tr_data();
        end
        
        function set.ref_lifetime(obj,ref_lifetime)
            obj.ref_lifetime = ref_lifetime;
            obj.compute_tr_irf();
            notify(obj,'data_updated');
        end
        
        function set.irf_type(obj,irf_type)
            obj.irf_type = irf_type;
            obj.compute_tr_irf();
            notify(obj,'data_updated');
        end
            
        
        function set.g_factor(obj,g_factor)
            obj.g_factor = g_factor;
            obj.compute_tr_irf();
            notify(obj,'data_updated');
        end
        
        function set.data_subsampling(obj,data_subsampling)
            obj.data_subsampling = data_subsampling;
            obj.compute_tr_data();
        end
       
        function set.irf_subsampling(obj,irf_subsampling)
            obj.irf_subsampling = irf_subsampling;
            obj.compute_tr_irf();
            notify(obj,'data_updated');
        end

        function set.t0(obj,t0)
            obj.t0 = t0;
            obj.compute_tr_irf();
            notify(obj,'data_updated');
        end
        
        function set.afterpulsing_correction(obj,afterpulsing_correction)
            obj.afterpulsing_correction = afterpulsing_correction;
            obj.compute_tr_irf();
            notify(obj,'data_updated');
        end
        
        
        %===============================================================
        
        function width = get.width(obj)
            if length(obj.data_size) > 3
                width = obj.data_size(4);
            else
                width = 1;
            end
        end
        
        function height = get.height(obj)
            if length(obj.data_size) > 2
                height = obj.data_size(3);
            else
                height = 1;
            end
        end
                
        function num_datasets = get.num_datasets(obj)
            num_datasets = obj.n_datasets;
        end
        
        function n_t = get.n_t(obj)
            n_t = obj.data_size(1);
        end     
                
        function n_masked = get.n_masked(obj)
            n_masked = sum(obj.mask(:));
        end
        
        
        %===============================================================
        
        function set_delta_irf(obj)
           obj.t_irf = [-1; 0; 1];
           obj.irf = [0; 1; 0];
           
           obj.t_irf_min = -1;
           obj.t_irf_max = 1;
           
           
           obj.compute_tr_irf();
           notify(obj,'data_updated');
        end
        
        function set_gaussian_irf(obj,width)
            hw = width / 2;
            ext = 2;
            n_irf = 100;
            obj.t_irf = (1:n_irf) * (hw * ext) / n_irf - (hw * 0.5 * ext);
            obj.irf = 1/(hw*sqrt(2*pi)) * exp(-0.5*(obj.t_irf/hw).^2);  
            
            obj.compute_tr_irf();
            
            notify(obj,'data_updated');
        end
        
        function set_rectangular_irf(obj,width)
            n_irf = 100;
            
            obj.t_irf = (1:n_irf) * width/n_irf;
            obj.irf = ones(size(obj.t_irf));
            
            obj.t_irf = [ min(obj.t_irf)-1 obj.t_irf max(obj.t_irf)+1 ]'; %#ok
            obj.irf = [0 obj.irf 0]';
            
            obj.compute_tr_irf();
            
            notify(obj,'data_updated');
        end

        
        %===============================================================

        function compute_mask(obj)
            %> Compute mask based on thresholds and segmentation mask
            
            if obj.init
                obj.thresh_mask = obj.intensity >= obj.thresh_min & squeeze(max(max(obj.cur_data,[],1),[],2)) < obj.gate_max;
                obj.mask = obj.thresh_mask;

                v = obj.intensity(obj.mask);
                
                % If we have a segmentation mask apply it the mask
                if ~isempty(obj.seg_mask)
                    seg = obj.seg_mask(:,:,obj.active);
                    seg(~obj.mask) = 0;
                    obj.mask = seg;
                end
                
            end
        end

        
        function compute_intensity(obj)
            obj.compute_mask();
        end
        
        
        function inten = integrated_intensity(obj,sel)
            
            inten = zeros([obj.height obj.width length(sel)]);

            for i = 1:length(sel)
                obj.switch_active_dataset(sel(i),true);
                inten(:,:,i) = obj.intensity;
            end

        end
        
        function anis = steady_state_anisotropy(obj,sel)
            
            if obj.polarisation_resolved

                anis = zeros([obj.height obj.width length(sel)]);
                
                g = obj.g_factor;
                
                for i = 1:length(sel)
                    obj.switch_active_dataset(sel(i),true);
                    in = obj.cur_tr_data;
                    in = nansum(in,1);
                    
                    para = squeeze(in(1,1,:,:));
                    perp = squeeze(in(1,2,:,:));
                    
                    an = (para-g*perp)./(para+2*g*perp);
                    an(obj.mask==0) = NaN;
                    
                    anis(:,:,i) = an;

                end
                
            else
                anis = [];
            end
            
        end
        
        
        function import_exclusion_list(obj,file)

            f = fopen(file);
            
            
            tline = fgetl(f);
            
            exclude = [];
            if strcmp(tline,'FOV') && isfield(obj.metadata,tline);
                while ischar(tline)
                    tline = fgetl(f);
                    exclude(end+1) = str2double(tline);
                end
            else
                warning('Only FOV exclusion currently supported');
                return
            end    
            fclose(f);
            
            FOV = obj.metadata.FOV;
            FOV = cell2mat(FOV');
                        
            obj.use = obj.use & ~ismember(FOV,exclude); 
            
        end
        
        function export_exclusion_list(obj,file)

            if isfield(obj.metadata,'FOV')
                exclude = obj.metadata.FOV;
                exclude = exclude(~obj.use);
                
                f = fopen(file,'w');
                
                fprintf(f,'FOV\r\n');
                
                for i=1:length(exclude)
                    fprintf(f, '%d\r\n', exclude{i});
                end
                    
                fclose(f);
                
            else
                warning('No FOV metadata, cannot export exclusion list'); 
            end


        end
        
        %===============================================================
        
        function delete(obj)
           % On object deletion, clear mapped data 
           obj.save_data_settings();
           obj.clear_memory_mapping();
           
        end
        
        
    end
    
end
