# Supplementary material for: Rapid Global Fitting of Large Fluorescence Lifetime Imaging Microscopy Datasets
Source: PLoS One. 2013 Aug 5;8(8):e70687. doi: 10.1371/journal.pone.0070687 (PMC3734241; doi:10.1371/journal.pone.0070687)
Supplement: File S1 — Compressed archive of the source code for FLIMfit used in the present study. Please note that up to date source code and compiled binaries are available from the Open Microscopy website [54]. (ZIP) [file pone.0070687.s001.zip › FLIMFit 4_3_3 Source/GlobalProcessingFrontEnd/Classes/@flim_data_series/init_memory_mapping.m]

function init_memory_mapping(obj, data_size, n_datasets, mapfile_name)

    % Copyright (C) 2013 Imperial College London.
    % All rights reserved.
    %
    % This program is free software; you can redistribute it and/or modify
    % it under the terms of the GNU General Public License as published by
    % the Free Software Foundation; either version 2 of the License, or
    % (at your option) any later version.
    %
    % This program is distributed in the hope that it will be useful,
    % but WITHOUT ANY WARRANTY; without even the implied warranty of
    % MERCHANTABILITY or FITNESS FOR A PARTICULAR PURPOSE.  See the
    % GNU General Public License for more details.
    %
    % You should have received a copy of the GNU General Public License along
    % with this program; if not, write to the Free Software Foundation, Inc.,
    % 51 Franklin Street, Fifth Floor, Boston, MA 02110-1301 USA.
    %
    % This software tool was developed with support from the UK 
    % Engineering and Physical Sciences Council 
    % through  a studentship from the Institute of Chemical Biology 
    % and The Wellcome Trust through a grant entitled 
    % "The Open Microscopy Environment: Image Informatics for Biological Sciences" (Ref: 095931).

    % Author : Sean Warren
        
    data_preloaded = false;

    if obj.use_memory_mapping
    
        if nargin >= 4
            data_preloaded = true;
            obj.mapfile_name = mapfile_name;
        elseif ~obj.raw
            obj.mapfile_name = global_tempname;
        end

        if ~data_preloaded

            mapfile = fopen(obj.mapfile_name,'w');
        
            if obj.use_popup
                wait_handle=waitbar(0,'Initalising memory mapping...');
            end

            zs = data_size(1:end-1);
            if length(zs) < 2
                zs = [zs 1];
            end
            zd = zeros(zs,'single');
            n_4 = data_size(end);
            for i=1:n_datasets
                for j=1:n_4
                    if ~data_preloaded
                        fwrite(mapfile,zd,'single');
                    end
                end
                if obj.use_popup
                    waitbar(i/n_datasets,wait_handle)
                end
            end
            clear zd;
            fclose(mapfile);
            if obj.use_popup
                close(wait_handle);
            end    

        end

        if ~is64
            repeat = 1;
        else
            if obj.raw
                repeat = obj.n_datasets;
            else
                repeat = n_datasets;
            end
        end

        format = obj.data_type;
        
        obj.memmap = memmapfile(obj.mapfile_name,'Writable',true,'Repeat',repeat,'Format',{format, data_size', 'data_series' },'Offset',obj.mapfile_offset);

        obj.cur_data = obj.memmap.Data(1).data_series;

    end
    
end
