# Supplementary material for: Rapid Global Fitting of Large Fluorescence Lifetime Imaging Microscopy Datasets
Source: PLoS One. 2013 Aug 5;8(8):e70687. doi: 10.1371/journal.pone.0070687 (PMC3734241; doi:10.1371/journal.pone.0070687)
Supplement: File S1 — Compressed archive of the source code for FLIMfit used in the present study. Please note that up to date source code and compiled binaries are available from the Open Microscopy website [54]. (ZIP) [file pone.0070687.s001.zip › FLIMFit 4_3_3 Source/GlobalProcessingFrontEnd/Classes/@flim_data_series/load_data_series.m]

function load_data_series(obj,root_path,mode,polarisation_resolved,data_setting_file,selected,channel)   
    %> Load a series of FLIM data files
    
    % Copyright (C) 2013 Imperial College London.
    % All rights reserved.
    %
    % This program is free software; you can redistribute it and/or modify
    % it under the terms of the GNU General Public License as published by
    % the Free Software Foundation; either version 2 of the License, or
    % (at your option) any later version.
    %
    % This program is distributed in the hope that it will be useful,
    % but WITHOUT ANY WARRANTY; without even the implied warranty of
    % MERCHANTABILITY or FITNESS FOR A PARTICULAR PURPOSE.  See the
    % GNU General Public License for more details.
    %
    % You should have received a copy of the GNU General Public License along
    % with this program; if not, write to the Free Software Foundation, Inc.,
    % 51 Franklin Street, Fifth Floor, Boston, MA 02110-1301 USA.
    %
    % This software tool was developed with support from the UK 
    % Engineering and Physical Sciences Council 
    % through  a studentship from the Institute of Chemical Biology 
    % and The Wellcome Trust through a grant entitled 
    % "The Open Microscopy Environment: Image Informatics for Biological Sciences" (Ref: 095931).

    % Author : Sean Warren
    
    if nargin < 7
        channel = [];
    end
    if nargin < 6
        selected = [];
    end
    if nargin < 5
        data_setting_file = [];
    end
    
    block = [];
    
    if ~exist(root_path,'dir')
        throw(MException('GlobalAnalysis:PathDoesNotExist','Path does not exist'));
    end
   
    root_path = ensure_trailing_slash(root_path);

    obj.root_path = root_path;
    obj.mode = mode;
    obj.polarisation_resolved = polarisation_resolved;
    
    if strcmp(mode,'TCSPC')

        if isempty(channel)
            [channel,blockk] = obj.request_channels(polarisation_resolved);
        end
        obj.channels = channel;
        if isempty(block)
            block = 1;
        end
        obj.block = block;
       
        files = [dir([root_path '*.sdt']); dir([root_path '*.txt']); dir([root_path '*.ome.tif'])];            
        n_datasets = length(files);
        
        file_names = cell(1,n_datasets);
        for i=1:n_datasets
            file_names{i} = files(i).name;
        end
        file_names = sort_nat(file_names);   
        
        if isempty(selected)
            [obj.file_names, ~, obj.lazy_loading] = dataset_selection(file_names);
        elseif strcmp(selected,'all')
            obj.file_names = file_names;
            obj.lazy_loading = false;
        else
            obj.file_names = file_names(selected);
            obj.lazy_loading = false;
        end
        
        n_datasets = length(obj.file_names);

        for i=1:n_datasets
            obj.file_names{i} = [root_path obj.file_names{i}];
        end
        
        % open first file
        [obj.t,data,obj.t_int] = load_flim_file(obj.file_names{1},channel,block);         
        data_size = size(data);
        
        % if only one channel reshape to include singleton dimension
        if length(data_size) == 3
            data_size = [data_size(1) 1 data_size(2:3)];
        end
        
        clear data;
        
        obj.data_size = data_size;
        obj.n_datasets = n_datasets;
        
        %set names
        obj.names = cell(1,n_datasets);
        for j=1:n_datasets
            [~,name,~] = fileparts(obj.file_names{j});
            obj.names{j} = name;
        end
        
    else % widefield

        folder_names = get_folders_recursive(root_path);
            
        folder_names = sort_nat(folder_names);    
        
        
        if isempty(selected)
            [folder_names, ~, obj.lazy_loading] = dataset_selection(folder_names);
        elseif strcmp(selected,'all')
            obj.lazy_loading = false;
        else
            folder_names = folder_names(selected);
            obj.lazy_loading = false;
        end
        
        safe_folder_names = strrep(folder_names,filesep,' ');  
        
        n_datasets = length(folder_names);
        
        % Load first folder to get sizes etc.
        first_root = [root_path folder_names{1}];
        first_file = get_first_file(first_root);

        [~, first_file_name, ext] = fileparts(first_file);
        
        file_names = cell(length(folder_names),1);
        for i=1:length(folder_names)
            file_names{i} = [root_path folder_names{i} filesep first_file_name ext];
        end
        obj.file_names = file_names;
        
        [obj.t,data,obj.t_int] = load_flim_file(first_file); 
        data_size = size(data);

        % if only one channel reshape to include singleton dimension
        if length(data_size) == 3
            data_size = [data_size(1) 1 data_size(2:3)];
        end
        
        clear data;

        obj.data_size = data_size;
        obj.n_datasets = n_datasets;       

        %set names
        obj.names = cell(1,n_datasets);

        
        for j=1:n_datasets  
            obj.names{j} = safe_folder_names{j};
        end
    end    
   
    obj.metadata = extract_metadata(obj.names);
       
    if obj.lazy_loading
        obj.load_selected_files(1);
    else
        obj.load_selected_files(1:obj.n_datasets);
    end
    
    
    obj.init_dataset(data_setting_file);
    
end
