# Supplementary material for: Rapid Global Fitting of Large Fluorescence Lifetime Imaging Microscopy Datasets
Source: PLoS One. 2013 Aug 5;8(8):e70687. doi: 10.1371/journal.pone.0070687 (PMC3734241; doi:10.1371/journal.pone.0070687)
Supplement: File S1 — Compressed archive of the source code for FLIMfit used in the present study. Please note that up to date source code and compiled binaries are available from the Open Microscopy website [54]. (ZIP) [file pone.0070687.s001.zip › FLIMFit 4_3_3 Source/GlobalProcessingFrontEnd/Classes/@flim_data_series/load_selected_files.m]

function load_selected_files(obj,selected)

    % Copyright (C) 2013 Imperial College London.
    % All rights reserved.
    %
    % This program is free software; you can redistribute it and/or modify
    % it under the terms of the GNU General Public License as published by
    % the Free Software Foundation; either version 2 of the License, or
    % (at your option) any later version.
    %
    % This program is distributed in the hope that it will be useful,
    % but WITHOUT ANY WARRANTY; without even the implied warranty of
    % MERCHANTABILITY or FITNESS FOR A PARTICULAR PURPOSE.  See the
    % GNU General Public License for more details.
    %
    % You should have received a copy of the GNU General Public License along
    % with this program; if not, write to the Free Software Foundation, Inc.,
    % 51 Franklin Street, Fifth Floor, Boston, MA 02110-1301 USA.
    %
    % This software tool was developed with support from the UK 
    % Engineering and Physical Sciences Council 
    % through  a studentship from the Institute of Chemical Biology 
    % and The Wellcome Trust through a grant entitled 
    % "The Open Microscopy Environment: Image Informatics for Biological Sciences" (Ref: 095931).

    % Author : Sean Warren

    if nargin < 2
        selected = 1:obj.n_datasets;
    end
        
    if ~isempty(obj.loaded)
        already_loaded = true;
        for i=1:length(selected)
            if ~obj.loaded(selected(i))
                already_loaded = false;
            end
        end

        if already_loaded
            return
        end
    end
    
    if obj.use_popup && length(selected) > 1 && ~obj.raw
        wait_handle=waitbar(0,'Opening files...');
        using_popup = true;
    else
        using_popup = false;
    end
    
    obj.clear_memory_mapping();

    obj.loaded = false(1, obj.n_datasets);
    num_sel = length(selected);

    for j=1:num_sel
        obj.loaded(selected(j)) = true;
    end
    
    if obj.hdf5
    
        %...
        
    elseif obj.raw
        
        obj.init_memory_mapping(obj.data_size(1:4), num_sel, obj.mapfile_name);
    
    else
        if obj.use_memory_mapping
            
            obj.data_type = 'single';
            
            mapfile_name = global_tempname;
            mapfile = fopen(mapfile_name,'w');

            for j=1:num_sel

                filename = '';
                try
                    if obj.load_multiple_channels
                        filename = obj.file_names{1};
                        [~,data] = load_flim_file(filename,obj.channels(selected(j)),obj.block);
                    else
                        filename = obj.file_names{selected(j)};
                        [~,data] = load_flim_file(filename,obj.channels,obj.block);
                    end
                catch
                    disp(['Warning: could not load dataset ' filename ', replacing with blank']);
                    data = zeros(obj.data_size(1:4)');
                end
                    
                
                if false && ~isdeployed
                   
                    if obj.polarisation_resolved
                        
                        data = data * 100;

                        if j==1
                            
                            intensity = squeeze(sum(data,1));
                            para = squeeze(intensity(1,:,:));
                            perp = squeeze(intensity(2,:,:));

                            
                            [opt,metric] = imregconfig('monomodal'); 
                            [perp2,tx] = imregister2(perp,para,'rigid',opt,metric);
                            
                             figure(56)
                            subplot(1,2,1);
                            imagesc((para-perp)./(para+2*perp));
                            subplot(1,2,2);
                            imagesc((para-perp2)./(para+2*perp2));
                            
                            disp('Warning! Realigning perpendicular channel')
                        end
                        
                       
                    
                        for i=1:size(data,1)
                            
                            plane = squeeze(data(i,2,:,:));
                            plane = imtransform(plane,tx,'XData',[1 size(plane,2)],'YData',[1 size(plane,1)]);
                            data(i,2,:,:) = plane;
                        end
                        
                    end
                    
                end
                
                
                if isempty(data) || size(data,1) ~= obj.n_t
                    data = zeros([obj.n_t obj.n_chan obj.height obj.width]);
                end

                c1=fwrite(mapfile,data,'single');

                if using_popup
                    waitbar(j/num_sel,wait_handle)
                end

            end

            fclose(mapfile);
            
            obj.init_memory_mapping(obj.data_size(1:4), num_sel, mapfile_name);    
        else
           
            for j=1:num_sel

                if obj.load_multiple_channels
                    filename = obj.file_names{1};
                    [~,data] = load_flim_file(filename,obj.channels(selected(j)));
                else
                    filename = obj.file_names{selected(j)};
                    [~,data] = load_flim_file(filename,obj.channels);
                end
                
                
                 if false && ~isdeployed
                   
                    if obj.polarisation_resolved && ndims(data) > 3
                        
                        data = data * 100;

                        if j==1 
                            
                            intensity = squeeze(sum(data,1));
                            para = squeeze(intensity(1,:,:));
                            perp = squeeze(intensity(2,:,:));

                            
                            mask = (perp+para) < 20000;
                            
                            
                            [opt,metric] = imregconfig('multimodal'); 
                            [perp2,tx] = imregister2(perp,para,'rigid',opt,metric);
                            
                            a1 = (para-perp)./(para+2*perp);
                            a2 = (para-perp2)./(para+2*perp2);
                            
                            a1(mask) = 0;
                            a2(mask) = 0;
                            
                            
                            figure(56)
                            subplot(1,2,1);
                            imagesc(a1);
                            caxis([0.2 0.5])
                            subplot(1,2,2);
                            imagesc(a2);
                            caxis([0.2 0.5]);
                            disp('Warning! Realigning perpendicular channel')
                        end
                        
                       
                    
                        for i=1:size(data,1)
                            
                            plane = squeeze(data(i,2,:,:));
                            plane = imtransform(plane,tx,'XData',[1 size(plane,2)],'YData',[1 size(plane,1)]);
                            data(i,2,:,:) = plane;
                        end
                        
                    end
                    
                end
                
                
                
                
                obj.data_series_mem(:,:,:,:,j) = single(data);
                

                if using_popup
                    waitbar(j/num_sel,wait_handle)
                end

            end
            
            obj.active = 1;
            obj.cur_data = obj.data_series_mem(:,:,:,:,1);
            
        end

    end
        
            
    if using_popup
        close(wait_handle)
    end
    
    obj.compute_tr_data(false);
    
    
end
