# Supplementary material for: Rapid Global Fitting of Large Fluorescence Lifetime Imaging Microscopy Datasets
Source: PLoS One. 2013 Aug 5;8(8):e70687. doi: 10.1371/journal.pone.0070687 (PMC3734241; doi:10.1371/journal.pone.0070687)
Supplement: File S1 — Compressed archive of the source code for FLIMfit used in the present study. Please note that up to date source code and compiled binaries are available from the Open Microscopy website [54]. (ZIP) [file pone.0070687.s001.zip › FLIMFit 4_3_3 Source/GlobalProcessingFrontEnd/Classes/@flim_data_series/save_magic_angle_raw.m]

function save_raw_data(obj,mapfile_name)

    % Copyright (C) 2013 Imperial College London.
    % All rights reserved.
    %
    % This program is free software; you can redistribute it and/or modify
    % it under the terms of the GNU General Public License as published by
    % the Free Software Foundation; either version 2 of the License, or
    % (at your option) any later version.
    %
    % This program is distributed in the hope that it will be useful,
    % but WITHOUT ANY WARRANTY; without even the implied warranty of
    % MERCHANTABILITY or FITNESS FOR A PARTICULAR PURPOSE.  See the
    % GNU General Public License for more details.
    %
    % You should have received a copy of the GNU General Public License along
    % with this program; if not, write to the Free Software Foundation, Inc.,
    % 51 Franklin Street, Fifth Floor, Boston, MA 02110-1301 USA.
    %
    % This software tool was developed with support from the UK 
    % Engineering and Physical Sciences Council 
    % through  a studentship from the Institute of Chemical Biology 
    % and The Wellcome Trust through a grant entitled 
    % "The Open Microscopy Environment: Image Informatics for Biological Sciences" (Ref: 095931).

    % Author : Sean Warren
    
    frame_binning = 1;
    
    if ~obj.polarisation_resolved
        warning('Data must be polarisation resolved to export magic angle!')
        return
    end
    
    if obj.use_popup
        wait_handle=waitbar(0,'Saving raw file...');
    end
    
    %dataset_name = ['/' obj.names{i} '/' fields{j}];
    %h5create([mapfile_name '.hdf5'],dataset_name,size(im.(fields{j})));
    %h5write([mapfile_name '.hdf5'],dataset_name,im.(fields{j}));
        
    field_names = fieldnames(obj.metadata);
    for i=1:length(field_names)
       
        md = obj.metadata.(field_names{i});
        new_metadata.(field_names{i}) = md(1:frame_binning:end);
        
    end
    
    num_binned_frames = ceil(obj.n_datasets / frame_binning);
    
    dinfo = struct();
    dinfo.t = obj.tr_t;
    dinfo.t_int = obj.tr_t_int;
    dinfo.names = obj.names(1:frame_binning:end);
    dinfo.metadata = new_metadata;
    dinfo.data_size = obj.data_size;
    dinfo.n_datasets = num_binned_frames;
    dinfo.num_datasets = num_binned_frames;
    dinfo.mode = obj.mode;
    dinfo.root_path = obj.root_path;
    dinfo.data_type = 'single';
    
    dinfo.data_size(1) = length(obj.tr_t);
    dinfo.data_size(2) = 1;
    dinfo.channels = 1;
    dinfo.polarisation_resolved = false;
    
    
    fname = [tempname '.mat'];
    save(fname,'dinfo');
    fid = fopen(fname,'r');
    byteData = fread(fid,inf,'uint8');
    fclose(fid);
    delete(fname);
              
    mapfile = fopen(mapfile_name,'w');      

    fwrite(mapfile,length(byteData),'uint16');
    fwrite(mapfile,byteData,'uint8');
        
    idx = 1;
    for j=1:num_binned_frames

        data = 0;
        
        for i=1:frame_binning
            if idx <= obj.n_datasets
                obj.switch_active_dataset(idx);
                f_data = obj.cur_tr_data;
                f_data = f_data(:,1,:,:) + 2*obj.g_factor*f_data(:,2,:,:);
                data = data + f_data;
                if isempty(data) || size(data,1) ~= length(obj.tr_t)
                    data = zeros([obj.n_t 1 obj.height obj.width]);
                end
                idx = idx + 1;
                
                if obj.use_popup
                    waitbar(idx/obj.n_datasets,wait_handle)
                end
            end
        end
        c1=fwrite(mapfile,data,'single');

        
    end

    
    fclose(mapfile);
            
    if obj.use_popup
        close(wait_handle)
    end
    
        
end
