# Supplementary material for: Rapid Global Fitting of Large Fluorescence Lifetime Imaging Microscopy Datasets
Source: PLoS One. 2013 Aug 5;8(8):e70687. doi: 10.1371/journal.pone.0070687 (PMC3734241; doi:10.1371/journal.pone.0070687)
Supplement: File S1 — Compressed archive of the source code for FLIMfit used in the present study. Please note that up to date source code and compiled binaries are available from the Open Microscopy website [54]. (ZIP) [file pone.0070687.s001.zip › FLIMFit 4_3_3 Source/GlobalProcessingFrontEnd/Classes/@flim_data_series/switch_active_dataset.m]

function switch_active_dataset(obj, dataset, no_smoothing)
    %> Switch which dataset in the memory mapped file we're pointing at
    
    % Copyright (C) 2013 Imperial College London.
    % All rights reserved.
    %
    % This program is free software; you can redistribute it and/or modify
    % it under the terms of the GNU General Public License as published by
    % the Free Software Foundation; either version 2 of the License, or
    % (at your option) any later version.
    %
    % This program is distributed in the hope that it will be useful,
    % but WITHOUT ANY WARRANTY; without even the implied warranty of
    % MERCHANTABILITY or FITNESS FOR A PARTICULAR PURPOSE.  See the
    % GNU General Public License for more details.
    %
    % You should have received a copy of the GNU General Public License along
    % with this program; if not, write to the Free Software Foundation, Inc.,
    % 51 Franklin Street, Fifth Floor, Boston, MA 02110-1301 USA.
    %
    % This software tool was developed with support from the UK 
    % Engineering and Physical Sciences Council 
    % through  a studentship from the Institute of Chemical Biology 
    % and The Wellcome Trust through a grant entitled 
    % "The Open Microscopy Environment: Image Informatics for Biological Sciences" (Ref: 095931).

    % Author : Sean Warren

    if nargin < 3
        no_smoothing = false;
    end
    
    if (dataset == obj.active && (no_smoothing || obj.cur_smoothed)) ...
            || dataset <= 0 || dataset > obj.n_datasets
        return
    end
    
    if obj.use_memory_mapping
        
        if obj.loaded(dataset)

            tr_idx = sum(obj.loaded(1:dataset));

            if obj.raw
                idx = dataset;
            else
                idx = tr_idx;
            end

            if ~isempty(obj.memmap)

                if ~is64
                    % Calculate size of single dataset
                    offset_step = 4 * obj.n_t * obj.n_chan * obj.height * obj.width;
                    obj.memmap.offset = (idx-1) * offset_step + obj.mapfile_offset;
                    
                    obj.cur_data = obj.memmap.Data(1).data_series;
                else
                    obj.cur_data = obj.memmap.Data(idx).data_series;
                end

            end

        else

            obj.load_selected_files(dataset);

        end
        
    else
       
        obj.cur_data = obj.data_series_mem(:,:,:,:,dataset);
               
    end
 
    obj.active = dataset;
    
    obj.compute_tr_data(false,no_smoothing);
        
end
