# Supplementary material for: Rapid Global Fitting of Large Fluorescence Lifetime Imaging Microscopy Datasets
Source: PLoS One. 2013 Aug 5;8(8):e70687. doi: 10.1371/journal.pone.0070687 (PMC3734241; doi:10.1371/journal.pone.0070687)
Supplement: File S1 — Compressed archive of the source code for FLIMfit used in the present study. Please note that up to date source code and compiled binaries are available from the Open Microscopy website [54]. (ZIP) [file pone.0070687.s001.zip › FLIMFit 4_3_3 Source/GlobalProcessingFrontEnd/Classes/@flim_dll_interface/call_fitting_lib.m]

function err = call_fitting_lib(obj,roi_mask,selected)

    % Copyright (C) 2013 Imperial College London.
    % All rights reserved.
    %
    % This program is free software; you can redistribute it and/or modify
    % it under the terms of the GNU General Public License as published by
    % the Free Software Foundation; either version 2 of the License, or
    % (at your option) any later version.
    %
    % This program is distributed in the hope that it will be useful,
    % but WITHOUT ANY WARRANTY; without even the implied warranty of
    % MERCHANTABILITY or FITNESS FOR A PARTICULAR PURPOSE.  See the
    % GNU General Public License for more details.
    %
    % You should have received a copy of the GNU General Public License along
    % with this program; if not, write to the Free Software Foundation, Inc.,
    % 51 Franklin Street, Fifth Floor, Boston, MA 02110-1301 USA.
    %
    % This software tool was developed with support from the UK 
    % Engineering and Physical Sciences Council 
    % through  a studentship from the Institute of Chemical Biology 
    % and The Wellcome Trust through a grant entitled 
    % "The Open Microscopy Environment: Image Informatics for Biological Sciences" (Ref: 095931).

    % Author : Sean Warren

     prof = get_profile();    
   
    
    p = obj.fit_params;
    d = obj.data_series;
    
    if nargin < 3
        selected = [];
    end
    if nargin < 2
        roi_mask = [];
    end

    if d.irf_type == 0 || d.irf_type == 2
        ref_recov = 0; % scatter 
    else
        if p.fit_reference == 0
            ref_recov = 1; % fixed reference
        else
            ref_recov = 2; % fitted
        end
    end
    
    if obj.bin
        n_datasets = 1;
        height = 1;
        width = 1;
        
        [decay,irf] = obj.data_series.get_roi(roi_mask,selected);
        decay = squeeze(nanmean(decay,3));
        obj.p_data = libpointer('singlePtr', decay);
        t_skip = [];
        n_t = length(d.tr_t);
        obj.p_t = libpointer('doublePtr',d.tr_t);
        obj.p_mask = libpointer('uint8Ptr',uint8(1));

        obj.p_irf = libpointer('doublePtr', irf);
        
    else
        n_datasets = sum(d.loaded);
        width = d.width;
        height = d.height;
        
        t_skip = d.t_skip;
        n_t = length(d.t);
        obj.p_t = libpointer('doublePtr',d.t);
        
        if obj.use_image_irf
            obj.p_irf = libpointer('doublePtr', d.tr_image_irf);
        else
            obj.p_irf = libpointer('doublePtr', d.tr_irf);
        end
        
        if ~isempty(d.seg_mask)        
            m = d.seg_mask;
            %m(m>0) = 1;
            obj.p_mask = libpointer('uint8Ptr', uint8(m));
        else
            obj.p_mask = [];
        end
    end
    
    conf_interval = prof.Fitting.Confidence_Interval;
    
    if p.polarisation_resolved
        
        err = calllib(obj.lib_name,'SetupGlobalPolarisationFit', ...
                            obj.dll_id, p.global_algorithm, obj.use_image_irf, ...
                            length(d.tr_irf), obj.p_t_irf, obj.p_irf, 0, obj.p_t0_image, ...
                            p.n_exp, p.n_fix, ...
                            obj.p_tau_min, obj.p_tau_max, p.auto_estimate_tau, obj.p_tau_guess, ...
                            p.fit_beta, obj.p_fixed_beta, ...
                            p.n_theta, p.n_theta_fix, 0, obj.p_theta_guess, ...
                            p.fit_t0, 0, p.fit_offset, p.offset, ...
                            p.fit_scatter, p.scatter, ...
                            p.fit_tvb, p.tvb, obj.p_tvb_profile, ...
                            p.pulsetrain_correction, 1e-6/d.rep_rate, ...
                            ref_recov, d.ref_lifetime, p.fitting_algorithm, p.weighting_mode, ...
                            p.calculate_errs, conf_interval, p.n_thread, true, false, 0);
    else
       
        n_decay_group = max(p.global_beta_group)+1;

        fit_beta = min(p.fit_beta,2);
        
        err = calllib(obj.lib_name,'SetupGlobalFit', ...
                            obj.dll_id, p.global_algorithm, obj.use_image_irf, ...
                            length(d.tr_irf), obj.p_t_irf, obj.p_irf, 0, obj.p_t0_image, ...
                            p.n_exp, p.n_fix, n_decay_group, obj.p_global_beta_group, ...
                            obj.p_tau_min, obj.p_tau_max, p.auto_estimate_tau, obj.p_tau_guess, ...
                            fit_beta, obj.p_fixed_beta, ...
                            p.fit_t0, 0, p.fit_offset, p.offset, ...
                            p.fit_scatter, p.scatter, ...
                            p.fit_tvb, p.tvb, obj.p_tvb_profile, ...
                            p.n_fret, p.n_fret_fix, p.inc_donor, obj.p_E_guess, ...
                            p.pulsetrain_correction, 1e-6/d.rep_rate, ...
                            ref_recov, d.ref_lifetime, p.fitting_algorithm, p.weighting_mode, ...
                            p.calculate_errs, conf_interval, p.n_thread, true, false, 0);
    end

    if err ~= 0
        return;
    end
    
    
    
    data_type = ~strcmp(d.mode,'TCSPC');
    
    % If we're sending a binned decay we don't want it masked!
    if obj.bin
        thresh_min = 0;
    else
        thresh_min = d.thresh_min;
    end
    
    calllib(obj.lib_name,'SetDataParams',...
            obj.dll_id, n_datasets, height, width, d.n_chan, n_t, obj.p_t, obj.p_t_int, t_skip, length(d.tr_t),...
            data_type, obj.p_use, obj.p_mask, thresh_min, d.gate_max, d.counts_per_photon, p.global_fitting, d.binning, p.use_autosampling);
 
    if ~isempty(d.acceptor)
        obj.p_acceptor = libpointer('singlePtr', d.acceptor);
        calllib(obj.lib_name,'SetAcceptor',obj.dll_id,obj.p_acceptor)
    end
        
    if err ~= 0
        return;
    end
        
    if ~obj.bin
        if d.background_type == 1
            calllib(obj.lib_name,'SetBackgroundValue',obj.dll_id,d.background_value);
        elseif d.background_type == 2
            obj.p_background = libpointer('singlePtr', d.background_image);
            calllib(obj.lib_name,'SetBackgroundImage',obj.dll_id,obj.p_background);
        elseif d.background_type == 3 && ~isempty(d.tvb_I_image)
            obj.p_background = libpointer('singlePtr', d.tvb_I_image);
            calllib(obj.lib_name,'SetBackgroundTVImage',obj.dll_id,obj.p_tvb_profile_single,obj.p_background,d.background_value);
        end
    end
    
    if err ~= 0
        return;
    end    
    
    if d.use_memory_mapping && ~obj.bin
        switch(d.data_type)
            case 'uint16'
                data_class = 1;
            case 'single'
                data_class = 0;
        end
        err = calllib(obj.lib_name,'SetDataFile',obj.dll_id,d.mapfile_name,data_class,d.mapfile_offset);
    else
        err = calllib(obj.lib_name,'SetDataFloat',obj.dll_id,obj.p_data);
    end
    
    if err ~= 0
        return;
    end

    err = calllib(obj.lib_name,'StartFit',obj.dll_id);
        

    end
