# Supplementary material for: Rapid Global Fitting of Large Fluorescence Lifetime Imaging Microscopy Datasets
Source: PLoS One. 2013 Aug 5;8(8):e70687. doi: 10.1371/journal.pone.0070687 (PMC3734241; doi:10.1371/journal.pone.0070687)
Supplement: File S1 — Compressed archive of the source code for FLIMfit used in the present study. Please note that up to date source code and compiled binaries are available from the Open Microscopy website [54]. (ZIP) [file pone.0070687.s001.zip › FLIMFit 4_3_3 Source/GlobalProcessingFrontEnd/Classes/@flim_dll_interface/fit.m]

function err = fit(obj, data_series, fit_params, roi_mask, selected, grid)

    % Copyright (C) 2013 Imperial College London.
    % All rights reserved.
    %
    % This program is free software; you can redistribute it and/or modify
    % it under the terms of the GNU General Public License as published by
    % the Free Software Foundation; either version 2 of the License, or
    % (at your option) any later version.
    %
    % This program is distributed in the hope that it will be useful,
    % but WITHOUT ANY WARRANTY; without even the implied warranty of
    % MERCHANTABILITY or FITNESS FOR A PARTICULAR PURPOSE.  See the
    % GNU General Public License for more details.
    %
    % You should have received a copy of the GNU General Public License along
    % with this program; if not, write to the Free Software Foundation, Inc.,
    % 51 Franklin Street, Fifth Floor, Boston, MA 02110-1301 USA.
    %
    % This software tool was developed with support from the UK 
    % Engineering and Physical Sciences Council 
    % through  a studentship from the Institute of Chemical Biology 
    % and The Wellcome Trust through a grant entitled 
    % "The Open Microscopy Environment: Image Informatics for Biological Sciences" (Ref: 095931).

    % Author : Sean Warren


    obj.load_global_library();
   
    
    if nargin < 4
        roi_mask = [];
    end
    if nargin < 5
        selected = [];
    end
    
    % Check if a binning mask has been provided
    if nargin >= 5
        obj.bin = true;
        if nargin < 6
            obj.grid = false;
        end
        obj.grid = grid;
    else
        obj.bin = false;
        obj.grid = false;
    end
    
    err = 0;
   
    % If called without arguments we're continuing a fit
    if nargin > 1
        obj.data_series = data_series;
        obj.fit_params = fit_params;
        obj.fit_round = 1;
        
        obj.fit_in_progress = true;
        
        obj.fit_result = flim_fit_result();    
        
        obj.fit_result.width = data_series.width;
        obj.fit_result.height = data_series.height;
        obj.fit_result.binned = obj.bin;
                
    end
    
    p = obj.fit_params;
    d = obj.data_series;
    
    obj.use_image_irf = d.has_image_irf && ~obj.bin && p.image_irf_mode == 1;
    
    
    % Determine which datasets we need to load and make sure they're loaded
    if p.global_fitting < 2 || p.global_variable == 0
        if false && d.lazy_loading && p.split_fit
            obj.n_rounds = ceil(d.n_datasets/p.n_thread);

            idx = 1:d.n_datasets;
            
            idx = idx/p.n_thread;
            idx = ceil(idx);
            datasets = (idx==obj.fit_round) & d.use';
        else
            datasets = d.use';
            obj.n_rounds = 1;
        end
    else
        var = fieldnames(d.metadata);
        var = var{p.global_variable};
        
        vals = d.metadata.(var);
        
        var_is_numeric = all(cellfun(@isnumeric,vals));
        
        if var_is_numeric
            vals = cell2mat(vals);
            vals = unique(vals);
            vals = num2cell(vals);
        else
            vals = unique(vals);
        end
        
        obj.n_rounds = length(vals);
        cur_var = vals{obj.fit_round};
        
        if var_is_numeric
            datasets = cellfun(@(x) eq(x,cur_var),d.metadata.(var));
        else
            datasets = cellfun(@(x) strcmp(x,cur_var),d.metadata.(var));
        end
        
        datasets = datasets & d.use';
            
    end
     
    sel = 1:d.n_datasets;
    
    if obj.bin
        datasets = (sel == selected);
        obj.n_rounds = 1;
    end

    sel = sel(datasets);
    
    if d.lazy_loading
        d.load_selected_files(sel);
    end    

    if obj.bin
        obj.datasets = 1;
        use = 1;
    else
        obj.datasets = sel;
        use = datasets(d.loaded);
    end
    
    obj.use = use;
        
    obj.im_size = [d.height d.width];
   
    
    % Setup memory to pass to DLL
    obj.p_use = libpointer('int32Ptr',use);  
    obj.p_tau_guess = libpointer('doublePtr',p.tau_guess);
    obj.p_tau_min = libpointer('doublePtr',p.tau_min);
    obj.p_tau_max = libpointer('doublePtr',p.tau_max);
    
    if obj.use_image_irf
        obj.p_irf = libpointer('doublePtr', d.tr_image_irf);
    else
        obj.p_irf = libpointer('doublePtr', d.tr_irf);
    end
    
    if ~obj.bin && ~isempty(d.t0_image) && p.image_irf_mode == 2
        obj.p_t0_image = libpointer('doublePtr', d.t0_image);
    else
        obj.p_t0_image = [];
    end
    
    obj.p_t_int = libpointer('doublePtr',d.tr_t_int);
    obj.p_t_irf = libpointer('doublePtr', d.tr_t_irf);
    obj.p_fixed_beta = libpointer('doublePtr',p.fixed_beta);
    obj.p_E_guess = libpointer('doublePtr',p.fret_guess);
    obj.p_theta_guess = libpointer('doublePtr',p.theta_guess);
    obj.p_global_beta_group = libpointer('int32Ptr',p.global_beta_group);
    
    obj.p_tvb_profile = libpointer('doublePtr',d.tr_tvb_profile);
    obj.p_tvb_profile_single = libpointer('singlePtr',d.tr_tvb_profile);
    
    if ~d.use_memory_mapping
        obj.p_data = libpointer('singlePtr', d.data_series_mem);
    end

    
    obj.start_time = tic;
   
    err = obj.call_fitting_lib(roi_mask,selected);
    
    if err ~= 0
        obj.clear_temp_vars();
        return;
    end
                   
    obj.fit_round = obj.fit_round + 1;

    if obj.fit_round == 2

        if err == 0
            obj.fit_timer = timer('TimerFcn',@obj.update_progress, 'ExecutionMode', 'fixedSpacing', 'Period', 0.1);
            start(obj.fit_timer)
        else
            obj.clear_temp_vars();
            msgbox(['Err = ' num2str(err)]);
        end
        
    end
    

end
