# Supplementary material for: Rapid Global Fitting of Large Fluorescence Lifetime Imaging Microscopy Datasets
Source: PLoS One. 2013 Aug 5;8(8):e70687. doi: 10.1371/journal.pone.0070687 (PMC3734241; doi:10.1371/journal.pone.0070687)
Supplement: File S1 — Compressed archive of the source code for FLIMfit used in the present study. Please note that up to date source code and compiled binaries are available from the Open Microscopy website [54]. (ZIP) [file pone.0070687.s001.zip › FLIMFit 4_3_3 Source/GlobalProcessingFrontEnd/Classes/@flim_dll_interface/flim_dll_interface.m]

classdef flim_dll_interface < handle
    
    % Copyright (C) 2013 Imperial College London.
    % All rights reserved.
    %
    % This program is free software; you can redistribute it and/or modify
    % it under the terms of the GNU General Public License as published by
    % the Free Software Foundation; either version 2 of the License, or
    % (at your option) any later version.
    %
    % This program is distributed in the hope that it will be useful,
    % but WITHOUT ANY WARRANTY; without even the implied warranty of
    % MERCHANTABILITY or FITNESS FOR A PARTICULAR PURPOSE.  See the
    % GNU General Public License for more details.
    %
    % You should have received a copy of the GNU General Public License along
    % with this program; if not, write to the Free Software Foundation, Inc.,
    % 51 Franklin Street, Fifth Floor, Boston, MA 02110-1301 USA.
    %
    % This software tool was developed with support from the UK 
    % Engineering and Physical Sciences Council 
    % through  a studentship from the Institute of Chemical Biology 
    % and The Wellcome Trust through a grant entitled 
    % "The Open Microscopy Environment: Image Informatics for Biological Sciences" (Ref: 095931).

    % Author : Sean Warren


    properties        
        fit_params;
        data_series;
        fit_result;
        
        progress_cur_group;
        progress_n_completed
        progress_iter;
        progress_chi2;
        progress;
        
        fit_in_progress = false;
        
        datasets;
        
        fit_round = 1;
        n_rounds = 0;
        
        lib_name;
        flim_fit;
    end
    
    events
        progress_update;
        fit_completed;
    end
        
    properties(Access='protected')
        use_image_irf;
        
        p_t;
        p_t_int;
        p_data;
        p_mask;
        p_tau_guess;
        p_tau_min;
        p_tau_max;
        p_irf;
        p_t_irf;
        p_E_guess;
        p_theta_guess;
        p_ierr;
        p_t0_image;
        p_global_beta_group;
        p_acceptor;
        
        p_use;
        p_background;

        p_tvb_profile;
        p_tvb_profile_single;
        p_fixed_beta;
                
        bin;
        grid;
        grid_dims;
        
        fit_timer;
        wait_handle;
        start_time;
        
        im_size;
        
        single_guess;
        use;
        
        dll_id;
    end
        
    methods
    
         function load_global_library(obj)
                
            proto_file = ['FLIMGlobalAnalysisProto_' computer];
            proto_ref = eval(['@' proto_file]);

            if ~libisloaded(obj.lib_name)
                warning('off','MATLAB:loadlibrary:TypeNotFound');
                if ~isdeployed
                    [~,warnings] = loadlibrary(obj.lib_name,'FLIMGlobalAnalysis.h','mfilename',proto_file)
                else
                    loadlibrary(obj.lib_name,proto_ref);
                end
                warning('on','MATLAB:loadlibrary:TypeNotFound');
                
                
            end

            if isempty(obj.dll_id)
                obj.dll_id = calllib(obj.lib_name,'FLIMGlobalGetUniqueID');
            end

            
         end

         function unload_global_library(obj)
             if libisloaded(obj.lib_name)
                unloadlibrary(obj.lib_name)
             end
         end
         
         function terminate_fit(obj)
             obj.fit_in_progress = false;
             calllib(obj.lib_name,'FLIMGlobalTerminateFit',obj.dll_id);
             clear obj.data obj.p_data obj.mask obj.p_beta obj.p_I0 obj.p_chi2 obj.p_ierr obj.p_tau obj.p_t0 obj.p_offset obj.p_scatter;
         end
        
        function obj = flim_dll_interface()
            
            if is64
                obj.lib_name = 'FLIMGlobalAnalysis_64';
            else
                obj.lib_name = 'FLIMGlobalAnalysis_32';
            end
            
            obj.load_global_library();
        end
        
        function delete(obj)
            if libisloaded(obj.lib_name)
                calllib(obj.lib_name,'FLIMGlobalClearFit',obj.dll_id);
                calllib(obj.lib_name,'FLIMGlobalRelinquishID',obj.dll_id);
            end
        end
       
        
        function im = fill_image(obj,var,mask,min_region)

            if (isempty(mask) || ndims(var)==3 || all(size(var)==size(mask)) || isempty(min_region) )
                im = var;
                return
            end

            n = size(var,1);
            nv = size(var,2);


            im = NaN([length(mask(:)) n]);
            for i=1:n
                for j=1:nv
                    im(mask==(j+min_region-1),i) = var(i,j);
                end
            end
            im = reshape(im,[size(mask) n]);
            
        end
        
    end
    
end
