# Supplementary material for: Rapid Global Fitting of Large Fluorescence Lifetime Imaging Microscopy Datasets
Source: PLoS One. 2013 Aug 5;8(8):e70687. doi: 10.1371/journal.pone.0070687 (PMC3734241; doi:10.1371/journal.pone.0070687)
Supplement: File S1 — Compressed archive of the source code for FLIMfit used in the present study. Please note that up to date source code and compiled binaries are available from the Open Microscopy website [54]. (ZIP) [file pone.0070687.s001.zip › FLIMFit 4_3_3 Source/GlobalProcessingFrontEnd/Classes/@flim_dll_interface/get_return_data.m]

function get_return_data(obj)

    % Copyright (C) 2013 Imperial College London.
    % All rights reserved.
    %
    % This program is free software; you can redistribute it and/or modify
    % it under the terms of the GNU General Public License as published by
    % the Free Software Foundation; either version 2 of the License, or
    % (at your option) any later version.
    %
    % This program is distributed in the hope that it will be useful,
    % but WITHOUT ANY WARRANTY; without even the implied warranty of
    % MERCHANTABILITY or FITNESS FOR A PARTICULAR PURPOSE.  See the
    % GNU General Public License for more details.
    %
    % You should have received a copy of the GNU General Public License along
    % with this program; if not, write to the Free Software Foundation, Inc.,
    % 51 Franklin Street, Fifth Floor, Boston, MA 02110-1301 USA.
    %
    % This software tool was developed with support from the UK 
    % Engineering and Physical Sciences Council 
    % through  a studentship from the Institute of Chemical Biology 
    % and The Wellcome Trust through a grant entitled 
    % "The Open Microscopy Environment: Image Informatics for Biological Sciences" (Ref: 095931).

    % Author : Sean Warren


    r = obj.fit_result;
    d = obj.data_series;
    
    % Get timing information
    r.t_exec = toc(obj.start_time);    
    disp(['DLL execution time: ' num2str(r.t_exec)]);
        
  
    obj.fit_result.smoothing = (2*d.binning+1)^2;
    
        
    % Get param names
    p_n_output = libpointer('int32Ptr',0);
    ptr = calllib(obj.lib_name,'GetOutputParamNames',obj.dll_id, p_n_output);
        
    n_output = p_n_output.Value;
    param_names = cell(1,n_output);
    for i=1:n_output
        param_names(i) = ptr.Value;
        ptr = ptr + 1;
    end

    r.set_param_names(param_names);
    r.names = d.names(obj.datasets);

    
    n_regions_total = calllib(obj.lib_name,'GetTotalNumOutputRegions',obj.dll_id);

    
    % Setup memory to retrieve data
    p_n_regions = libpointer('int32Ptr',0);
    p_image = libpointer('int32Ptr',zeros(1,n_regions_total)); 
    p_region = libpointer('int32Ptr',zeros(1,n_regions_total)); 
    p_region_size = libpointer('int32Ptr',zeros(1,n_regions_total)); 
    p_success = libpointer('singlePtr',zeros(1,n_regions_total)); 
    p_iterations = libpointer('int32Ptr',zeros(1,n_regions_total)); 
    
    
    n_stats = 11;
    
    p_stats = libpointer('singlePtr',zeros(n_stats,n_output,n_regions_total));
    

    
    err = calllib(obj.lib_name,'GetImageStats',obj.dll_id, p_n_regions, p_image, ...
                      p_region, p_region_size, p_success, p_iterations, p_stats);
    
                  
    region_size = double(p_region_size.Value);
    regions = double(p_region.Value);
    image = double(p_image.Value);
    iterations = double(p_iterations.Value);
    success = double(p_success.Value);
    stats = reshape(double(p_stats.Value),[n_stats,n_output,n_regions_total]);
                  
    
                                    
    keep = true(size(obj.datasets));
    idx = 1;
    % Get results for each image
    for  i = 1:length(obj.datasets)
        
        im = obj.datasets(i);
                            
        region_sel = (image == (im-1) & region_size > 0);
        
        if sum(region_sel) > 0
            region_size_sel = region_size(region_sel);
            regions_sel     = regions(region_sel);
            iterations_sel  = iterations(region_sel);
            success_sel     = success(region_sel);

            stats_sel = stats(:,:,region_sel);

            stats_sel = permute(stats_sel,[2 3 1]);

            names = {'mean','w_mean','std','w_std','median','q1','q2','pct_01','pct_99','err_l','err_u'};

            r.set_results(idx,im,regions_sel,region_size_sel,success_sel,iterations_sel,stats_sel,names);
            idx = idx+1;
        else
            keep(i) = false;
        end
        
    end
    
    obj.datasets = obj.datasets(keep);
    
    % Get metadata for the datasetes we've just fit
    md = obj.data_series.metadata;
    fields = fieldnames(md);
    for i=1:length(fields)
        f = md.(fields{i});
        md.(fields{i}) = f(obj.datasets);
    end
    
    obj.fit_result.metadata = md;
    
    function data = reshape_return(data,sel)

        
    end
    
end
