# Supplementary material for: Rapid Global Fitting of Large Fluorescence Lifetime Imaging Microscopy Datasets
Source: PLoS One. 2013 Aug 5;8(8):e70687. doi: 10.1371/journal.pone.0070687 (PMC3734241; doi:10.1371/journal.pone.0070687)
Supplement: File S1 — Compressed archive of the source code for FLIMfit used in the present study. Please note that up to date source code and compiled binaries are available from the Open Microscopy website [54]. (ZIP) [file pone.0070687.s001.zip › FLIMFit 4_3_3 Source/GlobalProcessingFrontEnd/Classes/@flim_fit_controller/flim_fit_controller.m]

classdef flim_fit_controller < flim_data_series_observer
    
    
    % Copyright (C) 2013 Imperial College London.
    % All rights reserved.
    %
    % This program is free software; you can redistribute it and/or modify
    % it under the terms of the GNU General Public License as published by
    % the Free Software Foundation; either version 2 of the License, or
    % (at your option) any later version.
    %
    % This program is distributed in the hope that it will be useful,
    % but WITHOUT ANY WARRANTY; without even the implied warranty of
    % MERCHANTABILITY or FITNESS FOR A PARTICULAR PURPOSE.  See the
    % GNU General Public License for more details.
    %
    % You should have received a copy of the GNU General Public License along
    % with this program; if not, write to the Free Software Foundation, Inc.,
    % 51 Franklin Street, Fifth Floor, Boston, MA 02110-1301 USA.
    %
    % This software tool was developed with support from the UK 
    % Engineering and Physical Sciences Council 
    % through  a studentship from the Institute of Chemical Biology 
    % and The Wellcome Trust through a grant entitled 
    % "The Open Microscopy Environment: Image Informatics for Biological Sciences" (Ref: 095931).

    % Author : Sean Warren

   
    properties
        fit_result;
        
        fitting_params_controller;
        fit_params;
        
        roi_controller;
        data_series_list;
        
        binned_fit_pushbutton;
        fit_pushbutton;
        results_table;
        progress_table;
        table_stat_popupmenu;
    
        filter_table;
        
        dll_interface;
        
        param_table;
        param_table_headers;
        
        live_update_checkbox;
        
        progress_cur_group;
        progress_n_completed
        progress_iter;
        progress_chi2;
        progress;
        
        has_fit = false;
        fit_in_progress = false;
        
        wait_handle;
        cur_fit;
        start_time;
        
        selected;
        
        live_update = false;
        refit_after_return = false;
        
        use_popup = false;
        
        plot_select_table;
        invert_colormap_popupmenu;
        
        display_normal = struct();
        display_merged = struct();
        plot_names = {};
        plot_data;
        default_lims = {};
        plot_lims = struct();
        auto_lim = struct();

        cur_lims = [];
        invert_colormap = false;
        
        n_plots = 0;
        
        lh = {};
                
    end
    
    events
        progress_update;
        fit_updated;
        fit_display_updated;
        fit_completed;
    end
        
    
    methods
        
        function delete(obj,src)
        end
        
        function obj = flim_fit_controller(varargin)
            
            if nargin < 1
                handles = struct('data_series_controller',[]);
            else
                handles = args2struct(varargin);
            end
            
            obj = obj@flim_data_series_observer(handles.data_series_controller);
            
            assign_handles(obj,handles);
            
            obj.fit_result = flim_fit_result();
            obj.dll_interface = flim_dll_interface();
            
            if ishandle(obj.fit_pushbutton)
                set(obj.fit_pushbutton,'Callback',@obj.fit_pushbutton_callback);
            end

            if ishandle(obj.binned_fit_pushbutton)
                set(obj.binned_fit_pushbutton,'Callback',@obj.binned_fit_pushbutton_callback);
            end

            
            if ~isempty(obj.data_series_controller) 
                addlistener(obj.data_series_controller,'new_dataset',@obj.new_dataset);
            end
            
            addlistener(obj.dll_interface,'fit_completed',@obj.fit_complete);
            addlistener(obj.dll_interface,'progress_update',@obj.update_progress);
            
            if ~isempty(obj.fitting_params_controller)
                addlistener(obj.fitting_params_controller,'fit_params_update',@obj.fit_params_updated);
                obj.fit_params = obj.fitting_params_controller.fit_params;
            end
            
            if ~isempty(obj.roi_controller)
                addlistener(obj.roi_controller,'roi_updated',@obj.roi_mask_updated);
            end
            
            if ~isempty(obj.live_update_checkbox)
                set(obj.live_update_checkbox,'Value',obj.live_update);
                set(obj.live_update_checkbox,'Callback',@obj.live_update_callback);
            end
            
            if ~isempty(obj.plot_select_table)
                set(obj.plot_select_table,'CellEditCallback',@obj.plot_select_update);
            end
            
            if ~isempty(obj.invert_colormap_popupmenu)
                add_callback(obj.invert_colormap_popupmenu,@obj.plot_select_update);
            end
            
            if ~isempty(obj.table_stat_popupmenu)
                set(obj.table_stat_popupmenu,'Callback',@obj.table_stat_updated);
            end
            
            obj.update_list();
            obj.update_display_table();
            
        end       
        
        function fit_params_updated(obj,~,~)
            obj.fit_params = obj.fitting_params_controller.fit_params;
            if obj.data_series_controller.data_series.init && obj.live_update
                obj.fit(true);
            else
                obj.has_fit = false;
            end
        end
        
        function roi_mask_updated(obj,~,~)
            d = obj.data_series_controller.data_series;
            if ~(obj.has_fit && obj.fit_result.binned == false) && d.init
                if obj.live_update
                    obj.fit(true);
                else
                    obj.clear_fit();
                end
            end
        end
        
        function [param_data, mask] = get_image(obj,im,param,indexing)
            
            if nargin < 4
                indexing = 'dataset';
            end
            
            if ischar(param)
                param_idx = strcmp(obj.fit_result.params,param);
                param = find(param_idx);
            end
            
            [param_data, mask] = obj.dll_interface.get_image(im,param,indexing);
        end

        
        function [param_data, mask] = get_intensity(obj,im,indexing)
            
            if nargin < 3
                indexing = 'dataset';
            end
            
            param = obj.fit_result.intensity_idx;
            [param_data, mask] = obj.dll_interface.get_image(im,param,indexing);
        end
        
        function lims = get_cur_lims(obj,param)
            
            if ischar(param)
                param_idx = strcmp(obj.params,param);
                param = find(param_idx);
            end
            
            lims = obj.cur_lims(param,:);
            lims(1) = sd_round(lims(1),3,3); % round down to 3sf
            lims(2) = sd_round(lims(2),3,2); % round up to 3sf
        end
        
        function lims = get_cur_intensity_lims(obj)      
            param = obj.fit_result.intensity_idx;
            lims = obj.get_cur_lims(param);     
        end
        
        function lims = set_cur_lims(obj,param,lims)
            obj.cur_lims(param,:) = lims;
        end
        
        
        function live_update_callback(obj,~,~)
            obj.live_update = get(obj.live_update_checkbox,'Value');
            if obj.live_update == false
                obj.clear_fit();
            end
        end
        
        function fit_pushbutton_callback(obj,~,~)
            d = obj.data_series_controller.data_series;
            if d.init
                obj.fit();
            end            
        end
        
        function binned_fit_pushbutton_callback(obj,~,~)
            d = obj.data_series_controller.data_series;
            if d.init
                obj.fit(true);
            end
        end
        
        function data_update(obj)
            obj.clear_fit();
        end
        
        function new_dataset(obj,~,~)
            obj.clear_fit();
        end
        
        function table_stat_updated(obj,~,~)
            obj.update_table()
        end
        
        function decay = fitted_decay(obj,t,im_mask,selected)
            decay = obj.dll_interface.fitted_decay(t,im_mask,selected);
        end
        
        function anis = fitted_anisotropy(obj,t,im_mask,selected)
            decay = obj.fitted_decay(t,im_mask,selected);
            
            d = obj.data_series;
            
            para = decay(:,1);
            perp = decay(:,2);
            perp_shift = obj.data_series.shifted_perp(perp) * d.g_factor;
            
            anis = (para-perp_shift)./(para+2*perp_shift);
                       
            parac = conv(para,d.tr_irf(:,2));
            perpc = conv(perp,d.tr_irf(:,1));
            [~,n] = max(d.tr_irf(:,1));
            anis = (parac-perpc)./(parac+2*perpc);
            anis = anis((1:size(decay,1))+n,:);
            
                        
        end
        
        function magic = fitted_magic_angle(obj,t,im_mask,selected)
            decay = obj.fitted_decay(t,im_mask,selected);
            
            para = decay(:,1);
            perp = decay(:,2);
            perp_shift = obj.data_series.shifted_perp(perp) * obj.data_series.g_factor;

            irf = obj.data_series.tr_irf;
            
            parac = conv(para,irf(:,2));
            perpc = conv(perp,irf(:,1));

            [~,n] = max(irf(:,1));
             magic = (parac+2*perpc);
            
            magic = magic((1:size(decay,1))+n,:);
        end
        
        function display_fit_end(obj)
            
            if ishandle(obj.fit_pushbutton)
                set(obj.fit_pushbutton,'String','Fit Dataset');  
            end
            
            if ishandle(obj.wait_handle)
                delete(obj.wait_handle)
            end
           
        end
        
        function display_fit_start(obj)
            
            if ishandle(obj.fit_pushbutton)
                set(obj.fit_pushbutton,'String','Stop Fit');
                if obj.use_popup
                    obj.wait_handle = waitbar(0,'Fitting...');
                end
            end
            
        end
        
        function update_filter_table(obj)
           
            md = obj.fit_result.metadata;
            
            data = get(obj.filter_table,'Data');
            
            if isempty(data)            
                empty_data = repmat({'','',''},[10 1]);
                
                set(obj.filter_table,'ColumnName',{'Param','Type','Value'})
                set(obj.filter_table,'Data',empty_data)
                set(obj.filter_table,'ColumnEditable',true(1,3));
                set(obj.filter_table,'CellEditCallback',@obj.filter_table_updated);
                set(obj.filter_table,'RowName',[]);
            end
            
            set(obj.filter_table,'ColumnFormat',{[{'-'} fieldnames(md)'],{'=','!=','<','>'},'char'})

            obj.filter_table_updated([],[]);
            
        end
        
         function update_list(obj)
                if (obj.has_fit)

                    r = obj.fit_result;

                    old_names = obj.plot_names;
                    obj.plot_names = r.fit_param_list();

                    names = obj.plot_names;
                    n_items = length(names);

                    for i=1:n_items
                        if ~any(strcmp(old_names,names{i}))
                            obj.display_normal.(names{i}) = false;
                            obj.display_merged.(names{i}) = false;
                            obj.auto_lim.(names{i}) = true;
                            obj.plot_lims.(names{i}) = r.get_default_lims(i);
                        end
                    end

                    for i=1:length(old_names)
                        if ~any(strcmp(obj.plot_names,old_names{i}))
                            obj.display_normal = rmfield(obj.display_normal,old_names{i});
                            obj.display_merged = rmfield(obj.display_merged,old_names{i});
                            obj.auto_lim = rmfield(obj.auto_lim,old_names{i});
                            obj.plot_lims = rmfield(obj.plot_lims,old_names{i});
                        end
                    end   
                end

         end
        
         
         function update_display_table(obj)
                       
            if obj.has_fit
                r = obj.fit_result;
                names = obj.plot_names;
                table = cell(length(names),6);
                for i=1:length(names)

                    if obj.auto_lim.(names{i}) 
                        obj.plot_lims.(names{i}) = r.get_default_lims(i);
                    end

                    table{i,1} = names{i};
                    table{i,2} = obj.display_normal.(names{i});
                    table{i,3} = obj.display_merged.(names{i});
                    table(i,4:5) = num2cell(obj.plot_lims.(names{i}));
                    table{i,6} = obj.auto_lim.(names{i});
                end

                for i=1:length(names) 
                    obj.set_cur_lims(i, obj.plot_lims.(names{i}));
                end

                set(obj.plot_select_table,'Data',table);
                set(obj.plot_select_table,'ColumnEditable',logical([0 1 1 1 1 1]));
                set(obj.plot_select_table,'RowName',[]);

                obj.invert_colormap = get(obj.invert_colormap_popupmenu,'Value')-1;
            end
         end
         
         function plot_select_update(obj,~,~)
            plots = get(obj.plot_select_table,'Data');

            obj.n_plots = 0;
            
            for i=1:size(plots,1)
               name = plots{i,1};
               obj.display_normal.(name) = plots{i,2};
               obj.display_merged.(name) = plots{i,3};
               
               obj.n_plots = obj.n_plots + sum(cell2mat(plots(i,2:3))); 
               
               new_lims = cell2mat(plots(i,4:5));
               if any(new_lims ~= obj.plot_lims.(name))
                   obj.auto_lim.(name) = false;
               else
                   obj.auto_lim.(name) = plots{i,6};
               end
               obj.plot_lims.(name) = new_lims;
            end
            
            obj.update_display_table();
            
            notify(obj,'fit_display_updated');
            
        end
        
    end
    
end
