# Supplementary material for: Rapid Global Fitting of Large Fluorescence Lifetime Imaging Microscopy Datasets
Source: PLoS One. 2013 Aug 5;8(8):e70687. doi: 10.1371/journal.pone.0070687 (PMC3734241; doi:10.1371/journal.pone.0070687)
Supplement: File S1 — Compressed archive of the source code for FLIMfit used in the present study. Please note that up to date source code and compiled binaries are available from the Open Microscopy website [54]. (ZIP) [file pone.0070687.s001.zip › FLIMFit 4_3_3 Source/GlobalProcessingFrontEnd/Classes/@flim_fit_controller/get_table_data.m]

function [data, row_headers] = get_table_data(obj, stat)

    if nargin == 1
        stat = [];
    end

    r = obj.fit_result;
    % Column Headers
    % -------------------
    %if p.global_fitting == 0 && ~obj.bin
        row_headers = {'im_group'; 'region'; 'success %'; 'iterations'; 'pixels'};
    %else
    %    column_headers = {'im_group'; 'region'; 'return code'; 'iterations'; 'pixels'};
    %end

    param_names = r.fit_param_list();

    if isempty(stat)
        
        stats = r.stat_names;
        n_stats = length(stats);
        n_params = length(param_names);
        
        stats = repmat(stats,[n_params 1]);
        param_names = repmat(param_names,[1 n_stats]);
        
        stats = stats(:);
        param_names = param_names(:);
        
        stats = cellfun(@(a)cat(2,a,' - '),stats,'UniformOutput',false);
        param_names = cellfun(@(a,b)cat(2,a,b),stats,param_names,'UniformOutput',false);
    end
    
    row_headers = [row_headers; param_names(:)];

    
    
    data = [];
    for i=1:length(r.regions)

        if ~isempty(r.regions{i})
        
            im = r.image(i);
            regions = r.regions{i};
            n_regions = length(regions);
            im = repmat(im,[1,n_regions]);
            success = r.success{i};
            iterations = r.iterations{i};
            pixels = r.region_size{i};

            if isempty(stat)
                row = [];
                for j=1:length(r.stat_names)
                    row = [row; r.region_stats{i}.(r.stat_names{j})];
                end
            else
                row = r.region_stats{i}.(stat);
            end

            col = [im; double(regions); success; iterations; pixels; row]; 

            data = [data col];
        end
    end

end
