# Supplementary material for: Rapid Global Fitting of Large Fluorescence Lifetime Imaging Microscopy Datasets
Source: PLoS One. 2013 Aug 5;8(8):e70687. doi: 10.1371/journal.pone.0070687 (PMC3734241; doi:10.1371/journal.pone.0070687)
Supplement: File S1 — Compressed archive of the source code for FLIMfit used in the present study. Please note that up to date source code and compiled binaries are available from the Open Microscopy website [54]. (ZIP) [file pone.0070687.s001.zip › FLIMFit 4_3_3 Source/GlobalProcessingFrontEnd/Classes/@flim_fit_ui/add_fitting_params_panel.m]

function handles = add_fitting_params_panel(obj,handles,parent)

    % Copyright (C) 2013 Imperial College London.
    % All rights reserved.
    %
    % This program is free software; you can redistribute it and/or modify
    % it under the terms of the GNU General Public License as published by
    % the Free Software Foundation; either version 2 of the License, or
    % (at your option) any later version.
    %
    % This program is distributed in the hope that it will be useful,
    % but WITHOUT ANY WARRANTY; without even the implied warranty of
    % MERCHANTABILITY or FITNESS FOR A PARTICULAR PURPOSE.  See the
    % GNU General Public License for more details.
    %
    % You should have received a copy of the GNU General Public License along
    % with this program; if not, write to the Free Software Foundation, Inc.,
    % 51 Franklin Street, Fifth Floor, Boston, MA 02110-1301 USA.
    %
    % This software tool was developed with support from the UK 
    % Engineering and Physical Sciences Council 
    % through  a studentship from the Institute of Chemical Biology 
    % and The Wellcome Trust through a grant entitled 
    % "The Open Microscopy Environment: Image Informatics for Biological Sciences" (Ref: 095931).

    % Author : Sean Warren

    
    external = handles.external;

    if ~external
        global_modes = {'Global Binning', 'Global Analysis'};
    else
        global_modes = {'Global Binning'};
    end

    
    % Fit Params Panel
    %---------------------------------------
    fit_params_panel = uiextras.TabPanel( 'Parent', parent );
    
    % Main Tab
    fit_params_main_layout = uiextras.HBox( 'Parent', fit_params_panel, 'Spacing', 3, 'Padding', 3 );
    fit_params_main_label_layout = uiextras.VBox( 'Parent', fit_params_main_layout, 'Spacing', 1 );
    fit_params_main_opt_layout = uiextras.VBox( 'Parent', fit_params_main_layout, 'Spacing', 1 );
    fit_params_main_extra_layout = uiextras.VBox( 'Parent', fit_params_main_layout, 'Spacing', 1 );    
    
    handles.auto_estimate_tau_checkbox = uicontrol( 'Style', 'checkbox', 'String', 'Automatically Estimate Lifetimes', 'Parent', fit_params_main_extra_layout);
    handles.tau_guess_table = uitable('Parent', fit_params_main_extra_layout); 
  
       
    add_fitting_param_control('main','global_fitting','popupmenu','Global Fitting', {'Pixel-wise', 'Image-wise', 'Global'})
    add_fitting_param_control('main','global_variable','popupmenu','Global Variable', {'-'})
    add_fitting_param_control('main','global_algorithm','popupmenu','Global Mode', global_modes);
    add_fitting_param_control('main','n_exp','popupmenu','No. Exp', {'1', '2', '3', '4', '5'});
    add_fitting_param_control('main','n_fix','popupmenu','No. Fixed', {'0', '1', '2', '3', '4', '5'});
    add_fitting_param_control('main','fit_beta','popupmenu','Fit Contributions', {'Fixed', 'Fitted Locally', 'Fitted Globally' 'Fitted Globally (Grouped)'});
    add_fitting_param_control('main','fit_reference','popupmenu','Fit Reference', {'Fixed','Fitted'});
    
    set(fit_params_main_layout,'Sizes',[120 120 300])
    set(fit_params_main_extra_layout,'Sizes',[22, -1])
    
    % Stray light tab
    fit_params_stray_layout = uiextras.HBox( 'Parent', fit_params_panel, 'Spacing', 3, 'Padding', 3 );
    fit_params_stray_label_layout = uiextras.VBox( 'Parent', fit_params_stray_layout, 'Spacing', 1 );
    fit_params_stray_opt_layout = uiextras.VBox( 'Parent', fit_params_stray_layout, 'Spacing', 1 );
    fit_params_stray_extra_layout = uiextras.VBox( 'Parent', fit_params_stray_layout, 'Spacing', 1 );    
    
    fit_params_stray_col2_layout = uiextras.HBox( 'Parent', fit_params_stray_extra_layout, 'Spacing', 3 );
    fit_params_stray_col2_label_layout = uiextras.VBox( 'Parent', fit_params_stray_col2_layout, 'Spacing', 1 );
    fit_params_stray_col2_opt_layout = uiextras.VBox( 'Parent', fit_params_stray_col2_layout, 'Spacing', 1 );

    add_fitting_param_control('stray','fit_offset','popupmenu','Offset',{'Fixed','Fitted Locally','Fitted Globally'});
    add_fitting_param_control('stray_col2','offset','edit','Offset', '0');
    add_fitting_param_control('stray','fit_scatter','popupmenu','Scatter',{'Fixed','Fitted Locally','Fitted Globally'});
    add_fitting_param_control('stray_col2','scatter','edit','Scatter', '0');
    add_fitting_param_control('stray','fit_tvb','popupmenu','TV Background',{'Fixed','Fitted Locally','Fitted Globally'});
    add_fitting_param_control('stray_col2','tvb','edit','TVB', '0');

    set(fit_params_stray_layout,'Sizes',[120 120 300])
    set(fit_params_stray_col2_layout,'Sizes',[70 120])
    
    if ~external
        % Anisotropy tab
        fit_params_anis_layout = uiextras.HBox( 'Parent', fit_params_panel, 'Spacing', 1, 'Padding', 3 );
        fit_params_anis_label_layout = uiextras.VBox( 'Parent', fit_params_anis_layout, 'Spacing', 1 );
        fit_params_anis_opt_layout = uiextras.VBox( 'Parent', fit_params_anis_layout, 'Spacing', 1 );
        fit_params_anis_extra_layout = uiextras.VBox( 'Parent', fit_params_anis_layout, 'Spacing', 1 );

        add_fitting_param_control('anis','n_theta','popupmenu','No. Decays', {'0','1', '2', '3', '4', '5'});
        add_fitting_param_control('anis','n_theta_fix','popupmenu','No. Fixed', {'0','1', '2', '3', '4', '5'});

        handles.theta_guess_table = uitable('Parent', fit_params_anis_extra_layout);

        set(fit_params_anis_layout,'Sizes',[120 120 300])
        set(fit_params_anis_extra_layout,'Sizes',[92])

        % FRET tab
        fit_params_fret_layout = uiextras.HBox( 'Parent', fit_params_panel, 'Spacing', 1, 'Padding', 3 );
        fit_params_fret_label_layout = uiextras.VBox( 'Parent', fit_params_fret_layout, 'Spacing', 1 );
        fit_params_fret_opt_layout = uiextras.VBox( 'Parent', fit_params_fret_layout, 'Spacing', 1 );
        fit_params_fret_extra_layout = uiextras.VBox( 'Parent', fit_params_fret_layout, 'Spacing', 1 );

        add_fitting_param_control('fret','n_fret','popupmenu','No. FRET Species', {'0','1', '2', '3', '4', '5'});
        add_fitting_param_control('fret','n_fret_fix','popupmenu','No. Fixed', {'0','1', '2', '3', '4', '5'});
        add_fitting_param_control('fret','inc_donor','popupmenu','Include donor only', {'No', 'Yes'});

        handles.fret_guess_table = uitable('Parent', fit_params_fret_extra_layout);

        set(fit_params_fret_layout,'Sizes',[120 120 300])
        set(fit_params_fret_extra_layout,'Sizes',[92])

        % Advanced tab
        fit_params_adv_layout = uiextras.HBox( 'Parent', fit_params_panel, 'Spacing', 1, 'Padding', 3 );
        fit_params_adv_label_layout = uiextras.VBox( 'Parent', fit_params_adv_layout,  'Spacing', 1 );
        fit_params_adv_opt_layout = uiextras.VBox( 'Parent', fit_params_adv_layout,  'Spacing', 1 );
        fit_params_adv_extra_layout = uiextras.VBox( 'Parent', fit_params_adv_layout,  'Spacing', 1 );

        fit_params_adv_col2_layout = uiextras.HBox( 'Parent', fit_params_adv_extra_layout, 'Spacing', 3 );
        fit_params_adv_col2_label_layout = uiextras.VBox( 'Parent', fit_params_adv_col2_layout, 'Spacing', 1 );
        fit_params_adv_col2_opt_layout = uiextras.VBox( 'Parent', fit_params_adv_col2_layout, 'Spacing', 1 );

        
        add_fitting_param_control('adv','n_thread','edit','No. Threads', '4');
        add_fitting_param_control('adv','fitting_algorithm','popupmenu','Algorithm', {'Variable Projection' 'Maximum Likelihood'});
        add_fitting_param_control('adv','weighting_mode','popupmenu','Weighting Mode', {'Average Data','Pixelwise Data','Model'});
        add_fitting_param_control('adv','pulsetrain_correction','popupmenu','Pulse train correction', {'No','Yes'});
        add_fitting_param_control('adv','use_autosampling','popupmenu','Use Autosampling', {'No','Yes'});
        add_fitting_param_control('adv','image_irf_mode','popupmenu','IRF',{'Single Point', 'Use SV IRF', 'Use IRF Shift Map'});
        
        add_fitting_param_control('adv_col2','live_update','checkbox','', 'Live Fit');
        %add_fitting_param_control('adv_col2','split_fit','checkbox','', 'Split Fit');
        %add_fitting_param_control('adv_col2','use_memory_mapping','checkbox','', 'Memory Map Results');
        add_fitting_param_control('adv_col2','calculate_errs','checkbox','', 'Calculate Errors');
        
        set(fit_params_adv_layout,'Sizes',[120 120 300])
        set(fit_params_adv_col2_layout,'Sizes',[20 -1])
        
    end %external
    
    if ~external
        set(fit_params_panel, 'TabNames', {'Lifetime'; 'Stray Light'; 'Anisotropy'; 'FRET'; 'Advanced'});
    else
        set(fit_params_panel, 'TabNames', {'Lifetime'; 'Stray Light'});
    end
    
    set(fit_params_panel, 'SelectedChild', 1);

    
    
    function add_fitting_param_control(layout, name, style, label, string)

        label_layout = eval(['fit_params_' layout '_label_layout;']);
        opt_layout = eval(['fit_params_' layout '_opt_layout;']);

        label = uicontrol( 'Style', 'text', 'String', [label '  '], ... 
                           'HorizontalAlignment', 'right', 'Parent', label_layout ); 
        control = uicontrol( 'Style', style, 'String', string, 'Parent', opt_layout);
        
        eval(['handles.' name '_label = label;']);
        eval(['handles.' name '_' style ' = control;']);

        label_layout_sizes = get(label_layout,'Sizes');
        label_layout_sizes(end) = 22;
        
        set(label_layout,'Sizes',label_layout_sizes);
        set(opt_layout,'Sizes',label_layout_sizes);

        
    end

end
