# Supplementary material for: Rapid Global Fitting of Large Fluorescence Lifetime Imaging Microscopy Datasets
Source: PLoS One. 2013 Aug 5;8(8):e70687. doi: 10.1371/journal.pone.0070687 (PMC3734241; doi:10.1371/journal.pone.0070687)
Supplement: File S1 — Compressed archive of the source code for FLIMfit used in the present study. Please note that up to date source code and compiled binaries are available from the Open Microscopy website [54]. (ZIP) [file pone.0070687.s001.zip › FLIMFit 4_3_3 Source/GlobalProcessingFrontEnd/Classes/@flim_fit_ui/flim_fit_ui.m]

    classdef flim_fit_ui
        
    % Copyright (C) 2013 Imperial College London.
    % All rights reserved.
    %
    % This program is free software; you can redistribute it and/or modify
    % it under the terms of the GNU General Public License as published by
    % the Free Software Foundation; either version 2 of the License, or
    % (at your option) any later version.
    %
    % This program is distributed in the hope that it will be useful,
    % but WITHOUT ANY WARRANTY; without even the implied warranty of
    % MERCHANTABILITY or FITNESS FOR A PARTICULAR PURPOSE.  See the
    % GNU General Public License for more details.
    %
    % You should have received a copy of the GNU General Public License along
    % with this program; if not, write to the Free Software Foundation, Inc.,
    % 51 Franklin Street, Fifth Floor, Boston, MA 02110-1301 USA.
    %
    % This software tool was developed with support from the UK 
    % Engineering and Physical Sciences Council 
    % through  a studentship from the Institute of Chemical Biology 
    % and The Wellcome Trust through a grant entitled 
    % "The Open Microscopy Environment: Image Informatics for Biological Sciences" (Ref: 095931).

    % Author : Sean Warren

   
    properties
        window
    end
    
    methods
      
        function obj = flim_fit_ui(wait,OMERO_active,external,require_auth)
                    
            if nargin < 1
                wait = false;
            end
            if nargin < 2
                OMERO_active = false;
            end
            if nargin < 3
                external = false;
            end
            if nargin < 4
                require_auth = false;
            end
            
            if ~isdeployed
                addpath_global_analysis()
            else
                wait = true;
            end
            
           
            profile = profile_controller();
            profile.load_profile();
            

            % Try and read in version number
            try
                v = textread(['GeneratedFiles' filesep 'version.txt'],'%s');
                v = v{1};
            catch
                v = '[unknown version]';
            end
            
            
            % Get authentication if needed
            if require_auth
                auth_text = urlread('https://global-analysis.googlecode.com/hg/GlobalAnalysisAuth.txt');
                auth_success = false;
                
                if strfind(auth_text,'external_auth=false')
                    auth_success = true;
                end
                
                min_ver = regexp(auth_text,'min_version=([[0-9]\.]+)','tokens');
                if ~isempty(min_ver)
                    min_ver = obj.split_ver(min_ver{1}{1});
                else
                    min_ver = 0;
                end
                if min_ver == 0 || obj.split_ver(v{1}) < min_ver
                    auth_success = false;
                end
                if ~auth_success 
                    disp('Sorry, error occured while authenticating.');
                    return
                end
            end
            
            % Open a window and add some menus
            obj.window = figure( ...
                'Name', ['FLIMfit ' v], ...
                'NumberTitle', 'off', ...
                'MenuBar', 'none', ...
                'Toolbar', 'none', ...
                'HandleVisibility', 'off', ...
                'Visible','off', ...
                'Units','normalized', ...
                'OuterPosition',[0 0.03 1 0.97]);
            
            coords = get(0,'MonitorPositions');             
             %position only in main monitor
            hostname = getenv('COMPUTERNAME');
            % I want it on my second monitor!
            if strcmp(hostname,'PH-SCW09') && size(coords,1)==2
                monitor = 2;
            else
                monitor = 1;
            end                         
            coords = coords(monitor,:);
            
            % Allow for taskbar if we're on windows
            comp = computer;
            if strcmp(comp(1:2),'PC')
                coords(4) = coords(4) - 30;
                coords(2) = coords(2) + 30;
            end
            set(obj.window,'Units','Pixels','OuterPosition',coords);
           
            handles = guidata(obj.window); 
                                                
            handles.external = external;
            handles.version = v;
            handles.window = obj.window;
            handles.use_popup = true;
                                                           
            handles = obj.setup_layout(handles);                        
            handles = obj.setup_toolbar(handles);

            handles.data_series_controller = flim_data_series_controller(handles);                                    
            handles.omero_data_manager = flim_omero_data_manager(handles);
            
            handles.fitting_params_controller = flim_fitting_params_controller(handles);
            handles.data_series_list = flim_data_series_list(handles);
            handles.data_intensity_view = flim_data_intensity_view(handles);
            handles.roi_controller = roi_controller(handles);                                                   
            handles.fit_controller = flim_fit_controller(handles);    
            handles.data_decay_view = flim_data_decay_view(handles);
            handles.data_masking_controller = flim_data_masking_controller(handles);
            handles.plot_controller = flim_fit_plot_controller(handles);
            handles.gallery_controller = flim_fit_gallery_controller(handles);
            handles.hist_controller = flim_fit_hist_controller(handles);
            handles.corr_controller = flim_fit_corr_controller(handles);
            handles.graph_controller = flim_fit_graph_controller(handles);
            handles.platemap_controller = flim_fit_platemap_controller(handles);            
                        
            if OMERO_active == true               
               handles.omero_data_manager.Omero_logon();
            end
            
            handles = obj.setup_menu(handles);            
            
            handles.menu_controller = front_end_menu_controller(handles);

            guidata(obj.window,handles);
            
            set(obj.window,'Visible','on');
            set(obj.window,'CloseRequestFcn',@obj.close_request_fcn);
                        
            if wait
                waitfor(obj.window);
            end
            
            
        end
        
        function vx = split_ver(ver)
            % Convert version string into a number
            tk = regexp(ver,'([0-9]+).([0-9]+).([0-9]+)','tokens');
            if ~isempty(tk{1})
                tk = tk{1};
                vx = str2double(tk{1})*1e6 + str2double(tk{2})*1e3 + str2double(tk{3});
            else 
                vx = 0;
            end
        end

        
        function close_request_fcn(obj,~,~)
            
            handles = guidata(obj.window);
            client = handles.omero_data_manager.client;
            
            if ~isempty(client)                
                % save logon anyway                
                %logon = handles.omero_data_manager.logon;
                %logon_filename = handles.omero_data_manager.omero_logon_filename;                
                %omero_logon = [];
                %omero_logon.logon = logon;
                %if ~handles.external
                %    xml_write(logon_filename,omero_logon);                                
                %end;
                %
                disp('Closing OMERO session');
                client.closeSession();
                %
                handles.omero_data_manager.session = [];
                handles.omero_data_manager.client = [];
            end

            % Make sure we clean up all the left over classes
            names = fieldnames(handles);
                       
            for i=1:length(names)
                if ishandle(handles.(names{i}))
                    delete(handles.(names{i}));
                end
            end
                        
        end
        
    end
    
end
