# Supplementary material for: Rapid Global Fitting of Large Fluorescence Lifetime Imaging Microscopy Datasets
Source: PLoS One. 2013 Aug 5;8(8):e70687. doi: 10.1371/journal.pone.0070687 (PMC3734241; doi:10.1371/journal.pone.0070687)
Supplement: File S1 — Compressed archive of the source code for FLIMfit used in the present study. Please note that up to date source code and compiled binaries are available from the Open Microscopy website [54]. (ZIP) [file pone.0070687.s001.zip › FLIMFit 4_3_3 Source/GlobalProcessingFrontEnd/Classes/@flim_fit_ui/setup_menu.m]

function handles = setup_menu(obj,handles)

    % Copyright (C) 2013 Imperial College London.
    % All rights reserved.
    %
    % This program is free software; you can redistribute it and/or modify
    % it under the terms of the GNU General Public License as published by
    % the Free Software Foundation; either version 2 of the License, or
    % (at your option) any later version.
    %
    % This program is distributed in the hope that it will be useful,
    % but WITHOUT ANY WARRANTY; without even the implied warranty of
    % MERCHANTABILITY or FITNESS FOR A PARTICULAR PURPOSE.  See the
    % GNU General Public License for more details.
    %
    % You should have received a copy of the GNU General Public License along
    % with this program; if not, write to the Free Software Foundation, Inc.,
    % 51 Franklin Street, Fifth Floor, Boston, MA 02110-1301 USA.
    %
    % This software tool was developed with support from the UK 
    % Engineering and Physical Sciences Council 
    % through  a studentship from the Institute of Chemical Biology 
    % and The Wellcome Trust through a grant entitled 
    % "The Open Microscopy Environment: Image Informatics for Biological Sciences" (Ref: 095931).

    % Author : Sean Warren


    external = handles.external;

    if ~isempty(handles.omero_data_manager.session)
        
        menu_OMERO = uimenu(obj.window,'Label','OMERO');
   
        handles.menu_OMERO_Working_Data_Info = uimenu(menu_OMERO,'Label','Working Data have not been set up','ForegroundColor','red');
        
        menu_OMERO_Set_Data = uimenu(menu_OMERO,'Label','Set Working Data');
        handles.menu_OMERO_Set_Dataset = uimenu(menu_OMERO_Set_Data,'Label','Dataset');
        handles.menu_OMERO_Set_Plate = uimenu(menu_OMERO_Set_Data,'Label','SPW Plate');
        handles.menu_OMERO_Switch_User = uimenu(menu_OMERO_Set_Data,'Label','Switch User...','Separator','on');    
        
        handles.menu_OMERO_Connect_To_Another_User = uimenu(menu_OMERO_Set_Data,'Label','Connect to another user...');    
        handles.menu_OMERO_Connect_To_Logon_User = uimenu(menu_OMERO_Set_Data,'Label','Connect to logon user...');    
        
        handles.menu_OMERO_Reset_Logon = uimenu(menu_OMERO_Set_Data,'Label','Restore Logon','Separator','on');                
        %
        handles.menu_OMERO_Load_FLIM_Data = uimenu(menu_OMERO,'Label','Load FLIM data: Single FOV','Separator','on');
        handles.menu_OMERO_Load_FLIM_Dataset = uimenu(menu_OMERO,'Label','Load FLIM data: Multiple FOVs');
        
        handles.menu_OMERO_Load_FLIM_Dataset_Polarization = uimenu(menu_OMERO,'Label','Load FLIM data: Multiple FOVs - Polarization');        
        %
        handles.menu_OMERO_Load_IRF_FOV = uimenu(menu_OMERO,'Label','Load IRF (Single FOV)','Separator','on');    
        handles.menu_OMERO_Load_IRF_WF_gated = uimenu(menu_OMERO,'Label','Load IRF (Dataset Images to average)'); 
        handles.menu_OMERO_Load_IRF_annot = uimenu(menu_OMERO,'Label','Load IRF (Annotation)');                    
        handles.menu_OMERO_Export_IRF_annot = uimenu(menu_OMERO,'Label','Export IRF (Annotation)');                            
        handles.menu_OMERO_Load_Background = uimenu(menu_OMERO,'Label','Load Background (single plane: Image)','Separator','on');    
        handles.menu_OMERO_Load_Background_form_Dataset = uimenu(menu_OMERO,'Label','Load Background (single plane: Dataset Images to smooth)');            
        handles.menu_OMERO_Load_tvb_from_Image = uimenu(menu_OMERO,'Label','Load Time Varying Background (Image)');    
        handles.menu_OMERO_Load_tvb_from_Dataset = uimenu(menu_OMERO,'Label','Load Time Varying Background (Dataset Images)');                    
        handles.menu_OMERO_Load_tvb_Annotation = uimenu(menu_OMERO,'Label','Load Time Varying Background (Annotation)');                            
        handles.menu_OMERO_Export_tvb_Annotation = uimenu(menu_OMERO,'Label','Export Time Varying Background (Annotation)');                            
        %
        handles.menu_OMERO_Load_Pate_Metadata = uimenu(menu_OMERO,'Label','Load Plate Metadata','Separator','on');                            
        %
        handles.menu_OMERO_Export_Fitting_Settings = uimenu(menu_OMERO,'Label','Export Fitting Settings','Separator','on');            
        handles.menu_OMERO_Import_Fitting_Settings = uimenu(menu_OMERO,'Label','Import Fitting Settings');    
        %
        handles.menu_OMERO_Export_Data_Settings = uimenu(menu_OMERO,'Label','Export Data Settings','Separator','on');            
        handles.menu_OMERO_Import_Data_Settings = uimenu(menu_OMERO,'Label','Import Data Settings');    
        %
        handles.menu_OMERO_Export_Fitting_Results = uimenu(menu_OMERO,'Label','Export Fitting Results','Separator','on');
        handles.menu_OMERO_Export_Visualisation_Images = uimenu(menu_OMERO,'Label','Export FLIM maps');        
        
    end

    menu_file      = uimenu(obj.window,'Label','File');
    handles.menu_file_new_window = uimenu(menu_file,'Label','New Window','Accelerator','N');
    handles.menu_file_load_single = uimenu(menu_file,'Label','Load FLIM Data...','Accelerator','O','Separator','on');
    menu_file_load = uimenu(menu_file,'Label','Load FLIM Dataset');
    handles.menu_file_load_widefield = uimenu(menu_file_load,'Label','Load Widefield Dataset...','Accelerator','Y');
    handles.menu_file_load_tcspc = uimenu(menu_file_load,'Label','Load TCSPC Dataset...','Accelerator','T');
    
            
    if ~external
        menu_file_load_pol = uimenu(menu_file,'Label','Load Polarisation Resolved Data');
        handles.menu_file_load_single_pol = uimenu(menu_file_load_pol,'Label','Load Single Image...','Accelerator','P');
        handles.menu_file_load_tcspc_pol = uimenu(menu_file_load_pol,'Label','Load TCSPC Dataset...','Separator','on','Accelerator','Y');
    
        handles.menu_file_load_acceptor = uimenu(menu_file,'Label','Load Accceptor Images...');
            
        handles.menu_file_reload_data = uimenu(menu_file,'Label','Reload Data...','Accelerator','R');
    
        %handles.menu_file_save_dataset = uimenu(menu_file,'Label','Save FLIM Data...','Separator','on');
        handles.menu_file_save_raw = uimenu(menu_file,'Label','Save as Raw Dataset...');
        handles.menu_file_save_magic_angle_raw = uimenu(menu_file,'Label','Save Magic Angle as Raw Dataset...');
    end

    handles.menu_file_save_data_settings = uimenu(menu_file,'Label','Save Data Settings...','Separator','on');
    handles.menu_file_load_data_settings = uimenu(menu_file,'Label','Load Data Settings...');

    
    handles.menu_file_set_default_path = uimenu(menu_file,'Label','Set Default Folder...','Separator','on','Accelerator','D');
    handles.menu_file_recent_default = uimenu(menu_file,'Label','Use Recent Default Folder');
    
    handles.menu_file_import_plate_metadata = uimenu(menu_file,'Label','Import Plate Metadata...','Separator','on');
    handles.menu_file_export_exclusion_list = uimenu(menu_file,'Label','Export Exclusion List...');
    handles.menu_file_import_exclusion_list = uimenu(menu_file,'Label','Import Exclusion List...');    
    
    handles.menu_file_export_fit_params = uimenu(menu_file,'Label','Export Initial Fit Parameters...','Separator','on');
    handles.menu_file_import_fit_params = uimenu(menu_file,'Label','Import Initial Fit Parameters...');
    %handles.menu_file_export_fit_results = uimenu(menu_file,'Label','Export Fit Results as HDF...','Separator','on');    
    %handles.menu_file_import_fit_results = uimenu(menu_file,'Label','Import Fit Results as HDF...');
    
    handles.menu_file_export_fit_table = uimenu(menu_file,'Label','Export Fit Results Table...','Separator','on');
    handles.menu_file_export_plots = uimenu(menu_file,'Label','Export Images...');
    handles.menu_file_export_hist_data = uimenu(menu_file,'Label','Export Histograms...');
    
    menu_irf       = uimenu(obj.window,'Label','IRF');
    handles.menu_irf_load = uimenu(menu_irf,'Label','Load IRF...');
    if ~external
        handles.menu_irf_image_load = uimenu(menu_irf,'Label','Load Spatially Varying IRF...');
    end
    handles.menu_irf_recent = uimenu(menu_irf,'Label','Load Recent');
    
    handles.menu_irf_set_delta = uimenu(menu_irf,'Label','Set Delta Function IRF','Separator','on');
    
    handles.menu_irf_estimate_background = uimenu(menu_irf,'Label','Estimate IRF Background','Separator','on');
    handles.menu_irf_estimate_t0 = uimenu(menu_irf,'Label','Estimate IRF Shift','Separator','on');
    handles.menu_irf_estimate_g_factor = uimenu(menu_irf,'Label','Estimate G Factor');
    
    
    %handles.menu_irf_set_rectangular = uimenu(menu_irf,'Label','Set Rectangular IRF...');
    %handles.menu_irf_set_gaussian = uimenu(menu_irf,'Label','Set Gaussian IRF...');
    
    menu_background = uimenu(obj.window,'Label','Background');
    handles.menu_background_background_load = uimenu(menu_background,'Label','Load background image...');
    handles.menu_background_background_load_series = uimenu(menu_background,'Label','Load series of background image to smooth...');
    
    handles.menu_background_tvb_load = uimenu(menu_background,'Label','Load Time Varying Background...','Separator','on');
    handles.menu_background_tvb_use_selected = uimenu(menu_background,'Label','Use Selected Region as Time Varying Background');
    
    menu_segmentation = uimenu(obj.window,'Label','Segmentation');
    handles.menu_segmentation_yuriy = uimenu(menu_segmentation,'Label','Segmentation Manager');
    
    if ~external

        menu_tools = uimenu(obj.window,'Label','Tools');
        handles.menu_tools_photon_stats = uimenu(menu_tools,'Label','Determine Photon Statistics');
        handles.menu_tools_estimate_irf = uimenu(menu_tools,'Label','Estimate IRF');
        handles.menu_tools_create_irf_shift_map = uimenu(menu_tools,'Label','Create IRF Shift Map...');
        handles.menu_tools_create_tvb_intensity_map = uimenu(menu_tools,'Label','Create TVB Intensity Map...');
        
        handles.menu_tools_preferences = uimenu(menu_tools,'Label','Preferences...','Separator','on');
       

        menu_test = uimenu(obj.window,'Label','Test');
        handles.menu_test_test1 = uimenu(menu_test,'Label','Start Regression Tests','Accelerator','X');
        handles.menu_test_test2 = uimenu(menu_test,'Label','Test Fcn 2');
        handles.menu_test_test3 = uimenu(menu_test,'Label','Test Fcn 3');
        handles.menu_test_unload_dll = uimenu(menu_test,'Label','Unload DLL','Accelerator','U');
    end
    
    menu_help = uimenu(obj.window,'Label','Help');
    handles.menu_help_about = uimenu(menu_help,'Label','About...');
    handles.menu_help_tracker = uimenu(menu_help,'Label','Open Issue Tracker...');
    handles.menu_help_bugs = uimenu(menu_help,'Label','File Bug Report...');
    
end
