# Supplementary material for: Rapid Global Fitting of Large Fluorescence Lifetime Imaging Microscopy Datasets
Source: PLoS One. 2013 Aug 5;8(8):e70687. doi: 10.1371/journal.pone.0070687 (PMC3734241; doi:10.1371/journal.pone.0070687)
Supplement: File S1 — Compressed archive of the source code for FLIMfit used in the present study. Please note that up to date source code and compiled binaries are available from the Open Microscopy website [54]. (ZIP) [file pone.0070687.s001.zip › FLIMFit 4_3_3 Source/GlobalProcessingFrontEnd/Classes/@flim_omero_data_manager/load_irf_from_Dataset.m]

function load_irf_from_Dataset(obj,data_series,dataset,load_as_image)


    % Copyright (C) 2013 Imperial College London.
    % All rights reserved.
    %
    % This program is free software; you can redistribute it and/or modify
    % it under the terms of the GNU General Public License as published by
    % the Free Software Foundation; either version 2 of the License, or
    % (at your option) any later version.
    %
    % This program is distributed in the hope that it will be useful,
    % but WITHOUT ANY WARRANTY; without even the implied warranty of
    % MERCHANTABILITY or FITNESS FOR A PARTICULAR PURPOSE.  See the
    % GNU General Public License for more details.
    %
    % You should have received a copy of the GNU General Public License along
    % with this program; if not, write to the Free Software Foundation, Inc.,
    % 51 Franklin Street, Fifth Floor, Boston, MA 02110-1301 USA.
    %
    % This software tool was developed with support from the UK 
    % Engineering and Physical Sciences Council 
    % through  a studentship from the Institute of Chemical Biology 
    % and The Wellcome Trust through a grant entitled 
    % "The Open Microscopy Environment: Image Informatics for Biological Sciences" (Ref: 095931).

  

    [t_irf im_data] = obj.load_FLIM_data_from_Dataset(dataset);                                
    %
    irf_image_data = double(im_data);
    
    % Sum over pixels
    s = size(irf_image_data);
    if length(s) == 3
        irf = reshape(irf_image_data,[s(1) s(2)*s(3)]);
        irf = mean(irf,2);
    elseif length(s) == 4
        irf = reshape(irf_image_data,[s(1) s(2) s(3)*s(4)]);
        irf = mean(irf,3);
    else
        irf = irf_image_data;
    end
    
    % export may be in ns not ps.
    if max(t_irf) < 300
       t_irf = t_irf * 1000; 
    end
    
    if load_as_image
        irf_image_data = data_series.smooth_flim_data(irf_image_data,7);
        data_series.image_irf = irf_image_data;
        data_series.has_image_irf = true;
    else
        data_series.has_image_irf = false;
    end
        
    data_series.t_irf = t_irf(:);
    data_series.irf = irf;
    data_series.irf_name = 'irf';

    data_series.t_irf_min = min(data_series.t_irf);
    data_series.t_irf_max = max(data_series.t_irf);
    
    data_series.estimate_irf_background();
    
    data_series.compute_tr_irf();
    data_series.compute_tr_data();
    
    notify(data_series,'data_updated');
    
end
