# Supplementary material for: Rapid Global Fitting of Large Fluorescence Lifetime Imaging Microscopy Datasets
Source: PLoS One. 2013 Aug 5;8(8):e70687. doi: 10.1371/journal.pone.0070687 (PMC3734241; doi:10.1371/journal.pone.0070687)
Supplement: File S1 — Compressed archive of the source code for FLIMfit used in the present study. Please note that up to date source code and compiled binaries are available from the Open Microscopy website [54]. (ZIP) [file pone.0070687.s001.zip › FLIMFit 4_3_3 Source/GlobalProcessingFrontEnd/Classes/@OMERO_data_series/get_FLIM_cube.m]

function data_cube = get_FLIM_cube( obj,  image, sizet , modulo, ZCT , verbose)

    % sizet  here is the size of the relative-time dimension(t)
    % ie the number of time-points/length(delays)
     %
    data_cube = [];
    %
    if ~strcmp(modulo,'ModuloAlongC') && ~strcmp(modulo,'ModuloAlongT') && ~strcmp(modulo,'ModuloAlongZ')
        [ST,I] = dbstack('-completenames');
        errordlg(['No acceptable ModuloAlong* in the function ' ST.name]);
        return;
    end;    
    
    
    pixelsList = image.copyPixels();    
    pixels = pixelsList.get(0);
    %
    sizeX = pixels.getSizeX().getValue();
    sizeY = pixels.getSizeY().getValue();
    %sizeC = pixels.getSizeC().getValue();
    %sizeT = pixels.getSizeT().getValue();
    %sizeZ = pixels.getSizeZ().getValue();
    %
    pixelsId = pixels.getId().getValue();
   
    
    
     % convert to java/c++ numbering from 0
    Zarr  = ZCT{1}-1;
    Carr = double(ZCT{2}-1);
    Tarr = ZCT{3}-1;
    
    
     nchans = length(Carr);
    
    if length(Zarr) > 1 || length(Tarr) > 1   ||  nchans > 2    % temporarily only allow C to be non-singular
        return;
    end
    
    
    
    if verbose
    
        w = waitbar(0, 'Loading FLIMage....');
        drawnow;
        totalPlanes = sizet * nchans;
        
        % ideally load data in 4 block
         nblocks = 4;
        
         if sizet < 4
            nblocks = 1;
         end
            
           
         number_planes = round(sizet/nblocks);
         nplanesInBlock = ones(1,nblocks) .* number_planes;

         overshoot = squeeze(sum(nplanesInBlock)) - sizet;

         nplanesInBlock(end) = nplanesInBlock(end) - overshoot;
         if nplanesInBlock(end) == 0;
            nplanesInBlock = nplanesInBlock(1:end -1);
            nblocks = nblocks - 1;
         end
        
        
         
         
    else        % not verbose
        
        
        %when not displaying 
        % just use one block
        nblocks = 1;
        nplanesInBlock = sizet;
       
    
    end  % not verbose
    
    
   
   
    store = obj.omero_data_manager.session.createRawPixelsStore(); 
    store.setPixelsId(pixelsId, false); 
    
    % returns type single
    data_cube = single(zeros(sizet,nchans,sizeY,sizeX,1));
    
    
     
      % Cast the binary data into the appropriate format
    type = char(pixels.getPixelsType().getValue().getValue());
    if strcmp(type,'float')
         type = 'single';
    end
    
    Z = Zarr(1);
    T = Tarr(1);
    
   
    
     % offset values in each dimension XYZCT
     offset = java.util.ArrayList;
     offset.add(java.lang.Integer(0));
     offset.add(java.lang.Integer(0));
     offset.add(java.lang.Integer(0));
     offset.add(java.lang.Integer(0));
     offset.add(java.lang.Integer(0));
        
    siz = java.util.ArrayList;      % by default load one plane at a time
    siz.add(java.lang.Integer(sizeX));
    siz.add(java.lang.Integer(sizeY));
    siz.add(java.lang.Integer(1));      % sizeZ
    siz.add(java.lang.Integer(1));   %sizeC load 
    siz.add(java.lang.Integer(1));   %sizeT
    
    % indicate the step in each direction, step = 1, will return values at index 0, 1, 2.
    % step = 2, values at index 0, 2, 4 etc.
    step = java.util.ArrayList;
    step.add(java.lang.Integer(1));
    step.add(java.lang.Integer(1));
    step.add(java.lang.Integer(1));
    step.add(java.lang.Integer(1));
    step.add(java.lang.Integer(1));

    totalPlane = 1;
 
    imSize = sizeX * sizeY;
    
    for c = 1:nchans
        
        C = Carr(c);
        offset.set(3,java.lang.Integer(C)); % set channel offset
        
         switch modulo
            case 'ModuloAlongZ'
                tt = Z .* sizet;
                modNo = 2;
            case 'ModuloAlongC' 
                tt = C .* sizet; 
                modNo = 3;
            case 'ModuloAlongT' 
                tt = T .* sizet; 
                modNo = 4;
         end
        
        
         
       
        t = 1;
        
        for block = 0:nblocks - 1
            
            nplanes = nplanesInBlock(block + 1);
            
            
            siz.set(modNo,java.lang.Integer(nplanes));
             source = tt + ( t - 1);
             offset.set(modNo,java.lang.Integer(source));
            
        
            rawCube = store.getHypercube(offset, siz, step);

            cube = typecast(rawCube, type);
            
           
            for p = 1:nplanes  
                
                 %following 3 lines replace 'plane = toMatrix(rawPlane, pixels);'
                %for speed
                
                plane = cube(((p -1)*imSize)+ 1: (p * imSize));
                plane = reshape(plane, sizeX, sizeY);
                plane  = swapbytes(plane);
                
                data_cube(t,c,:,:,1) = plane';
                t = t + 1;
                
            end
            
           
            
            if verbose
               
                totalPlane = totalPlane + nplanes;
                waitbar(totalPlane /totalPlanes,w);
                drawnow;
            end
           

        end

           
    end % end for nchans

     
    
    store.close();
    
    if verbose
        delete(w);
        drawnow;
    end

end
