# Supplementary material for: Rapid Global Fitting of Large Fluorescence Lifetime Imaging Microscopy Datasets
Source: PLoS One. 2013 Aug 5;8(8):e70687. doi: 10.1371/journal.pone.0070687 (PMC3734241; doi:10.1371/journal.pone.0070687)
Supplement: File S1 — Compressed archive of the source code for FLIMfit used in the present study. Please note that up to date source code and compiled binaries are available from the Open Microscopy website [54]. (ZIP) [file pone.0070687.s001.zip › FLIMFit 4_3_3 Source/GlobalProcessingFrontEnd/Classes/@OMERO_data_series/load_selected_files.m]

function load_selected_files(obj, selected )

    % Copyright (C) 2013 Imperial College London.
    % All rights reserved.
    %
    % This program is free software; you can redistribute it and/or modify
    % it under the terms of the GNU General Public License as published by
    % the Free Software Foundation; either version 2 of the License, or
    % (at your option) any later version.
    %
    % This program is distributed in the hope that it will be useful,
    % but WITHOUT ANY WARRANTY; without even the implied warranty of
    % MERCHANTABILITY or FITNESS FOR A PARTICULAR PURPOSE.  See the
    % GNU General Public License for more details.
    %
    % You should have received a copy of the GNU General Public License along
    % with this program; if not, write to the Free Software Foundation, Inc.,
    % 51 Franklin Street, Fifth Floor, Boston, MA 02110-1301 USA.
    %
    % This software tool was developed with support from the UK 
    % Engineering and Physical Sciences Council 
    % through  a studentship from the Institute of Chemical Biology 
    % and The Wellcome Trust through a grant entitled 
    % "The Open Microscopy Environment: Image Informatics for Biological Sciences" (Ref: 095931).

   
    if nargin < 2
        selected = 1:obj.n_datasets;
    end
        
    if ~isempty(obj.loaded)
        already_loaded = true;
        for i=1:length(selected)
            if ~obj.loaded(selected(i))
                already_loaded = false;
            end
        end

        if already_loaded
            return;
        end
    end
    
    if obj.use_popup && length(selected) > 1 
        wait_handle=waitbar(0,'Loading FLIMages...');
        using_popup = true;
        obj.verbose = false;
    else
        using_popup = false;
        obj.verbose = true;
    end
    
    obj.clear_memory_mapping();

    obj.loaded = false(1, obj.n_datasets);
    num_sel = length(selected);

    for j=1:num_sel
        obj.loaded(selected(j)) = true;
    end
    
    
        if obj.use_memory_mapping
            
            obj.data_type = 'single';
            
            mapfile_name = global_tempname;
            mapfile = fopen(mapfile_name,'w');

            for j=1:num_sel

                imgId = obj.image_ids(selected(j));                        
                               
                myimages = getImages(obj.omero_data_manager.session,imgId); 
                image = myimages(1);
                
               
                try
                    [data,~] = obj.OMERO_fetch(image,obj.ZCT, obj.mdta);
                    
                catch
                    disp(['Warning: could not load ' char(image.getName().getValue() ) ', replacing with blank']);
                    data = [];
                end
                    
                
                if isempty(data) || size(data,1) ~= obj.n_t
                    data = zeros(obj.data_size(1:4)');
                end

                c1=fwrite(mapfile,data,'single');

                if using_popup
                    waitbar(j/num_sel,wait_handle)
                end

            end

            fclose(mapfile);
            
            obj.init_memory_mapping(obj.data_size(1:4), num_sel, mapfile_name);    
            
        else    % no memeory mapping
           
            for j=1:num_sel
                
                imgId = obj.image_ids(selected(j));                        
                                
                myimages = getImages(obj.omero_data_manager.session,imgId); 
                image = myimages(1);

                try
                    [data,~] = obj.OMERO_fetch(image,obj.ZCT, obj.mdta);
                    if ~isempty(data) 
                        obj.data_series_mem(:,:,:,:,j ) = single(data);                                        
                    end;
                catch err
                                                           
                    rethrow(err);
                end              
              
                
                if using_popup
                    waitbar(j/num_sel,wait_handle)
                end

            end
            
            obj.active = 1;
            obj.cur_data = obj.data_series_mem(:,:,:,:,1);
            
        end

    
        
            
    if using_popup
        close(wait_handle)
    end
    
    obj.compute_tr_data(false);
    
    
end
