# Supplementary material for: Rapid Global Fitting of Large Fluorescence Lifetime Imaging Microscopy Datasets
Source: PLoS One. 2013 Aug 5;8(8):e70687. doi: 10.1371/journal.pone.0070687 (PMC3734241; doi:10.1371/journal.pone.0070687)
Supplement: File S1 — Compressed archive of the source code for FLIMfit used in the present study. Please note that up to date source code and compiled binaries are available from the Open Microscopy website [54]. (ZIP) [file pone.0070687.s001.zip › FLIMFit 4_3_3 Source/GlobalProcessingFrontEnd/Classes/@OMERO_data_series/OMERO_fetch.m]

function [ data_cube, name ] =  OMERO_fetch( obj, image, ZCT, mdta )
    
data_cube = [];

name = char(image.getName.getValue());

FLIM_type   = mdta.FLIM_type;
modulo      = mdta.modulo;
delays      = mdta.delays';


if isempty(modulo)    
    errordlg('no suitable annotation found - can not continue');
    return;
else
    
   
   
    data_cube = obj.get_FLIM_cube( image, length(delays), modulo, ZCT, obj.verbose );                
         
    if strcmp('TCSPC',FLIM_type)
    
        %Bodge to suppress bright line artefact on RHS in BH .sdt files
        if strfind(name,'.sdt')
           data_cube(:,:,:,end,:) = 0;
        end
    else    % Not TCSPC
    
        if min(data_cube(:)) > 32500
            data_cube = data_cube - 32768;    % clear the sign bit which is set by labview
        end
    end
      
end
   
