# Supplementary material for: Rapid Global Fitting of Large Fluorescence Lifetime Imaging Microscopy Datasets
Source: PLoS One. 2013 Aug 5;8(8):e70687. doi: 10.1371/journal.pone.0070687 (PMC3734241; doi:10.1371/journal.pone.0070687)
Supplement: File S1 — Compressed archive of the source code for FLIMfit used in the present study. Please note that up to date source code and compiled binaries are available from the Open Microscopy website [54]. (ZIP) [file pone.0070687.s001.zip › FLIMFit 4_3_3 Source/GlobalProcessingFrontEnd/Classes/@segmentation_controller/segmentation_controller.m]

classdef segmentation_controller < flim_data_series_observer
    
    % Copyright (C) 2013 Imperial College London.
    % All rights reserved.
    %
    % This program is free software; you can redistribute it and/or modify
    % it under the terms of the GNU General Public License as published by
    % the Free Software Foundation; either version 2 of the License, or
    % (at your option) any later version.
    %
    % This program is distributed in the hope that it will be useful,
    % but WITHOUT ANY WARRANTY; without even the implied warranty of
    % MERCHANTABILITY or FITNESS FOR A PARTICULAR PURPOSE.  See the
    % GNU General Public License for more details.
    %
    % You should have received a copy of the GNU General Public License along
    % with this program; if not, write to the Free Software Foundation, Inc.,
    % 51 Franklin Street, Fifth Floor, Boston, MA 02110-1301 USA.
    %
    % This software tool was developed with support from the UK 
    % Engineering and Physical Sciences Council 
    % through  a studentship from the Institute of Chemical Biology 
    % and The Wellcome Trust through a grant entitled 
    % "The Open Microscopy Environment: Image Informatics for Biological Sciences" (Ref: 095931).

    % Author : Sean Warren

   
    properties
        funcs;
        param_list;
        default_list;
        desc_list;
        summary_list;
        
        tool_roi_rect_toggle;
        tool_roi_poly_toggle;
        tool_roi_circle_toggle;
        tool_roi_erase_toggle;
        
        replicate_mask_checkbox;
                
        algorithm_popup;
        parameter_table;
        segmentation_axes;
        yuiry_segment_button;
        yuiry_segment_selected_button;
        seg_results_table;
        seg_use_multiple_regions;
        
        delete_all_button;
        copy_to_all_button;
        
       
        trim_outliers_checkbox;
        
        data_series_list;
        
        waiting = false;
        
        selected = 1;
        
        segmentation_im;
        mask_im;
        
        mask = uint8(1);
        filtered_mask = uint8(1);
        n_regions = 0;
        
        ok_button;
        cancel_button;
        
        region_filter_table;
        combine_regions_checkbox;
        apply_filtering_pushbutton;
                
        filters = {'Min. Intensity LQ';'Min. Acceptor UQ';'Min. Size'};
        
        
        slh = [];
    end
    
    methods
        
        function obj = segmentation_controller(handles)
            
            obj = obj@flim_data_series_observer(handles.data_series_controller);
            
            assign_handles(obj,handles);

            set(obj.algorithm_popup,'Callback',@obj.algorithm_updated);
            set(obj.yuiry_segment_button,'Callback',@obj.yuiry_segment_pressed);
            set(obj.yuiry_segment_selected_button,'Callback',@obj.yuiry_segment_selected_pressed);
            set(obj.seg_results_table,'CellEdit',@obj.seg_results_delete);
            
            set(obj.apply_filtering_pushbutton,'Callback',@obj.apply_filtering_pressed);
            
            
            set(obj.ok_button,'Callback',@obj.ok_pressed);
            set(obj.cancel_button,'Callback',@obj.cancel_pressed);
            
            set(obj.delete_all_button,'Callback',@obj.delete_all_pressed);
            set(obj.copy_to_all_button,'Callback',@obj.copy_to_all_pressed);
            
            
            set(obj.tool_roi_rect_toggle,'State','off');
            set(obj.tool_roi_poly_toggle,'State','off');
            set(obj.tool_roi_circle_toggle,'State','off');
                       
            set(obj.tool_roi_rect_toggle,'OnCallback',@obj.on_callback);
            set(obj.tool_roi_poly_toggle,'OnCallback',@obj.on_callback);
            set(obj.tool_roi_circle_toggle,'OnCallback',@obj.on_callback);
            
            set(obj.trim_outliers_checkbox,'Callback',@(~,~) obj.update_display)
            
            
            filter_data = [num2cell(false(size(obj.filters))), ...
                           obj.filters, ...
                           num2cell(zeros(size(obj.filters)))];
                           
            set(obj.region_filter_table,'Data',filter_data);
            set(obj.region_filter_table,'ColumnEditable',[true false true]);
                        
            if ~isdeployed
            
                folder = [pwd filesep 'YuriySegmentation'];
                addpath(folder);
                addpath([folder filesep 'Support']);

                [funcs, param_list, default_list, desc_list summary_list] = parse_function_folder(folder);
                
                save('segmentation_funcs.mat', 'funcs', 'param_list', 'default_list', 'desc_list', 'summary_list');
                
            else
                
                try 
                    load('segmentation_funcs.mat');
                catch %ok
                    funcs = [];
                    param_list = [];
                    default_list = [];
                    desc_list = [];
                    summary_list = [];
                end
                
            end
            
            obj.funcs = funcs;
            obj.param_list = param_list;
            obj.default_list = default_list;
            obj.desc_list = desc_list;
            obj.summary_list = summary_list;
            
            set(obj.algorithm_popup,'String',obj.funcs);
            
            if ispref('GlobalAnalysisFrontEnd','LastSegmentationParams')
                last_segmentation = getpref('GlobalAnalysisFrontEnd','LastSegmentationParams');
                set(obj.algorithm_popup,'Value',last_segmentation.func_idx);
                obj.algorithm_updated([],[]);
                set(obj.parameter_table,'Data',last_segmentation.params);
            else
                obj.algorithm_updated([],[]);
            end


            
            
            if ~isempty(obj.data_series.seg_mask)
                obj.mask = obj.data_series.seg_mask;
                obj.filtered_mask = obj.data_series.seg_mask;
            end
            
            obj.update_display();
            obj.slh = addlistener(obj.data_series_list,'selection_updated',@obj.selection_updated);

        end
        
        function ok_pressed(obj,src,~)
            if all(obj.mask(:)==0)
                obj.mask = [];
                obj.filtered_mask = [];
            end
            
            
            obj.data_series.seg_mask = obj.filtered_mask;
            
            obj.save_segmentation_params();
            fh = ancestor(src,'figure');
            delete(fh);
        end
        
        function cancel_pressed(obj,src,~)
            obj.save_segmentation_params();
            fh = ancestor(src,'figure');         
            delete(fh);
        end
        
        function save_segmentation_params(obj)
            func_idx = get(obj.algorithm_popup,'Value');
            params = get(obj.parameter_table,'Data');

            last_segmentation = struct();
            last_segmentation.func_idx = func_idx;
            last_segmentation.params = params;
            setpref('GlobalAnalysisFrontEnd','LastSegmentationParams',last_segmentation);
        end
        
        function selection_updated(obj,src,~) 
            obj.update_display(); 
        end
        
        function data_update(obj)
            d = obj.data_series;
            obj.mask = zeros([d.height d.width d.n_datasets],'uint8');
            obj.update_display();
        end
        
        function yuiry_segment_pressed(obj,~,~)
            obj.yuiry_segment(1:obj.data_series.n_datasets);
        end
        
        function yuiry_segment_selected_pressed(obj,~,~)
            obj.yuiry_segment(obj.data_series_list.selected);
        end
        
        function delete_all_pressed(obj,~,~)
            a = questdlg('Are you sure you want to clear all regions?','Confirmation','Yes','No','No');
            if strcmp(a,'Yes')
                d = obj.data_series;
                obj.mask = zeros([d.height d.width d.n_datasets],'uint8');
                obj.filter_masks(1:obj.data_series.n_datasets);
            end
        end
        
        function copy_to_all_pressed(obj,~,~)
            a = questdlg('Are you sure you want to copy to all datasets?','Confirmation','Yes','No','No');
            if strcmp(a,'Yes')
                m = obj.mask(:,:,obj.data_series_list.selected);
                for i=1:size(obj.mask,3)
                    obj.mask(:,:,i) = m;
                end
                obj.filter_masks(1:obj.data_series.n_datasets);
            end
        end
           
        function apply_filtering_pressed(obj,~,~)
            obj.filter_masks(1:obj.data_series.n_datasets);
        end
        
        function filter_masks(obj,sel)
            
            d = obj.data_series;
            
            filter_data = get(obj.region_filter_table,'Data');
            combine_regions = get(obj.combine_regions_checkbox,'Value');
            
            apply_filter = cell2mat(filter_data(:,1));
            filter_value = cell2mat(filter_data(:,3));
            
            donor_lq = [];
            acceptor_uq = [];
            min_size = [];
            
            if apply_filter(1)
                donor_lq = filter_value(1);
            end
            if apply_filter(2)
                acceptor_uq = filter_value(2);
            end
            if apply_filter(3)
                min_size = filter_value(3);
            end
            
            if ndims(obj.mask) ~= ndims(obj.filtered_mask) || any(size(obj.mask) ~= size(obj.filtered_mask))
                obj.filtered_mask = obj.mask;
            end
            
            if length(sel) > 1
                h = waitbar(0,'Filtering Regions...');
            else
                h = [];
            end
            idx = 0;
            for i=sel
                
                im_mask = obj.mask(:,:,i); 

                if max(im_mask(:)) > 0
                    intensity = obj.data_series.integrated_intensity(i);
                    intensity(intensity<0) = 0;

                    if ~isempty(d.acceptor)
                        acceptor = d.acceptor(:,:,i);
                        acceptor(acceptor<0) = 0;
                    else
                        acceptor = [];
                    end


                    regions = regionprops(im_mask, {'Area'});


                    for j=1:length(regions)
                        j_mask = im_mask == j;

                        if ~isempty(donor_lq)
                            lq = double(prctile(intensity(j_mask),25));                
                            if lq<donor_lq
                                im_mask(j_mask) = 0;
                            end
                        end

                        if ~isempty(acceptor) && ~isempty(acceptor_uq)

                            uq = double(prctile(acceptor(j_mask),75));
                            if uq < acceptor_uq
                                im_mask(j_mask) = 0;
                            end

                        end

                        if ~isempty(min_size) && regions(j).Area < min_size
                            im_mask(j_mask) = 0;
                        end

                    end


                    im_mask = im_mask > 0;

                    if ~combine_regions
                        im_mask = bwlabel(im_mask);
                    end

                end
                if ~isempty(im_mask)
                    obj.filtered_mask(:,:,i) = uint8(im_mask);
                end
                
                idx = idx + 1;
                if ~isempty(h)
                    waitbar(idx/length(sel),h);
                end
            end
            
            if ~isempty(h)
                close(h);
            end
            
            if any(obj.data_series_list.selected == sel)
                obj.update_display();
            end
            
        end
        
        function yuiry_segment(obj,sel)
            func_idx = get(obj.algorithm_popup,'Value');
            func = obj.funcs{func_idx};
            params = get(obj.parameter_table,'Data');
            
            d = obj.data_series;
            h = waitbar(0,'Segmenting Images...');
            
            for i=sel
                intensity = d.integrated_intensity(i);
                intensity(intensity<0) = 0;
                
                im_mask = call_arb_segmentation_function(func,intensity,params);
                
                obj.mask(:,:,i) = uint8(im_mask);
               
                obj.filter_masks(i);
                
                waitbar(i/length(sel),h);
            end
            close(h);
                        
            obj.update_display();
        end
        
        function seg_results_delete(obj,~,~)
            table_data = get(obj.seg_results_table,'Data');
            del = table_data(:,3);           
            
            m = obj.mask(:,:,obj.data_series_list.selected);
            for j = length(del):-1:1
                if del{j}
                    m(m==j) = 0;
                    m(m>j) = m(m>j) - 1;
                    obj.n_regions = obj.n_regions - 1;
                end
            end
            
            obj.mask(:,:,obj.data_series_list.selected) = m;
            obj.filter_masks(obj.data_series_list.selected);
            
        end
       
        
        function algorithm_updated(obj,~,~)
            idx = get(obj.algorithm_popup,'Value');
                params = obj.param_list{idx};
                default_values = obj.default_list{idx};
                desc = obj.desc_list{idx};
                summary = obj.summary_list{idx};
            
            tooltip = ['<html><font color="blue"><b>' summary '</b></font><br>'];
            for i=1:length(params)
                if ~strcmp(desc{i},'')
                    tooltip = [tooltip '<b>' params{i} '</b>: ' desc{i}];
                    tooltip = [tooltip '<br/>'];
                end
            end
            tooltip = [tooltip '</html>'];
            
            set(obj.parameter_table, 'tooltipString', tooltip);
            
            
            set(obj.parameter_table,'Data',default_values);
            set(obj.parameter_table,'RowName',params);
        end
                        
    end
    
end
