# Supplementary material for: Rapid Global Fitting of Large Fluorescence Lifetime Imaging Microscopy Datasets
Source: PLoS One. 2013 Aug 5;8(8):e70687. doi: 10.1371/journal.pone.0070687 (PMC3734241; doi:10.1371/journal.pone.0070687)
Supplement: File S1 — Compressed archive of the source code for FLIMfit used in the present study. Please note that up to date source code and compiled binaries are available from the Open Microscopy website [54]. (ZIP) [file pone.0070687.s001.zip › FLIMFit 4_3_3 Source/GlobalProcessingFrontEnd/Classes/abstract_display_controller.m]

classdef abstract_display_controller < handle
    
    % Copyright (C) 2013 Imperial College London.
    % All rights reserved.
    %
    % This program is free software; you can redistribute it and/or modify
    % it under the terms of the GNU General Public License as published by
    % the Free Software Foundation; either version 2 of the License, or
    % (at your option) any later version.
    %
    % This program is distributed in the hope that it will be useful,
    % but WITHOUT ANY WARRANTY; without even the implied warranty of
    % MERCHANTABILITY or FITNESS FOR A PARTICULAR PURPOSE.  See the
    % GNU General Public License for more details.
    %
    % You should have received a copy of the GNU General Public License along
    % with this program; if not, write to the Free Software Foundation, Inc.,
    % 51 Franklin Street, Fifth Floor, Boston, MA 02110-1301 USA.
    %
    % This software tool was developed with support from the UK 
    % Engineering and Physical Sciences Council 
    % through  a studentship from the Institute of Chemical Biology 
    % and The Wellcome Trust through a grant entitled 
    % "The Open Microscopy Environment: Image Informatics for Biological Sciences" (Ref: 095931).

    % Author : Sean Warren


    properties
        plot_handle;
        handle_is_axes;
        data_series_list;
        contextmenu;
        window;
        display_tabpanel;
        selected;
        
        registered_tab;
        raw_data;
    end
    
    methods(Abstract = true)
        
        draw_plot(obj,ax);
        
    end
    
    methods

        
        function obj = abstract_display_controller(handles,plot_handle,exports_data)
                       
            obj.plot_handle = plot_handle;
            obj.handle_is_axes = strcmp(get(plot_handle,'type'),'axes');
                        
            if nargin < 3
                exports_data = false;
            end
                        
            assign_handles(obj,handles);

            addlistener(obj.data_series_list,'selection_updated',@obj.selection_updated);
            
            obj.selected = obj.data_series_list.selected;

            obj.contextmenu = uicontextmenu('Parent',obj.window);
            uimenu(obj.contextmenu,'Label','Save as...','Callback',...
                @(~,~,~) obj.save_as() );
            uimenu(obj.contextmenu,'Label','Save as Powerpoint...','Callback',...
                @(~,~,~) obj.save_as_ppt() );
            uimenu(obj.contextmenu,'Label','Export to Current Powerpoint','Callback',...
                @(~,~,~) obj.export_to_ppt() );
            if exports_data
                uimenu(obj.contextmenu,'Label','Export Data...','Callback',...
                @(~,~,~) obj.export_data() );
            end
            
            set(obj.plot_handle,'uicontextmenu',obj.contextmenu);
           
        end
        
        function auto_export = export(~,~)
            auto_export = true;
        end
        
        function save_as(obj)
            default_path = getpref('GlobalAnalysisFrontEnd','DefaultFolder');
            [filename, pathname, ~] = uiputfile( ...
                        {'*.tiff', 'TIFF image (*.tiff)';...
                         '*.pdf','PDF document (*.pdf)';...
                         '*.png','PNG image (*.png)';...
                         '*.eps','EPS level 1 image (*.eps)';...
                         '*.fig','Matlab figure (*.fig)';...
                         '*.emf','Windows metafile (*.emf)';...
                         '*.*',  'All Files (*.*)'},...
                         'Select root file name',[default_path filesep]);

            if filename~=0
                
                [~,name,ext] = fileparts(filename);
                ext = ext(2:end);
                
                param_name = obj.fit_controller.fit_result.params{obj.cur_param};
                
                [f,ref] = obj.make_hidden_fig();
                
                obj.draw_plot(ref);
                if strcmp(ext,'emf')
                    print(f,'-dmeta',[pathname filesep name ' ' param_name '.' ext])
                else
                    savefig([pathname filesep name ' ' param_name],f,ext);
                end
                close(f);
            end
            
        end
        
        function save_as_ppt(obj)
            if ispref('GlobalAnalysisFrontEnd','LastFigureExportFolder')
                default_path = getpref('GlobalAnalysisFrontEnd','LastFigureExportFolder');
            else
                default_path = getpref('GlobalAnalysisFrontEnd','DefaultFolder');
            end
            
            [filename, pathname, ~] = uiputfile( ...
                        {'*.ppt', 'Powerpoint (*.ppt)'},...
                         'Select root file name',[default_path filesep]);

            if ~isempty(filename)
                
                [f,ref] = obj.make_hidden_fig([300, 400]);
                
                obj.draw_plot(ref);
                
                [~,name,ext] = fileparts(filename);
                file = [pathname filesep name ' ' obj.cur_param ext];
                if length(get(f,'children')) == 1 % if only one axis use pptfigure, gives better plots
                    ppt=saveppt2(file,'init');
                    pptfigure(f,'ppt',ppt);
                    saveppt2(file,'ppt',ppt,'close');
                else
                    saveppt2(file,'figure',f,'stretch',false);
                end
                setpref('GlobalAnalysisFrontEnd','LastFigureExportFolder',pathname);
                
                close(f)
            end
        end
        
        function export_to_ppt(obj)
           
            [f,ref] = obj.make_hidden_fig([400,300]);
            
            obj.draw_plot(ref);
            if length(get(ref,'children')) <= 2 % if only one axis use pptfigure, gives better plots
                saveppt2('current','currentslide','figure',f,'stretch',false,'driver','bitmap','scale',false);
            else
                saveppt2('current','currentslide','figure',f,'stretch',false);
            end
            close(f);
        end
            
        
        function export_data(obj)   
            
            default_path = getpref('GlobalAnalysisFrontEnd','DefaultFolder');
            
            [filename, pathname, ~] = uiputfile( ...
                        {'*.csv', 'Comma Separated  Values (*.csv)'},...
                         'Select file name',[default_path filesep]);

            if filename ~= 0
               
                file = [pathname filesep filename];
                
                if obj.export(file) % returns true if it wants us to autoexport
                    cell2csv(file,obj.raw_data);
                end
                
            end
        end
        
        function plot_fit_update(obj) 
        end
        
        function selection_updated(obj,~,~)
            obj.selected = obj.data_series_list.selected;
            obj.update_display();
        end
        
        
        function update_display(obj)
            if obj.is_active_tab(obj.registered_tab)
                obj.draw_plot();
            end
        end
        
        function ret = is_active_tab(obj,tab)
            tabs = get(obj.display_tabpanel,'TabNames');
            sel = get(obj.display_tabpanel,'SelectedChild');
           
            ret = strcmp(tabs{sel},tab);
        end
        
        function register_tab_function(obj,tab)
            
            last_fcn = get(obj.display_tabpanel,'Callback');
            
            function fcn(obj1,src)
                tabs = get(obj.display_tabpanel,'TabNames');
           
                if strcmp(tabs{src.SelectedChild},tab);
                    obj.draw_plot();
                end
                last_fcn(obj1,src);
            end
        
            set(obj.display_tabpanel,'Callback',@fcn);
            
            obj.registered_tab = tab;
            
        end
        
        function [f,ref] = make_hidden_fig(obj,sz)
            f = figure('Visible','on','units','pixels');
            pos = get(f,'Position');
            
            if nargin == 2
                pos(3:4) = sz;
                set(f,'Position',pos)
            end
          
            if obj.handle_is_axes
                ref = axes('Parent',f);
            else
                ref = f;
            end
        end
            
        
       
    end
    
end
