# Supplementary material for: Rapid Global Fitting of Large Fluorescence Lifetime Imaging Microscopy Datasets
Source: PLoS One. 2013 Aug 5;8(8):e70687. doi: 10.1371/journal.pone.0070687 (PMC3734241; doi:10.1371/journal.pone.0070687)
Supplement: File S1 — Compressed archive of the source code for FLIMfit used in the present study. Please note that up to date source code and compiled binaries are available from the Open Microscopy website [54]. (ZIP) [file pone.0070687.s001.zip › FLIMFit 4_3_3 Source/GlobalProcessingFrontEnd/Classes/abstract_plot_controller.m]

classdef abstract_plot_controller < flim_fit_observer & abstract_display_controller
    
    % Copyright (C) 2013 Imperial College London.
    % All rights reserved.
    %
    % This program is free software; you can redistribute it and/or modify
    % it under the terms of the GNU General Public License as published by
    % the Free Software Foundation; either version 2 of the License, or
    % (at your option) any later version.
    %
    % This program is distributed in the hope that it will be useful,
    % but WITHOUT ANY WARRANTY; without even the implied warranty of
    % MERCHANTABILITY or FITNESS FOR A PARTICULAR PURPOSE.  See the
    % GNU General Public License for more details.
    %
    % You should have received a copy of the GNU General Public License along
    % with this program; if not, write to the Free Software Foundation, Inc.,
    % 51 Franklin Street, Fifth Floor, Boston, MA 02110-1301 USA.
    %
    % This software tool was developed with support from the UK 
    % Engineering and Physical Sciences Council 
    % through  a studentship from the Institute of Chemical Biology 
    % and The Wellcome Trust through a grant entitled 
    % "The Open Microscopy Environment: Image Informatics for Biological Sciences" (Ref: 095931).

    % Author : Sean Warren


    properties
        param_popupmenu;
        
        param_list;     
        cur_param;   
        ap_lh;
    end
        
    methods

        
        function obj = abstract_plot_controller(handles,plot_handle,param_popupmenu,exports_data)
                       
            obj = obj@abstract_display_controller(handles,plot_handle,exports_data);
            obj = obj@flim_fit_observer(handles.fit_controller);
            
            obj.plot_handle = plot_handle;
                        
            if nargin >= 3
                obj.param_popupmenu = param_popupmenu;
                set(obj.param_popupmenu,'Callback',@obj.param_select_update);
            else
                obj.param_popupmenu = [];
            end
                                                
            assign_handles(obj,handles);
           
        end
        
        function plot_fit_update(obj) 
        end
        
        function selection_updated(obj,~,~)
            obj.selected = obj.data_series_list.selected;
            obj.update_display();
        end
        
        
        function update_param_menu(obj,~,~)
            if obj.fit_controller.has_fit
                obj.param_list = obj.fit_controller.fit_result.fit_param_list();
                new_list = ['-',obj.param_list];
                for i=1:length(obj.param_popupmenu) 
                    old_list = get(obj.param_popupmenu(i),'String')';
                    
                    changed = length(old_list)~=length(new_list) || ...
                        any(~cellfun(@strcmp,old_list,new_list));

                    if changed
                        set(obj.param_popupmenu(i),'String',new_list);

                        if get(obj.param_popupmenu(i),'Value') > length(obj.param_list)
                            set(obj.param_popupmenu(i),'Value',1);
                        end

                        obj.param_select_update();    
                    end          
                end
            end
            
        end
        
        function param_select_update(obj,src,evt)
            % Get parameters from potentially multiple popupmenus
            val = get(obj.param_popupmenu,'Value');
            if iscell(val)
                val = cell2mat(val);
            end
            idx = val-1;
            obj.cur_param = idx;
            
            obj.update_display();
        end
        
        function lims_update(obj,src,evt)
            obj.update_display();
        end
        
        function fit_update(obj)
            obj.update_param_menu();
            obj.plot_fit_update();
            obj.update_display();
            obj.ap_lh = addlistener(obj.fit_controller.fit_result,'cur_lims','PostSet',@obj.lims_update);
        end
        
        function fit_display_update(obj)
            obj.update_display();
        end
                
        function mapped_data = apply_colourmap(obj,data,param,lims)
            
            cscale = obj.colourscale(param);
            
            m=2^8;
            data = data - lims(1);
            data = data / (lims(2) - lims(1));
            data(data > 1) = 1;
            data(data < 0) = 0;
            data = data * m + 1;
            data(isnan(data)) = 0;
            data = int32(data);
            cmap = cscale(m);
            cmap = [ [1,1,1]; cmap];
            
            mapped_data = ind2rgb(data,cmap);
            
        end
        
        function cscale = colourscale(obj,param)
            
            param_name = obj.fit_controller.fit_result.params{param};
            invert = obj.fit_controller.invert_colormap;
            
            if strcmp(param_name,'I0') || strcmp(param_name,'I')
                cscale = @gray;
            elseif invert && (~isempty(strfind(param_name,'tau')) || ~isempty(strfind(param_name,'theta')))
                cscale = @inv_jet;
            else
                cscale = @jet;
            end
            
        end
        
        function im_data = plot_figure(obj,h,hc,dataset,param,merge,text)

            if ~obj.fit_controller.has_fit || (~isempty(obj.fit_controller.fit_result.binned) && obj.fit_controller.fit_result.binned == 1)
                return
            end
            
            f = obj.fit_controller;

            intensity = f.get_intensity(dataset,'result');
            im_data = f.get_image(dataset,param,'result');

            
            cscale = obj.colourscale(param);

            lims = f.get_cur_lims(param);
            I_lims = f.get_cur_intensity_lims;
            if ~merge
                im=colorbar_flush(h,hc,im_data,isnan(intensity),lims,cscale,text);
            else
                im=colorbar_flush(h,hc,im_data,[],lims,cscale,text,intensity,I_lims);
            end
            

            if get(h,'Parent')==obj.plot_handle
                set(im,'uicontextmenu',obj.contextmenu);
            end
            
        end
       
    end
    
end
