# Supplementary material for: Rapid Global Fitting of Large Fluorescence Lifetime Imaging Microscopy Datasets
Source: PLoS One. 2013 Aug 5;8(8):e70687. doi: 10.1371/journal.pone.0070687 (PMC3734241; doi:10.1371/journal.pone.0070687)
Supplement: File S1 — Compressed archive of the source code for FLIMfit used in the present study. Please note that up to date source code and compiled binaries are available from the Open Microscopy website [54]. (ZIP) [file pone.0070687.s001.zip › FLIMFit 4_3_3 Source/GlobalProcessingFrontEnd/Classes/flim_data_decay_view.m]

classdef flim_data_decay_view < handle & abstract_display_controller ...
                                       & flim_data_series_observer ...
                                       & flim_fit_observer
    
    % Copyright (C) 2013 Imperial College London.
    % All rights reserved.
    %
    % This program is free software; you can redistribute it and/or modify
    % it under the terms of the GNU General Public License as published by
    % the Free Software Foundation; either version 2 of the License, or
    % (at your option) any later version.
    %
    % This program is distributed in the hope that it will be useful,
    % but WITHOUT ANY WARRANTY; without even the implied warranty of
    % MERCHANTABILITY or FITNESS FOR A PARTICULAR PURPOSE.  See the
    % GNU General Public License for more details.
    %
    % You should have received a copy of the GNU General Public License along
    % with this program; if not, write to the Free Software Foundation, Inc.,
    % 51 Franklin Street, Fifth Floor, Boston, MA 02110-1301 USA.
    %
    % This software tool was developed with support from the UK 
    % Engineering and Physical Sciences Council 
    % through  a studentship from the Institute of Chemical Biology 
    % and The Wellcome Trust through a grant entitled 
    % "The Open Microscopy Environment: Image Informatics for Biological Sciences" (Ref: 095931).

    % Author : Sean Warren

   
    properties
       roi_controller;
       fitting_params_controller;

       decay_panel;
       
       highlight_display_mode_popupmenu;
       highlight_decay_mode_popupmenu;
       
       ylim_highlight;
       ylim_residual;
       xlim_highlight;
       xlim_residual;
       
       lh;
       
       
       data = [];
       fit = [];
       residual = [];
       bg_line = [];
       irf = [];
       t = [];
       t_irf = [];
       
       fit_binned = false;
       n_sum = 0;
       data_type = '';
       
    end

    methods

        function obj = flim_data_decay_view(handles)

            obj = obj@flim_data_series_observer(handles.data_series_controller);
            obj = obj@flim_fit_observer(handles.fit_controller);
            obj = obj@abstract_display_controller(handles,handles.decay_panel,true);
                            
            assign_handles(obj,handles)

            addlistener(obj.roi_controller,'roi_updated',@obj.roi_update);
            set(obj.highlight_display_mode_popupmenu,'Callback',@obj.display_mode_update);
            set(obj.highlight_decay_mode_popupmenu,'Callback',@obj.display_mode_update);
            
            obj.register_tab_function('Decay');
            
            obj.update_display();
        end
        
        function data_set(obj)
            delete(obj.lh);
            obj.lh = addlistener(obj.data_series,'masking_updated',@obj.data_update_evt);
        end
        
        function display_mode_update(obj,~,~)
            obj.update_display();
        end
        
        function roi_update(obj,~,~)
            obj.update_display();
        end
        
        function data_update(obj)
           %obj.update_display(); 
        end
        
        function fit_update(obj)
           obj.update_display(); 
        end
        
        function lims = get_axis_lims(obj,idx)
            
            lims = cell(2,1);
            if idx == 1
                lims{1} = obj.xlim_highlight;
                lims{2} = obj.ylim_highlight;
            else
                lims{1} = obj.xlim_residual;
                lims{2} = obj.ylim_residual;
            end
                
            return;
        end
        
        function update_data(obj)
            
            decay_mode = get(obj.highlight_decay_mode_popupmenu,'Value');

            if isempty(decay_mode)
                decay_mode = 1;
            end

            decay_modes = get(obj.highlight_decay_mode_popupmenu,'String');
            obj.data_type = decay_modes{decay_mode};
            
            obj.data = [];
            obj.fit = [];
            obj.residual = [];
            obj.bg_line = [];
            obj.irf = [];
            obj.t = [];
            obj.t_irf = [];
            
            if obj.data_series.init
                          
                d = obj.data_series;                        
                mask = obj.roi_controller.roi_mask;

                if ~isempty(obj.data_series_list)
                    dataset = obj.data_series_list.selected;
                else
                    dataset = 1;
                end

                if isempty(mask)
                    return
                end

                obj.t = d.tr_t(:);
                obj.t_irf = obj.data_series.tr_t_irf(:);

                switch decay_mode
                    case 1
                        [obj.data, obj.irf] = obj.data_series.get_roi(mask,dataset);
                    case 2
                        obj.data = obj.data_series.irf;
                        obj.t = d.t_irf;
                        obj.bg_line = ones(size(obj.t))*d.irf_background;
                    case 3
                        obj.data = obj.data_series.tr_tvb_profile;
                    case 4
                        [obj.data,obj.irf] = obj.data_series.get_magic_angle_roi(mask,dataset);
                    case 5
                        obj.data = obj.data_series.get_anisotropy_roi(mask,dataset);
                    case 6
                        obj.data = obj.data_series.get_g_factor_roi(mask,dataset);
                        obj.bg_line = ones(size(obj.t))*d.g_factor;
                end

                if length(size(obj.data)) > 2
                    obj.n_sum = size(obj.data,1) * size(obj.data,2);
                    obj.data = squeeze(nanmean(obj.data,3));
                else
                    obj.n_sum = 1;
                end
                     
                if ~isempty(obj.fit_controller) && obj.fit_controller.has_fit
                    
                    obj.fit_binned = obj.fit_controller.fit_result.binned;
                    
                    switch decay_mode
                        case 1
                            obj.fit = obj.fit_controller.fitted_decay(obj.t,mask,obj.data_series_list.selected);
                        case 4
                            obj.fit = obj.fit_controller.fitted_magic_angle(obj.t,mask,obj.data_series_list.selected);
                        case 5
                            obj.fit = obj.fit_controller.fitted_anisotropy(obj.t,mask,obj.data_series_list.selected);
                    end

                    if ~isempty(obj.fit)
                        dataz = obj.data;
                        dataz(dataz<0) = 0;
                        obj.residual = (obj.fit-dataz)./sqrt(dataz);
                    end
                end
            end
            
            
        end
        
        function [ha,ra] = setup_axes(obj,f)
           
            children = get(f,'Children');
            if ~isempty(children)
                for i=1:length(children)
                    delete(children(i))
                end
            end
            
            set(f,'Units','Normalized');
            ha = axes('OuterPosition',[0 0.3 1 0.7],'Box','off','Parent',f);
            ra = axes('OuterPosition',[0 0 1 0.32],'XTickLabel',[],'Parent',f);
      
        end
        
        function draw_plot(obj,f)
            
            export_plot = (nargin == 2);
            if ~export_plot
                f = obj.plot_handle;
            end
            
            try%#ok
            set(f,'BackgroundColor','w');
            end
            try%#ok
            set(f,'Color','w');
            end
            
            children = get(f,'Children');
            
            if length(children) == 2
                ra = children(1);
                ha = children(2);
            else
                [ha,ra] = obj.setup_axes(f);
            end
            
            obj.update_data();
            
            hold(ha,'off');
            
            first_call = isempty(obj.ylim_highlight) && ~export_plot;
                
            warning('off','MATLAB:Axes:NegativeDataInLogAxis');
            
            display_mode = get(obj.highlight_display_mode_popupmenu,'Value');            

            if isempty(display_mode)
                display_mode = 1;
            end

            switch display_mode
                case 2
                    plot_fcn = @semilogy;
                otherwise                             
                    plot_fcn = @plot;
            end
                     
            if ~isempty(obj.data)
                plot_fcn(ha,obj.t,obj.data,'o');
                hold(ha,'on');
            end

            if ~isempty(obj.bg_line)
                plot_fcn(ha,obj.t,obj.bg_line,'r--');
                hold(ha,'on');
            end

            if ~isempty(obj.irf)
                % Plot IRF
                scale = double(max(obj.data(:)))/max(obj.irf(:));
                plot_fcn(ha,obj.t_irf,obj.irf*scale,'--');
                hold(ha,'on');
            end
            
            set(ra,'OuterPosition',[0 0 1 0.32]);
                           
            if ~isempty(obj.fit)
                set(ra,'Visible','on');
                set(ha,'OuterPosition',[0 0.3 1 0.7]);
                if obj.fit_binned
                    plot_style = 'r--';
                else
                    plot_style = 'r';
                end  
                            
                plot_fcn(ha,obj.t,obj.fit,plot_style);
                
                cla(ra);
                plot(ra,obj.t,obj.residual);
                hold(ra,'on');
                plot(ra,[-1e7 1e7],[0 0],'-k');
                
                              
                set(ra, ...
                  'Box'         , 'off'      , ...
                  'TickDir'     , 'out'      , ...
                  'TickLength'  , [.02 .02]  , ...
                  'YGrid'       , 'off'      , ...
                  'LineWidth'   , 1          , ...
                  'XColor'      , 'w');
              
                m = nanmax(abs(obj.residual(:)));
                if m>0 && isfinite(m)
                    ylim(ra,[-m-1e-3 m+1e-3]);
                end
                set(obj.plot_handle,'uicontextmenu',obj.contextmenu);
                
            else
                cla(ra);
                set(ra,'Visible','off');
                set(ha,'OuterPosition',[0 0 1 1]);
            end

            % Set Y limits
            if ~isempty(obj.data)
               if display_mode == 1
                   low = 0;
               else
                   low = 0.9*min(obj.data(:));
               end
               high = max(obj.data(:))*1.1;

               if (isempty(low) || low == high )
                   low = 0;
               end

               if (isempty(high) || high == 0)
                   high = 1;
               end

               obj.ylim_highlight = [low high];

            else
                obj.ylim_highlight = [max(obj.irf(:))/100 max(obj.irf(:))];
            end

            try %#ok               
                ylim(ha,obj.ylim_highlight);
                ylim(ra,obj.ylim_residual);
            end
            
            % Set X limits
            try
                xmax = max([max(obj.t) max(obj.t_irf)]);
                obj.xlim_highlight = [0 xmax];
                obj.xlim_residual = [0 xmax];
            catch %#ok
                obj.xlim_highlight = [0 12.5e3];
                obj.xlim_residual = [0 12.5e3];
            end
            try %#ok                    
                xlim(ha,obj.xlim_highlight);
                xlim(ra,obj.xlim_residual);
            end

            if first_call
                dragzoom([ha ra],'on',@obj.get_axis_lims)
            end
            if ~export_plot
                set(ha,'uicontextmenu',obj.contextmenu);
                set(ra,'uicontextmenu',obj.contextmenu);
            end

            set(ha, ...
                  'Box'         , 'off'      , ...
                  'TickDir'     , 'out'      , ...
                  'TickLength'  , [.02 .02]  , ...
                  'YGrid'       , 'off'      , ...
                  'LineWidth'   , 1          );

                 
            xlabel(ha,'Time (ps)');
            ylabel(ha,obj.data_type);
            ylabel(ra,'Norm Residual');
           
              
            hold(ha,'off');
            hold(ra,'off');
                        
        end
        
        function auto_export = export(obj,file)

            auto_export = false;
            obj.update_data();

            [path, name, ext] = fileparts(file);
            file_name = [path name ext];
            irf_file_name = [path name '_irf' ext];

            % Collate Data
            export_data = [obj.t obj.data obj.fit obj.residual];
            irf_data = [obj.t_irf obj.irf];

            if ~isempty(obj.data)

                f=fopen(file_name,'w');
                fprintf(f,obj.data_type);
                if ~isempty(obj.fit)
                    fprintf(f,',Fit,Normalised Residual');
                end
                fprintf(f,'\r\n');
                fclose(f);

                dlmwrite(file_name,export_data,'-append','delimiter',',');
            end

            if ~isempty(obj.irf)
                f=fopen(irf_file_name,'w');
                fprintf(f,'t (ps),IRF\r\n');
                fclose(f);
                dlmwrite(irf_file_name,irf_data,'-append','delimiter',',');
            end
        end
        
    end
    
end
