# Supplementary material for: Rapid Global Fitting of Large Fluorescence Lifetime Imaging Microscopy Datasets
Source: PLoS One. 2013 Aug 5;8(8):e70687. doi: 10.1371/journal.pone.0070687 (PMC3734241; doi:10.1371/journal.pone.0070687)
Supplement: File S1 — Compressed archive of the source code for FLIMfit used in the present study. Please note that up to date source code and compiled binaries are available from the Open Microscopy website [54]. (ZIP) [file pone.0070687.s001.zip › FLIMFit 4_3_3 Source/GlobalProcessingFrontEnd/Classes/flim_data_intensity_view.m]

classdef flim_data_intensity_view < handle & flim_data_series_observer
    
    % Copyright (C) 2013 Imperial College London.
    % All rights reserved.
    %
    % This program is free software; you can redistribute it and/or modify
    % it under the terms of the GNU General Public License as published by
    % the Free Software Foundation; either version 2 of the License, or
    % (at your option) any later version.
    %
    % This program is distributed in the hope that it will be useful,
    % but WITHOUT ANY WARRANTY; without even the implied warranty of
    % MERCHANTABILITY or FITNESS FOR A PARTICULAR PURPOSE.  See the
    % GNU General Public License for more details.
    %
    % You should have received a copy of the GNU General Public License along
    % with this program; if not, write to the Free Software Foundation, Inc.,
    % 51 Franklin Street, Fifth Floor, Boston, MA 02110-1301 USA.
    %
    % This software tool was developed with support from the UK 
    % Engineering and Physical Sciences Council 
    % through  a studentship from the Institute of Chemical Biology 
    % and The Wellcome Trust through a grant entitled 
    % "The Open Microscopy Environment: Image Informatics for Biological Sciences" (Ref: 095931).

    % Author : Sean Warren

   
    properties
       intensity_axes;
       intensity_mode_popupmenu;
       data_series_list;
       im;
       colorbar_axes;
       callback = [];
       lh;
    end
 
    methods
                
        function obj = flim_data_intensity_view(handles)
            obj = obj@flim_data_series_observer(handles.data_series_controller);
            assign_handles(obj,handles);
            
            parent = get(obj.intensity_axes,'Parent');
            addlistener(parent,'Position','PostSet',@obj.update_figure);
            
            set(obj.intensity_mode_popupmenu,'Callback',@obj.update_figure);
            if ~isempty(obj.data_series_list)
                addlistener(obj.data_series_list,'selection_updated',@obj.data_update_evt);
            end
            obj.update_figure();
        end
        
        function data_set(obj)
            obj.lh = addlistener(obj.data_series,'masking_updated',@obj.data_update_evt);
        end
        
        function set_click_callback(obj,callback)
            obj.callback = callback;
            set(obj.intensity_axes,'ButtonDownFcn',callback)
        end

        function data_update(obj)
            obj.update_figure();
        end
        
        function update_figure(obj,~,~)
            
            ax = obj.intensity_axes;
            
            view = get(obj.intensity_mode_popupmenu,'Value');
            
            m = 2^8;
            
            if (obj.data_series.init)
                
                if ~isempty(obj.data_series_list)       
                    selected = obj.data_series_list.selected;
                else
                    selected = 1;
                end
                
                switch view
                case 1 % integrated intensity
                    intensity = obj.data_series.selected_intensity(selected);
                    flt = intensity(intensity>0 & isfinite(intensity));
                    
                    if isempty(flt)
                        lim(1) = 0;
                    else
                        lim(1) = min(flt)-1;
                    end
                    
                    lim(2) = round(prctile(flt,99.5));
                
                    cmap = gray(m-1);
                case 2 % background
                    intensity = obj.data_series.background_image;
                    
                    flt = intensity(isfinite(intensity));
                    lim = prctile(flt,[0.01 99.9]);
                    
                    cmap = gray(m-1);
                case 3 % TVB I background
                    intensity = obj.data_series.tvb_I_image;
                    
                    flt = intensity(isfinite(intensity));
                    lim = prctile(flt,[0.01 99.9]);
                    
                    cmap = gray(m-1);
                case 4 % irf image
                    intensity = [];
                    lim = [0 0];
                    
                    cmap = gray(m-1);
                case 5 % t0 map
                    intensity = obj.data_series.t0_image;
                    
                    flt = intensity(isfinite(intensity));
                    lim = prctile(flt,[0.01 99.9]);

                    cmap = jet(m-1);
                end
                
                

               

                intensity = (intensity - lim(1))/(lim(2)-lim(1));
                mask = intensity < 0;
                intensity(intensity > 1) = 1;
                intensity = uint32(intensity * m);
                intensity = intensity + 1;
                intensity(mask) = 0;

               
                cmap = [ [1,0,0]; cmap];

                mapped_data = ind2rgb(intensity,cmap);

                if ~isempty(obj.im) && all(size(get(obj.im,'CData'))==size(mapped_data))
                    set(obj.im,'CData',mapped_data);
                else
                    obj.im = image(mapped_data,'Parent',ax);
                    set(obj.im, 'HitTest', 'off');
                    set(obj.intensity_axes,'ButtonDownFcn',obj.callback);
                end
                
                set(ax, 'units', 'pixels','XTick',[],'YTick',[]);
                daspect(ax,[1 1 1]);

                pos=plotboxpos(ax);

                bar_pos = [pos(1)+pos(3) pos(2) 7 pos(4)];

                a = linspace(m,2,m-1)';
                a = ind2rgb(a,cmap);
                
                parent = get(ax,'Parent');
                if isempty(obj.colorbar_axes)
                	obj.colorbar_axes(1) = axes('Units','pixels','Position',bar_pos,'YTick',[],'XTick',[],'Box','on','Parent',parent);
                else
                    set(obj.colorbar_axes(1),'Units','pixels','Position',bar_pos);
                end
                image(a,'Parent',obj.colorbar_axes(1));
                
                
                set(obj.colorbar_axes(1),'XTick',[],'YTick',[]);
                
                if length(obj.colorbar_axes)==3
                    if ishandle(obj.colorbar_axes(2))
                        delete(obj.colorbar_axes(2));
                    end
                    if ishandle(obj.colorbar_axes(3))
                        delete(obj.colorbar_axes(3));
                    end

                end
                    
                obj.colorbar_axes(2) = text(pos(3), 2, num2str(lim(1)),'Units','pixels','Parent',ax,...
                     'Color','w','BackgroundColor','k','Margin',1,...
                     'HorizontalAlignment','right','VerticalAlignment','bottom');

                obj.colorbar_axes(3) = text(pos(3), pos(4), num2str(lim(2)),'Units','pixels','Parent',ax,...
                     'Color','w','BackgroundColor','k','Margin',1,...
                     'HorizontalAlignment','right','VerticalAlignment','top');
    
                colormap(ax,'gray');
               
                
                
                set(ax, 'units', 'normalized');
                set(obj.colorbar_axes, 'units', 'normalized');
               

            end
            
            set(ax,'Box','on');
            set(ax,'XTick',[]);
            set(ax,'YTick',[]);
            
        end

    end
    
end
