# Supplementary material for: Rapid Global Fitting of Large Fluorescence Lifetime Imaging Microscopy Datasets
Source: PLoS One. 2013 Aug 5;8(8):e70687. doi: 10.1371/journal.pone.0070687 (PMC3734241; doi:10.1371/journal.pone.0070687)
Supplement: File S1 — Compressed archive of the source code for FLIMfit used in the present study. Please note that up to date source code and compiled binaries are available from the Open Microscopy website [54]. (ZIP) [file pone.0070687.s001.zip › FLIMFit 4_3_3 Source/GlobalProcessingFrontEnd/Classes/flim_data_series_controller.m]

%> @ingroup UserInterfaceControllers
classdef flim_data_series_controller < handle 
    
    % Copyright (C) 2013 Imperial College London.
    % All rights reserved.
    %
    % This program is free software; you can redistribute it and/or modify
    % it under the terms of the GNU General Public License as published by
    % the Free Software Foundation; either version 2 of the License, or
    % (at your option) any later version.
    %
    % This program is distributed in the hope that it will be useful,
    % but WITHOUT ANY WARRANTY; without even the implied warranty of
    % MERCHANTABILITY or FITNESS FOR A PARTICULAR PURPOSE.  See the
    % GNU General Public License for more details.
    %
    % You should have received a copy of the GNU General Public License along
    % with this program; if not, write to the Free Software Foundation, Inc.,
    % 51 Franklin Street, Fifth Floor, Boston, MA 02110-1301 USA.
    %
    % This software tool was developed with support from the UK 
    % Engineering and Physical Sciences Council 
    % through  a studentship from the Institute of Chemical Biology 
    % and The Wellcome Trust through a grant entitled 
    % "The Open Microscopy Environment: Image Informatics for Biological Sciences" (Ref: 095931).

    % Author : Sean Warren

    
    properties(SetObservable = true)
        
        data_series;
        fitting_params_controller;
        window;
        version;
                
        data_settings_filename = {'data_settings.xml', 'polarisation_data_settings.xml'};
    end
    
    events
        new_dataset;
    end
    
    methods
        
        function obj = flim_data_series_controller(varargin)
            
            handles = args2struct(varargin);
            clear obj.data_series;

            assign_handles(obj,handles);
            
            if isempty(obj.data_series) 
                obj.data_series = flim_data_series();
            end
        end
        
        function file_name = save_settings(obj)
            if isvalid(obj.data_series)
                file_name = obj.data_series.save_data_settings();
            end
        end
        
        function reuse = check_reuse_settings(obj,setting_file_name)
        	reuse = false;
            %{
            if ~isempty(setting_file_name)
                reuse = questdlg('Would you like to reuse data settings from the last dataset? This will keep your IRF and transformation settings','Reuse settings','Yes','No','Yes');
                reuse = strcmp(reuse,'Yes');
            else
                reuse = false;
        	end
            %}
        end
        
        
        function load_data_series(obj,root_path,mode,polarisation_resolved,setting_file_name,selected,channels)
            % save settings from previous dataset if it exists
            saved_setting_file_name = obj.save_settings();
            
            if nargin < 6
                channels = [];
            end
            
            if nargin < 4
                polarisation_resolved = false;
            end
            
            if nargin < 5
                % if no setting file was specified ask if user want to
                % reuse last settings
                reuse = obj.check_reuse_settings(saved_setting_file_name);
                if ~reuse
                    setting_file_name = [];
                else
                    setting_file_name = saved_setting_file_name;
                end
            end
           
            % load new dataset
            if nargin < 6
                selected = [];
            end
            
            
            obj.data_series = flim_data_series();
            obj.data_series.load_data_series(root_path,mode,polarisation_resolved,setting_file_name,selected,channels);
            
%            obj.fitting_params_controller.set_polarisation_mode(polarisation_resolved);
            
            if ~isempty(obj.window)
                set(obj.window,'Name',[root_path ' (' obj.version ')']);
            end

            notify(obj,'new_dataset');
        end
        
        function load_raw(obj,file,setting_file_name)
            % save settings from previous dataset if it exists
            saved_setting_file_name = obj.save_settings();
            
            obj.data_series = flim_data_series();
            obj.data_series.load_raw_data(file);
           
            
            if nargin < 4
                % if no setting file was specified ask if user want to
                % reuse last settings
                obj.check_reuse_settings(saved_setting_file_name);
            else
                % if setting file was specified use that
                obj.data_series.load_data_settings(setting_file_name);
            end
                       
            if ~isempty(obj.window)
                set(obj.window,'Name',[file ' (' obj.version ')']);
            end
            
            notify(obj,'new_dataset');
        end
        
        function load_single(obj,file,polarisation_resolved,setting_file_name,channels)
            % save settings from previous dataset if it exists
            saved_setting_file_name = obj.save_settings();
 
            if nargin < 5
                channels = [];
            end
            
            if nargin < 4
                setting_file_name = [];
            end
            
            if nargin < 3
                polarisation_resolved = false;
            end

            % load new dataset
            obj.data_series = flim_data_series();
            obj.data_series.load_single(file,polarisation_resolved,setting_file_name,channels);
            
            %{
            if nargin < 4
                % if no setting file was specified ask if user want to
                % reuse last settings
                obj.check_reuse_settings(saved_setting_file_name);
            else
                % if setting file was specified use that
                obj.data_series.load_data_settings(setting_file_name);
            end
            %}
            
            if ~isempty(obj.window)
                set(obj.window,'Name',[file ' (' obj.version ')']);
            end
                        
            notify(obj,'new_dataset');
        end

        function intensity = selected_intensity(obj,selected,apply_mask)
           
            if nargin == 2
                apply_mask = true;
            end
            
            if obj.data_series.init && selected > 0 && selected <= obj.data_series.n_datasets
                
                intensity = obj.data_series.selected_intensity(selected,apply_mask);
                
                
            else
                intensity = [];
            end
            
        end
        
        function mask = selected_mask(obj,selected)
           
            if obj.data_series.init && selected > 0 && selected <= obj.data_series.n_datasets
                
                mask = obj.data_series.mask(:,:,selected);
                if ~isempty(obj.data_series.seg_mask)
                    seg_mask = obj.data_series.seg_mask(:,:,selected);
                    mask = mask & seg_mask;
                end
                                
            else
                mask = [];
            end
            
        end
                
        function delete(obj)
        end
    end
end
