# Supplementary material for: Rapid Global Fitting of Large Fluorescence Lifetime Imaging Microscopy Datasets
Source: PLoS One. 2013 Aug 5;8(8):e70687. doi: 10.1371/journal.pone.0070687 (PMC3734241; doi:10.1371/journal.pone.0070687)
Supplement: File S1 — Compressed archive of the source code for FLIMfit used in the present study. Please note that up to date source code and compiled binaries are available from the Open Microscopy website [54]. (ZIP) [file pone.0070687.s001.zip › FLIMFit 4_3_3 Source/GlobalProcessingFrontEnd/Classes/flim_fitting_params.m]

classdef flim_fitting_params < handle & h5_serializer
    
    % Copyright (C) 2013 Imperial College London.
    % All rights reserved.
    %
    % This program is free software; you can redistribute it and/or modify
    % it under the terms of the GNU General Public License as published by
    % the Free Software Foundation; either version 2 of the License, or
    % (at your option) any later version.
    %
    % This program is distributed in the hope that it will be useful,
    % but WITHOUT ANY WARRANTY; without even the implied warranty of
    % MERCHANTABILITY or FITNESS FOR A PARTICULAR PURPOSE.  See the
    % GNU General Public License for more details.
    %
    % You should have received a copy of the GNU General Public License along
    % with this program; if not, write to the Free Software Foundation, Inc.,
    % 51 Franklin Street, Fifth Floor, Boston, MA 02110-1301 USA.
    %
    % This software tool was developed with support from the UK 
    % Engineering and Physical Sciences Council 
    % through  a studentship from the Institute of Chemical Biology 
    % and The Wellcome Trust through a grant entitled 
    % "The Open Microscopy Environment: Image Informatics for Biological Sciences" (Ref: 095931).

    % Author : Sean Warren

   
    properties(SetObservable)
        n_exp = 1;
        n_fix = 0;
        
        data_type = 0;
        global_fitting = 0;
        global_variable = 0;
        global_algorithm = 1;
        fit_t0 = false;
        fit_offset = 0;
        fit_scatter = 0;
        fit_beta = 1;
        fit_tvb = 0;
        
        t0 = 0;
        offset = 0;
        scatter = 0;
        tvb = 0;
       
        
        pulsetrain_correction = true;
        fit_reference = false;
        
        fitting_algorithm = 0;
        
        tau_guess = [2000];
        
        tau_min = [0];
        tau_max = [100000];
        
        use_phase_plane_estimation = false;
        auto_estimate_tau = true;
        
        fixed_beta = [1];
        global_beta_group = [0];

        n_fret = 0;
        n_fret_fix = 0;
        inc_donor = 0;
        fret_guess = [];
        
        polarisation_resolved = false;
        
        n_theta = 2;
        n_theta_fix = 0;
        inc_rinf = 0;
        
        theta_guess = [15000 1000];
        
        calculate_errs = false;
        split_fit = false;
        use_memory_mapping = false;
        
        use_autosampling = false;
        
        image_irf_mode = 0;
        
        weighting_mode = 0;
        
        n_thread = 8;
    end
   
    methods
        
        function post_serialize(obj)
        end
        
        function post_deserialize(obj)
        end
        
        function obj = flim_fitting_params()
            import java.lang.*;
            r=Runtime.getRuntime;
            obj.n_thread = r.availableProcessors;
                        
        end
        
        function save_fitting_params(obj,file)
            serialise_object(obj,file);
        end
        
        function set.fit_beta(obj,fit_beta)
            if obj.polarisation_resolved && fit_beta == 1
                fit_beta = 2;
            end
            obj.fit_beta = fit_beta;
            if fit_beta ~= 1
                if length(obj.fixed_beta) ~= obj.n_exp
                    obj.fixed_beta = ones(obj.n_exp,1) / obj.n_exp;
                end
            end
        end
                
        function set.n_exp(obj,n_exp)
            if obj.n_fix > n_exp
                obj.n_fix = n_exp;
            end
            obj.n_exp = n_exp;
              
            if length(obj.tau_guess) < n_exp
                
                padding = ones(n_exp,1) * 2000;
                padding_max = ones(n_exp,1) * 100000;
                padding(1:length(obj.tau_guess)) = obj.tau_guess;
                
                obj.tau_guess = padding;
                obj.tau_max = padding_max;
                obj.tau_min = zeros(size(padding));
                obj.global_beta_group = zeros(n_exp,1);
                
            elseif size(obj.tau_guess,1) > n_exp
                
                obj.tau_guess = obj.tau_guess(1:n_exp);
                obj.tau_min = obj.tau_min(1:n_exp);
                obj.tau_max = obj.tau_max(1:n_exp);
                obj.global_beta_group = zeros(n_exp,1);
                
            end
            
            if obj.n_exp == 1
                obj.fixed_beta = 1;
            end
            
            % Sort variable tau's
            tau_var = obj.tau_guess(obj.n_fix+1:end);
            tau_var = sort(tau_var,'descend');
            
            obj.tau_guess(obj.n_fix+1:end) = tau_var;
            
            if obj.fit_beta ~= 1
                if length(obj.fixed_beta) ~= obj.n_exp
                    obj.fixed_beta = ones(obj.n_exp,1) / obj.n_exp;
                end
            else
                fixed_beta = [];
            end
            
        end
        
        function set.n_fix(obj,n_fix)
            if n_fix > obj.n_exp
                obj.n_fix = obj.n_exp;
            else
                obj.n_fix = n_fix;
            end
        end
        
        function set.n_fret(obj,n_fret)      
            obj.n_fret = n_fret;
            
            if length(obj.fret_guess) > n_fret
                obj.fret_guess = obj.fret_guess(1:n_fret);
            elseif length(obj.fret_guess) < n_fret
                padding = 0.5*ones(n_fret-length(obj.fret_guess),1);
                obj.fret_guess = [obj.fret_guess ; padding];
            end      
            
            if obj.n_fret_fix > n_fret
                obj.n_fret_fix = n_fret;
            end
        end
        
        function set.n_fret_fix(obj,n_fret_fix)
            if n_fret_fix > obj.n_fret
                n_fret_fix = obj.n_fret;
            end
            obj.n_fret_fix = n_fret_fix;
        end
        
        function set.n_theta(obj,n_theta)      
            obj.n_theta = n_theta;
            
            if length(obj.theta_guess) > n_theta
                obj.theta_guess = obj.theta_guess(1:n_theta);
            elseif length(obj.theta_guess) < n_theta
                padding = ones(n_theta-length(obj.theta_guess),1) * 1000;
                obj.theta_guess = [obj.theta_guess ; padding];
            end      
            
            if obj.n_theta_fix > n_theta
                obj.n_theta_fix = n_theta;
            end
        end
        
        function set.n_theta_fix(obj,n_theta_fix)
            if n_theta_fix > obj.n_theta
                n_theta_fix = obj.n_theta;
            end
            obj.n_theta_fix = n_theta_fix;
        end
        
        function set.polarisation_resolved(obj,polarisation_resolved)
            obj.polarisation_resolved = polarisation_resolved;
            if polarisation_resolved
                if obj.n_theta == 0
                    obj.n_theta = 1;
                end
                if obj.fit_beta == 1
                    obj.fit_beta = 0;
                end
            else
                obj.n_theta = 0;
                obj.n_theta_fix = 0;   
            end
        end
        
    end
    
end
