# Supplementary material for: Rapid Global Fitting of Large Fluorescence Lifetime Imaging Microscopy Datasets
Source: PLoS One. 2013 Aug 5;8(8):e70687. doi: 10.1371/journal.pone.0070687 (PMC3734241; doi:10.1371/journal.pone.0070687)
Supplement: File S1 — Compressed archive of the source code for FLIMfit used in the present study. Please note that up to date source code and compiled binaries are available from the Open Microscopy website [54]. (ZIP) [file pone.0070687.s001.zip › FLIMFit 4_3_3 Source/GlobalProcessingFrontEnd/Classes/flim_fitting_params_controller.m]

classdef flim_fitting_params_controller < control_binder & flim_data_series_observer
   
    % Copyright (C) 2013 Imperial College London.
    % All rights reserved.
    %
    % This program is free software; you can redistribute it and/or modify
    % it under the terms of the GNU General Public License as published by
    % the Free Software Foundation; either version 2 of the License, or
    % (at your option) any later version.
    %
    % This program is distributed in the hope that it will be useful,
    % but WITHOUT ANY WARRANTY; without even the implied warranty of
    % MERCHANTABILITY or FITNESS FOR A PARTICULAR PURPOSE.  See the
    % GNU General Public License for more details.
    %
    % You should have received a copy of the GNU General Public License along
    % with this program; if not, write to the Free Software Foundation, Inc.,
    % 51 Franklin Street, Fifth Floor, Boston, MA 02110-1301 USA.
    %
    % This software tool was developed with support from the UK 
    % Engineering and Physical Sciences Council 
    % through  a studentship from the Institute of Chemical Biology 
    % and The Wellcome Trust through a grant entitled 
    % "The Open Microscopy Environment: Image Informatics for Biological Sciences" (Ref: 095931).

    % Author : Sean Warren

    
    
    properties
        bound_all_controls = false;
        
        tau_guess_table;
        fret_guess_table;
        theta_guess_table;
        
        
        fit_controller;
        
        fit_params;
        
    end
    
    events
        fit_params_update;
    end
    
    methods
             
       
        function obj = flim_fitting_params_controller(handles)

            obj = obj@flim_data_series_observer(handles.data_series_controller);
            obj = obj@control_binder(flim_fitting_params());
            
            assign_handles(obj,handles);

            obj.fit_params = obj.bound_data_source;
        
            
            set(obj.tau_guess_table,'CellEditCallback',@obj.table_changed);
            set(obj.fret_guess_table,'CellEditCallback',@obj.table_changed);
            set(obj.theta_guess_table,'CellEditCallback',@obj.table_changed);
            
            obj.bind_control(handles,'auto_estimate_tau','checkbox');
            
            obj.bind_control(handles,'n_exp','popupmenu');
            obj.bind_control(handles,'n_fix','popupmenu');
            obj.bind_control(handles,'global_fitting','popupmenu');
            obj.bind_control(handles,'global_variable','popupmenu');
            obj.bind_control(handles,'global_algorithm','popupmenu');
            obj.bind_control(handles,'fit_beta','popupmenu');
            obj.bind_control(handles,'fit_offset','popupmenu');
            obj.bind_control(handles,'fit_scatter','popupmenu');
            obj.bind_control(handles,'fit_tvb','popupmenu');
            obj.bind_control(handles,'t0','edit');
            obj.bind_control(handles,'offset','edit');
            obj.bind_control(handles,'scatter','edit');
            obj.bind_control(handles,'tvb','edit');
            obj.bind_control(handles,'pulsetrain_correction','popupmenu');
            obj.bind_control(handles,'fit_reference','popupmenu');
            obj.bind_control(handles,'n_thread','edit');
            obj.bind_control(handles,'fitting_algorithm','popupmenu');
            obj.bind_control(handles,'n_fret','popupmenu');
            obj.bind_control(handles,'n_fret_fix','popupmenu');
            obj.bind_control(handles,'inc_donor','popupmenu');
            
            obj.bind_control(handles,'n_theta','popupmenu');
            obj.bind_control(handles,'n_theta_fix','popupmenu');
            
            obj.bind_control(handles,'weighting_mode','popupmenu');
            obj.bind_control(handles,'calculate_errs','checkbox');
            obj.bind_control(handles,'use_memory_mapping','checkbox');
            obj.bind_control(handles,'use_autosampling','popupmenu');
            obj.bind_control(handles,'image_irf_mode','popupmenu');
            
            obj.bound_all_controls = true;
            
            obj.set_polarisation_mode(false);
            
            addlistener(obj.data_series_controller,'new_dataset',@obj.data_update_evt);
            
            if handles.external
                obj.fit_params.global_algorithm = 0;
            end
            
            obj.update_controls();
            
            
            
        end
        
        function data_update(obj)
            
            if obj.data_series.init
                obj.set_polarisation_mode(obj.data_series.polarisation_resolved);
                
                %if ~isempty(obj.data_series.t0_image)
                %    obj.fit_params.image_irf_mode = 2;
                %end
                
                %obj.fit_params.split_fit = obj.data_series.lazy_loading;
                %obj.fit_params.use_memory_mapping = obj.data_series.lazy_loading || ~is64;

                var_list = fieldnames(obj.data_series.metadata);
                var_list = ['-'; var_list];

                set(obj.controls.global_variable_popupmenu,'String',var_list);
            end
            
        end
        
        function load_fitting_params(obj,file)
            obj.fit_params = marshal_object(file,'flim_fitting_params',obj.fit_params);
            
            obj.update_controls();
            notify(obj,'fit_params_update');
        end
        
        function save_fitting_params(obj,file)
            obj.fit_params.save_fitting_params(file);
        end
        
        function set_polarisation_mode(obj,polarisation_resolved)
           
            obj.fit_params.polarisation_resolved = polarisation_resolved;
            
            if polarisation_resolved
                pol_disable_group = 'off';
                pol_enable_group = 'on';
            else
                pol_disable_group = 'on';
                pol_enable_group = 'off';
            end
            
            if isfield(obj.controls,'n_fret_popupmenu')
                set(obj.controls.n_fret_popupmenu,'Enable',pol_disable_group);
                set(obj.controls.n_fret_fix_popupmenu,'Enable',pol_disable_group);
            end
            
            if isfield(obj.controls,'n_theta_popupmenu')
                set(obj.controls.n_theta_popupmenu,'Enable',pol_enable_group);
                set(obj.controls.n_theta_fix_popupmenu,'Enable',pol_enable_group);
            end
            
        end
        
        
        function table_changed(obj,~,~)
            flim_table_data = get(obj.tau_guess_table,'Data');
            
            p = obj.fit_params;
            
            has_global_beta_group = p.fit_beta == 3;
            beta_global = p.fit_beta ~= 1;
                        
            new_groups = zeros(p.n_exp,1);
            if (has_global_beta_group)
                groups = flim_table_data(:,3);
                groups = groups - min(groups);
                cur_group = 0;
                for i=1:p.n_exp
                    if groups(i) > cur_group
                        cur_group = cur_group + 1;
                    end
                    new_groups(i) = cur_group;
                end
            else
                new_groups = zeros(p.n_exp,1);
            end
            
            if (beta_global)
                
                old_fixed_beta = p.fixed_beta;
                fixed_beta = flim_table_data(:,2);
                
                for i=0:max(new_groups)
                   
                    beta_g = fixed_beta(new_groups == i);
                    old_beta_g = old_fixed_beta(new_groups == i);
                    
                    changed = beta_g ~= old_beta_g;
                    if ~any(changed)
                        beta_g = beta_g / sum(beta_g);
                    else
                        ch = beta_g(changed);
                        ch(ch>1) = 1;
                        ch(ch<0) = 0;
                        beta_g(changed) = ch;
                        
                        mod_beta_g = beta_g(~changed);
                        if sum(mod_beta_g) == 0
                            mod_beta_g = (1-sum(beta_g(changed))) / length(mod_beta_g);
                        else
                            mod_beta_g = mod_beta_g / sum(mod_beta_g) * (1-sum(beta_g(changed)));
                        end
                        beta_g(~changed) = mod_beta_g;
                    end
                    
                    beta_g(isnan(beta_g)) = 0;
                    
                    fixed_beta(new_groups == i) = beta_g;
                   
                end

            end
                
            if ~isempty(flim_table_data)
                p.tau_guess = flim_table_data(:,1);
                %obj.fit_params.tau_min = flim_table_data(:,2);
                %obj.fit_params.tau_max = flim_table_data(:,3);
                if beta_global
                    p.fixed_beta = fixed_beta;
                end
                if has_global_beta_group
                    p.global_beta_group = new_groups;
                end
            end
            
            fret_table_data = get(obj.fret_guess_table,'Data');
            obj.fit_params.fret_guess = fret_table_data;
            
            phi_table_data = get(obj.theta_guess_table,'Data');
            obj.fit_params.theta_guess = phi_table_data;
            
            obj.update_controls();
        end
                
        function update_controls(obj)
            
            if ~obj.bound_all_controls
                return
            end
            
            table_header = {'Initial Tau'}; % 'Min' 'Max'};
            table_data = obj.fit_params.tau_guess;
            
            if obj.fit_params.fit_beta ~= 1
                table_header = [table_header 'Beta'];
                table_data = [table_data obj.fit_params.fixed_beta];
            end
            
            if obj.fit_params.fit_beta == 3
                table_header = [table_header 'Group'];
                table_data = [table_data obj.fit_params.global_beta_group];
            end
                        
            table_width = ones(size(table_header)) * 80;
            table_width = num2cell(table_width);
            
            set(obj.tau_guess_table,'ColumnName',table_header);
            set(obj.tau_guess_table,'ColumnEditable',true)
            set(obj.tau_guess_table,'Data',table_data);
            set(obj.tau_guess_table,'ColumnWidth',table_width);
            
            
            set(obj.fret_guess_table,'Data',obj.fit_params.fret_guess);
            set(obj.fret_guess_table,'ColumnEditable',true)
            set(obj.fret_guess_table,'ColumnName',{'E'});
            
            set(obj.theta_guess_table,'Data',obj.fit_params.theta_guess);
            set(obj.theta_guess_table,'ColumnEditable',true)
            set(obj.theta_guess_table,'ColumnName',{'phi'});
            
            
            if obj.fit_params.global_fitting == 0
                set(obj.controls.global_algorithm_popupmenu,'Enable','off')
            else
                set(obj.controls.global_algorithm_popupmenu,'Enable','on');
            end
            
            if obj.fit_params.global_fitting < 2
                set(obj.controls.global_variable_popupmenu,'Enable','off');
            else
                set(obj.controls.global_variable_popupmenu,'Enable','on');
            end

            %{
            if obj.fit_params.ref_reconvolution == 0
                set(obj.ref_lifetime_edit,'Enable','off');
            else
                set(obj.ref_lifetime_edit,'Enable','on');
            end
            %}
            if obj.fit_params.auto_estimate_tau
                set(obj.tau_guess_table,'Enable','off');
            else
                set(obj.tau_guess_table,'Enable','on');
            end
            
            if isfield(obj.controls,'n_fret_popupmenu')
                if obj.fit_params.fit_beta ~= 1
                    set(obj.controls.n_fret_popupmenu,'Enable','on');
                    set(obj.controls.n_fret_fix_popupmenu,'Enable','on');
                    set(obj.controls.inc_donor_popupmenu,'Enable','on');
                else
                    set(obj.fret_guess_table,'Data',[]);


                    set(obj.controls.n_fret_popupmenu,'Value',1);
                    set(obj.controls.n_fret_popupmenu,'Enable','off');
                    set(obj.controls.n_fret_fix_popupmenu,'Enable','off');
                    set(obj.controls.inc_donor_popupmenu,'Enable','off');
                end
            end
            notify(obj,'fit_params_update');
            
        end
        
    end
    
end
