# Supplementary material for: Rapid Global Fitting of Large Fluorescence Lifetime Imaging Microscopy Datasets
Source: PLoS One. 2013 Aug 5;8(8):e70687. doi: 10.1371/journal.pone.0070687 (PMC3734241; doi:10.1371/journal.pone.0070687)
Supplement: File S1 — Compressed archive of the source code for FLIMfit used in the present study. Please note that up to date source code and compiled binaries are available from the Open Microscopy website [54]. (ZIP) [file pone.0070687.s001.zip › FLIMFit 4_3_3 Source/GlobalProcessingFrontEnd/Classes/flim_fit_corr_controller.m]

classdef flim_fit_corr_controller < abstract_plot_controller
    
    % Copyright (C) 2013 Imperial College London.
    % All rights reserved.
    %
    % This program is free software; you can redistribute it and/or modify
    % it under the terms of the GNU General Public License as published by
    % the Free Software Foundation; either version 2 of the License, or
    % (at your option) any later version.
    %
    % This program is distributed in the hope that it will be useful,
    % but WITHOUT ANY WARRANTY; without even the implied warranty of
    % MERCHANTABILITY or FITNESS FOR A PARTICULAR PURPOSE.  See the
    % GNU General Public License for more details.
    %
    % You should have received a copy of the GNU General Public License along
    % with this program; if not, write to the Free Software Foundation, Inc.,
    % 51 Franklin Street, Fifth Floor, Boston, MA 02110-1301 USA.
    %
    % This software tool was developed with support from the UK 
    % Engineering and Physical Sciences Council 
    % through  a studentship from the Institute of Chemical Biology 
    % and The Wellcome Trust through a grant entitled 
    % "The Open Microscopy Environment: Image Informatics for Biological Sciences" (Ref: 095931).

    % Author : Sean Warren

    
    properties
        corr_source_popupmenu;
        corr_display_popupmenu;
        corr_scale_popupmenu;
        corr_independent_popupmenu;
        ind_param;
    end
    
    methods
        function obj = flim_fit_corr_controller(handles)
            obj = obj@abstract_plot_controller(handles,handles.corr_axes,[handles.corr_param_x_popupmenu handles.corr_param_y_popupmenu],false);
            assign_handles(obj,handles);
            
            set(obj.corr_independent_popupmenu,'Callback',@obj.ind_param_select_update);
            set(obj.corr_source_popupmenu,'Callback',@(~,~)obj.update_display);
            set(obj.corr_display_popupmenu,'Callback',@(~,~)obj.update_display);
            set(obj.corr_scale_popupmenu,'Callback',@(~,~)obj.update_display);
            
            obj.register_tab_function('Correlation');
            obj.update_display();
        end

        function ind_param_select_update(obj,~,~)
            idx = get(obj.corr_independent_popupmenu,'Value');
            r = obj.fit_controller.fit_result;            
            ind_vars = ['-'; fieldnames(r.metadata)];
            if idx > length(ind_vars) || idx == 0
                idx = 1;
                set(obj.corr_independent_popupmenu,'Value',idx);
            end
            
            obj.ind_param = ind_vars{idx};
            obj.update_display();
        end
        
        function plot_fit_update(obj)
            if obj.fit_controller.has_fit
                
                r = obj.fit_controller.fit_result;            
                ind_vars = fieldnames(r.metadata);
                
                set(obj.corr_independent_popupmenu,'String',['-'; ind_vars]);
                
                obj.ind_param_select_update([],[]);  
            end
        end

        function draw_plot(obj,ax)
            
            f = obj.fit_controller;
            r = f.fit_result;
            
            export_plot = (nargin == 2);
            if ~export_plot
                ax = obj.plot_handle;
            end
            
            param = obj.cur_param;
            
            source = get(obj.corr_source_popupmenu,'Value');
            display = get(obj.corr_display_popupmenu,'Value');
            scale = get(obj.corr_scale_popupmenu,'Value');
                
            obj.selected
            
            if source == 1
                sel = obj.selected; % == r.image;
                indexing = 'dataset';
            else
                sel = f.selected;
                indexing = 'result';
            end
                                    
            cla(ax)
            if obj.fit_controller.has_fit && all(param > 0)
                
                param_data_x = [];
                param_data_y = [];
                md = {};
                for i=1:length(sel)
                    
                    if display == 1 % Pixels
                        new_x = f.get_image(sel(i),param(1),indexing);
                        new_y = f.get_image(sel(i),param(2),indexing);

                        filt = isfinite( new_x ) & isfinite( new_y );

                        new_x = new_x(filt);
                        new_y = new_y(filt);
                    else % Regions
                        new_x = r.region_stats{sel(i)}.mean(param(1),:)';
                        new_y = r.region_stats{sel(i)}.mean(param(2),:)';
                    end
                    
                    param_data_x = [param_data_x; new_x];
                    param_data_y = [param_data_y; new_y];
                    
                    if display == 2 &&  ~strcmp(obj.ind_param,'-')  
                        md = [md r.metadata.(obj.ind_param)(sel(i))];
                    end
                end
                                
                x_lim = f.get_cur_lims(param(1));
                y_lim = f.get_cur_lims(param(2));
                
                sel = param_data_x >= x_lim(1) & param_data_x <= x_lim(2) ...
                    & param_data_y >= y_lim(1) & param_data_y <= y_lim(2);      
                
                param_data_x = param_data_x( sel );
                param_data_y = param_data_y( sel );
                
                if display == 1 % Pixels
                    x_edge = linspace(x_lim(1),x_lim(2),128);
                    y_edge = linspace(y_lim(1),y_lim(2),128);

                    c = histcn([param_data_y param_data_x],y_edge,x_edge);
                    
                    if scale == 2 % display logarithmic
                        c = log(c);
                        c(~isfinite(c)) = nan;
                    end
                        
                    m=256;

                    mn = nanmin(c(:));
                    mx = nanmax(c(:));
                    c = (c - mn)/(mx-mn);
                    c = uint32(c * m);

                    cmap = jet(m);
                    c = ind2rgb(c,cmap);

                    im = image(x_edge,y_edge,c,'Parent',ax);
                    
                    if ( ax == obj.plot_handle )
                        set(im,'uicontextmenu',obj.contextmenu);
                    end
                else % Regions
                    
                    
                    if ~isempty(md)
                        md = md(sel);
                        if (all(cellfun(@isnumeric,md)))
                            md = cell2mat(md);
                            [u,~,ib] = unique(md);
                            u = num2cell(u);
                            u = cellfun(@num2str,u,'UniformOutput',false);
                        else
                            [u,~,ib] = unique(md);
                        end
                    else
                        u = 1;
                        ib = ones(size(param_data_x));
                    end
                    cmap = lines(length(u));

                    h = zeros(length(u),1);
                    for i=1:length(u)
                        h(i) = plot(ax,param_data_x(ib==i),param_data_y(ib==i),'x','Color',cmap(i,:));
                        hold(ax,'on');
                    end
                    if ~isempty(md)
                        legend(ax,h,u)
                    end
                    hold off;
                end
                
                
                
                set(ax,'YDir','normal')
                set(ax,'XLim', x_lim,'YLim', y_lim);
                
                pbaspect(ax,[1 1 1])
                
                xlabel(ax,r.latex_params{param(1)});
                ylabel(ax,r.latex_params{param(2)});
            else
                cla(ax);
            end
        end
        
    end
    
end
