# Supplementary material for: Rapid Global Fitting of Large Fluorescence Lifetime Imaging Microscopy Datasets
Source: PLoS One. 2013 Aug 5;8(8):e70687. doi: 10.1371/journal.pone.0070687 (PMC3734241; doi:10.1371/journal.pone.0070687)
Supplement: File S1 — Compressed archive of the source code for FLIMfit used in the present study. Please note that up to date source code and compiled binaries are available from the Open Microscopy website [54]. (ZIP) [file pone.0070687.s001.zip › FLIMFit 4_3_3 Source/GlobalProcessingFrontEnd/Classes/flim_fit_gallery_controller.m]

classdef flim_fit_gallery_controller < abstract_plot_controller
    
    % Copyright (C) 2013 Imperial College London.
    % All rights reserved.
    %
    % This program is free software; you can redistribute it and/or modify
    % it under the terms of the GNU General Public License as published by
    % the Free Software Foundation; either version 2 of the License, or
    % (at your option) any later version.
    %
    % This program is distributed in the hope that it will be useful,
    % but WITHOUT ANY WARRANTY; without even the implied warranty of
    % MERCHANTABILITY or FITNESS FOR A PARTICULAR PURPOSE.  See the
    % GNU General Public License for more details.
    %
    % You should have received a copy of the GNU General Public License along
    % with this program; if not, write to the Free Software Foundation, Inc.,
    % 51 Franklin Street, Fifth Floor, Boston, MA 02110-1301 USA.
    %
    % This software tool was developed with support from the UK 
    % Engineering and Physical Sciences Council 
    % through  a studentship from the Institute of Chemical Biology 
    % and The Wellcome Trust through a grant entitled 
    % "The Open Microscopy Environment: Image Informatics for Biological Sciences" (Ref: 095931).

    % Author : Sean Warren


    properties
        gallery_cols_edit;
        gallery_overlay_popupmenu;
        gallery_unit_edit; 
        gallery_merge_popupmenu;
        gallery_slider;
        
        axes_handles;
        colorbar_handles;
    end
    
    methods
        function obj = flim_fit_gallery_controller(handles)
                       
            obj = obj@abstract_plot_controller(handles,handles.gallery_panel,handles.gallery_param_popupmenu,false);            
            assign_handles(obj,handles);
            
           
            addlistener(obj.plot_handle,'Position','PostSet',@(~,~,~) obj.update_display);

            set(obj.plot_handle,'Units','Pixels');
             
            set(obj.gallery_cols_edit,'Callback',@obj.gallery_params_update);
            set(obj.gallery_overlay_popupmenu,'Callback',@obj.gallery_params_update);
            set(obj.gallery_unit_edit,'Callback',@obj.gallery_params_update);
            set(obj.gallery_merge_popupmenu,'Callback',@obj.gallery_params_update);
            set(obj.gallery_slider,'Callback',@obj.gallery_params_update);
            
            obj.register_tab_function('Gallery');
            obj.update_display();
        end
        
        function gallery_params_update(obj,~,~)
            cols = round(str2double(get(obj.gallery_cols_edit,'String')));
            set(obj.gallery_cols_edit,'String',num2str(cols));
            
            obj.update_display();
        end
        
        function plot_fit_update(obj)
            if obj.fit_controller.has_fit
                r = obj.fit_controller.fit_result;
                metafields = fieldnames(r.metadata);
                set(obj.gallery_overlay_popupmenu,'String',['-' metafields']);
            end
        end
        
        function draw_plot(obj,fig)
           
            export_plot = (nargin == 2);
            if ~export_plot
                fig = obj.plot_handle;
            end

            
            param = obj.cur_param;
            
            f = obj.fit_controller;
            r = f.fit_result;
            sel = obj.fit_controller.selected;
           
            children = get(fig,'Children');
            delete(children);
            
            if ~obj.fit_controller.has_fit || param == 0 
                return
            end
            
            merge = get(obj.gallery_merge_popupmenu,'Value');
            merge = merge - 1;
            
            overlay = get(obj.gallery_overlay_popupmenu,'Value');
            if overlay == 1
                overlay = [];
            else
                names = get(obj.gallery_overlay_popupmenu,'String');
                overlay = names{overlay};
            end

            unit = get(obj.gallery_unit_edit,'String');
            cols = str2double(get(obj.gallery_cols_edit,'String'));
            
            
            if export_plot
                pa = fig;%get(f,'Parent');
                pos_fig = get(pa,'Position');
                pos = get(obj.plot_handle,'Position');
                pos_fig(3:4) = pos(3:4);
                set(pa,'Position',pos_fig);
            end
            
            
                       
            
            %{
            % Find first cols entry from each Column and sort by column order
            % ---
            sort_param = cell2mat(r.metadata.Column(sel));
            entries = unique(sort_param);
            new_sel = [];
            for i=1:length(entries)
                cols_eq = sort_param == entries(i);
                idx = find(cols_eq,cols,'first');
                new_sel = [new_sel sel(idx)];
            end

            sort_param = cell2mat(r.metadata.Column(new_sel));
            [~,idx] = sort(sort_param);
            sel = new_sel(idx);
            % --- 
            %}
            


            n_im = length(sel);
            
            total_rows = ceil(n_im/cols);

            if n_im > 0
                
                
                if isempty(overlay);
                    meta = [];
                else
                    meta = r.metadata.(overlay);
                end
                
                cbar_size = 20;
                
                pos = get(fig,'Position');
                fig_size = pos(3:4);
                fig_size(1) = fig_size(1) - cbar_size;
                
                new_width = floor(fig_size(1)/cols);
                ratio = new_width/r.width;
                new_height = floor(r.height*ratio);
                
                max_rows = floor(fig_size(2)/new_height);
                max_rows = max(max_rows,1);
                
                rows = min(max_rows,total_rows);
                
                n_disp = cols * rows;
                
                gw = r.width * cols; gh = r.height * rows;
                gallery_data = NaN([gh gw]);
                gallery_I_data = NaN([gh gw]);
                
                if export_plot
                    fh = pos(3)*gh/gw;
                    pos(4) = fh;
                    fig_size(2) = fh;
                    set(fig,'Position',pos)
                end
                
                scroll_pos = max(total_rows - max_rows,0);
                
                warning('off','MATLAB:hg:uicontrol:ParameterValuesMustBeValid')
                pos = get(obj.gallery_slider,'Position');
                h = new_height*rows;
                pos = [pos(1) fig_size(2)-h pos(3) h];
                
                if scroll_pos > 0
                    step = [1 rows]/scroll_pos;
                else
                    step = [1 1];
                end
                set(obj.gallery_slider,'Min',0,'Max',scroll_pos,'SliderStep',step,'Position',pos);
                val = get(obj.gallery_slider,'Value');
                val = round(val);
                val = min(val,scroll_pos);
                val = max(0,val);
                set(obj.gallery_slider,'Value',val);
                
                
                start_row = scroll_pos-val;
                
                start = start_row*cols+1;
                finish = min(n_im,start+n_disp-1);
                                
                
                idx = 0;
                label = cell(1,finish-start+1);
                                
                for i=start:finish
                    
                    ri = mod(idx,cols) * r.width + 1;
                    ci = floor(idx/cols) * r.height + 1;
                    idx = idx + 1;
                    
                    im_data = obj.fit_controller.get_image(sel(i),param,'result');
                    
                    %mdata = obj.apply_colourmap(im_data,param,f.get_cur_lims(param));
                    
                    %M(i) = im2frame(mdata);
                    
                    if merge
                        I_data = f.get_intensity(sel(i),'result');
                        gallery_I_data(ci:ci+r.height-1,ri:ri+r.width-1) = I_data;
                    
                    end
                    gallery_data(ci:ci+r.height-1,ri:ri+r.width-1) = im_data;
                    

                    if ~isempty(meta)
                        t = meta{sel(i)};
                        if strcmp(overlay,'s') && strcmp(unit,'min')
                            t = t / 60;
                        end
                        if ~ischar(t)
                            t = num2str(t);
                        end
                        t = [t ' ' unit];
                    else
                        t = '';
                    end
                    label{idx} = t;
                end
                
                %implay(M);
                
                % Subsample if possible
                scale = max(floor(1/ratio),1);
                gallery_data = gallery_data(1:scale:end,1:scale:end);
                gallery_I_data = gallery_I_data(1:scale:end,1:scale:end);
                
                ax = axes('Parent',fig);
                cbar = axes('Parent',fig);
                
                cscale = obj.colourscale(param);
                lims = f.get_cur_lims(param);
                I_lims = f.get_cur_intensity_lims;
                
                if ~merge
                    im=colorbar_flush(ax,cbar,gallery_data,isnan(gallery_data),lims,cscale,[]);
                else
                    im=colorbar_flush(ax,cbar,gallery_data,isnan(gallery_data),lims,cscale,[],gallery_I_data,I_lims);
                end
                   
                w = new_width*cols;
                h = new_height*rows;
                
                y = fig_size(2)-h - 1;
                set(ax,'XTick',[],'YTick',[],'Units','pixels','Position',[1 y w h ]);
                set(cbar,'XTick',[],'YTick',[],'Units','pixels','Position',[w y cbar_size h]);
                
                if ( fig == obj.plot_handle )
                    set(im,'uicontextmenu',obj.contextmenu);
                end

                
                idx = 1;
                for i=1:rows
                   for j=1:cols
                       if idx <= length(label)
                           y = (i-1)*r.height/scale+2;
                           x = (j-1)*r.width/scale+2;
                           text(x, y, label{idx},'Parent',ax,...
                             'Color','w','BackgroundColor','k','Margin',1,...
                             'FontUnits','points','FontSize',10,...
                             'HorizontalAlignment','left','VerticalAlignment','top');
                           idx = idx + 1;
                       end
                   end
                end
                
                for i=1:cols-1
                     line([r.width r.width]*i/scale,[0 r.height*rows]/scale,'Parent',ax,'Color','w');
                end
                for i=1:rows-1
                     line([0 r.width*cols]/scale,[r.height r.height]*i/scale,'Parent',ax,'Color','w');
                end
                
            end
            
        end
        
    end
end
