# Supplementary material for: Rapid Global Fitting of Large Fluorescence Lifetime Imaging Microscopy Datasets
Source: PLoS One. 2013 Aug 5;8(8):e70687. doi: 10.1371/journal.pone.0070687 (PMC3734241; doi:10.1371/journal.pone.0070687)
Supplement: File S1 — Compressed archive of the source code for FLIMfit used in the present study. Please note that up to date source code and compiled binaries are available from the Open Microscopy website [54]. (ZIP) [file pone.0070687.s001.zip › FLIMFit 4_3_3 Source/GlobalProcessingFrontEnd/Classes/flim_fit_graph_controller.m]

classdef flim_fit_graph_controller < abstract_plot_controller
    % Copyright (C) 2013 Imperial College London.
    % All rights reserved.
    %
    % This program is free software; you can redistribute it and/or modify
    % it under the terms of the GNU General Public License as published by
    % the Free Software Foundation; either version 2 of the License, or
    % (at your option) any later version.
    %
    % This program is distributed in the hope that it will be useful,
    % but WITHOUT ANY WARRANTY; without even the implied warranty of
    % MERCHANTABILITY or FITNESS FOR A PARTICULAR PURPOSE.  See the
    % GNU General Public License for more details.
    %
    % You should have received a copy of the GNU General Public License along
    % with this program; if not, write to the Free Software Foundation, Inc.,
    % 51 Franklin Street, Fifth Floor, Boston, MA 02110-1301 USA.
    %
    % This software tool was developed with support from the UK 
    % Engineering and Physical Sciences Council 
    % through  a studentship from the Institute of Chemical Biology 
    % and The Wellcome Trust through a grant entitled 
    % "The Open Microscopy Environment: Image Informatics for Biological Sciences" (Ref: 095931).

    % Author : Sean Warren

   
    properties
        graph_independent_popupmenu;
        ind_param;
        error_type_popupmenu;
        graph_grouping_popupmenu;
        graph_display_popupmenu;
    end
    
    methods
        function obj = flim_fit_graph_controller(handles)
                       
            obj = obj@abstract_plot_controller(handles,handles.graph_axes,handles.graph_dependent_popupmenu,true);            
            assign_handles(obj,handles);

            set(obj.graph_independent_popupmenu,'Callback',@obj.ind_param_select_update);
            
            set(obj.error_type_popupmenu,'Callback',@(~,~,~) obj.update_display);
            set(obj.graph_grouping_popupmenu,'Callback',@(~,~,~) obj.update_display);
            set(obj.graph_display_popupmenu,'Callback',@(~,~,~) obj.update_display);
            
            obj.register_tab_function('Plotter');
            obj.update_display();
        end
        
        function ind_param_select_update(obj,~,~)
            idx = get(obj.graph_independent_popupmenu,'Value');
            r = obj.fit_controller.fit_result;            
            ind_vars = fieldnames(r.metadata);
            if idx > length(ind_vars) || idx == 0
                idx = 1;
                set(obj.graph_independent_popupmenu,'Value',idx);
            end
                
            obj.ind_param = ind_vars{idx}; 
            
            obj.update_display();
        end
        
        function plot_fit_update(obj)
            if obj.fit_controller.has_fit
                
                r = obj.fit_controller.fit_result;            
                ind_vars = fieldnames(r.metadata);
                
                set(obj.graph_independent_popupmenu,'String',ind_vars);
                
                obj.ind_param_select_update([],[]);  
            end
        end
        
        
        function draw_plot(obj,ax)
            
            prof = get_profile();
            
            export_plot = (nargin == 2);
            if ~export_plot
                ax = obj.plot_handle;
            end
            
            %{
            if export_plot
                f = get(ax,'Parent');
                pos = get(f,'Position');
                
                w = prof.Export.Plotter_Width_Px;
                h = w * 3/4;
                
                pos(3:4) = [w h];
                set(f,'Position',pos);
            end
            %}
            
            param = obj.cur_param;
            
            error_type = get(obj.error_type_popupmenu,'Value');
            grouping = get(obj.graph_grouping_popupmenu,'Value');
            display = get(obj.graph_display_popupmenu,'Value');

            if obj.fit_controller.has_fit && ~isempty(obj.ind_param) && obj.cur_param > 0

                f = obj.fit_controller;  
                r = f.fit_result;
                sel = obj.fit_controller.selected;
                
                err_name = [param '_err'];

                if ~any(strcmp(obj.param_list,err_name))
                    err_name = [];
                end               
                
                % Get values for the selected parameter
                md = r.metadata.(obj.ind_param);

                % Reject images which don't have metadata for this parameter
                empty = cellfun(@isempty,md(sel));
                sel = sel(~empty);
                
                
                md = md(sel);
                   
                % Determine if we've got a numeric parameter
                var_is_numeric = all(cellfun(@isnumeric,md));
                
                % Determine unique parameters
                if var_is_numeric
                    md = cell2mat(md);
                    x_data = md;
                    x_data = unique(x_data);
                    x_data = sort(x_data);
                else
                    numeric = cellfun(@isnumeric,md);
                    
                    md(numeric) = cellfun(@num2str,md(numeric),'UniformOutput',false);
                    
                    x_data = unique(md);
                    x_data = sort_nat(x_data);
                end

                y_scatter = [];
                x_scatter = [];
                err = [];
                for i=1:length(x_data)
                    y = 0; yv = 0; yn = 0; e = 0; ym = [];
                    
                    % Determine which images to include
                    if var_is_numeric   
                        x_sel = md == x_data(i);
                    else
                        x_sel = strcmp(md,x_data{i});
                    end
                    
                    x_sel = sel(x_sel);
                    
                    ym = [];
                    ys = [];
                    yn = [];
                    
                    idx = 1;
                    for j=x_sel

                        n = r.image_size{j};
                        if n > 0

                            if grouping == 1 || grouping == 3
                                ym(idx) = r.image_stats{j}.('w_mean')(param);
                                ys(idx) = r.image_stats{j}.('w_std')(param);
                                yn(idx) = n;
                            else                                
                                ym = [ym r.region_stats{j}.('w_mean')(param,:)];
                                ys = [ys r.region_stats{j}.('w_std')(param,:)];
                                yn = [yn r.region_size{j}];
                            end
                            
                            idx = idx + 1;
                        end
                        %if ~isempty(err_name)
                        %    e = e + r.image_stats{j}.(err_name).mean * n;
                        %end
                    end
                    
                    yfinite = ~isnan(ym);
                    ym = ym(yfinite);
                    ys = ys(yfinite);
                    yn = yn(yfinite);
                    
                    
                    y_scatter = [y_scatter ym];
                    x_scatter = [x_scatter ones(size(ym))*i];
                                        
                    [M, S, N] = combine_stats(ym,ys,yn);
                    
                    if grouping == 1 % Pixels                
                        y_mean(i) = M;
                        y_std(i) = S;
                        Ns = N / r.smoothing;
                        
                    else
                        y_mean(i) = mean(ym);
                        y_std(i) = std(ym);
                        N = length(ym);
                        Ns = length(ym);
                    end
                    
                    y_err(i) = y_std(i) / sqrt(Ns);
                    y_conf(i) = y_std(i) / sqrt(Ns) * 1.96;
                    
                    y_n(i) = N;
                    %err(i) = e/yn;

                end

                %if ~all(err==0) && ~all(isnan(err))
                %    y_err = err;
                %end
                
                switch error_type
                    case 1
                        y_err_disp = y_std;
                    case 2
                        y_err_disp = y_err;
                    case 3
                        y_err_disp = y_conf;
                end
                
                if var_is_numeric
                    
                    if display == 1 || display == 2
                        errorbar(ax,x_data,y_mean,y_err_disp,'or-','LineWidth',2,'MarkerSize',6,'MarkerFaceColor','r');

                        if display == 2
                            hold(ax,'on');
                            plot(ax,x_data(x_scatter),y_scatter,'x','MarkerSize',5);
                        end
                        
                        hold(ax,'off');
                    else
                        boxplot(ax,y_scatter,x_scatter,'labels',num2cell(x_data(x_scatter)));
                    end
                    
                    cell_x_data = num2cell(x_data);
                    
                else
                    
                    if display == 1 || display == 2
                        errorbar(ax,y_mean,y_err_disp,'or-','LineWidth',2,'MarkerSize',6,'MarkerFaceColor','r');
                    
                        if display == 2
                            hold(ax,'on');
                            plot(ax,x_scatter,y_scatter,'x','MarkerSize',5);
                        end
                    else
                        boxplot(ax,y_scatter,x_scatter,'labels',x_data);
                    end
                    
                    hold(ax,'on')
                    set(ax,'XTick',1:length(y_mean));
                    set(ax,'XTickLabel',x_data);                    
                    cell_x_data = x_data;
                end

                %{
                fig = obj.window;
                
                data = struct('graph_axes',ax,'x_data',x_data,'y_data',y_data);
                
                datacursormode(fig,'on');
                dcm_obj = datacursormode(fig);
                set(dcm_obj,'UpdateFcn',@(p1,p2) data_cursor(data,p1,p2))
                datacursormode(fig,'on');
                %}
                
                hold(ax,'off');

                lims = f.get_cur_lims(param);
                %{
                if isnan(lims(1)) || lims(1) > min(y_mean);
                    lims(1) = 0.9*min(y_mean);
                end
                if isnan(lims(2)) || lims(2) < max(y_mean);
                    lims(2) = 1.1*max(y_mean);
                end
                %}
                if all(isfinite(lims))
                    set(ax,'YLim',lims);
                end
                
                if isnumeric(x_data) && all(~isnan(x_data)) && length(x_data) > 1 && display < 3
                    set(ax,'XLim',[nanmin(x_data) nanmax(x_data)])
                end
                
                obj.raw_data = [cell_x_data; num2cell(y_mean); num2cell(y_std); num2cell(y_err); num2cell(y_conf); num2cell(y_n)]';
       
                switch grouping
                    case 1
                        g = 'pixel';
                    case 2 
                        g = 'region';
                    case 3
                        g = 'FOV';
                end
               
                
                obj.raw_data = [{obj.ind_param [r.params{param} ' ' g ' mean'] 'std dev' 'std err' '95% conf' 'count'}; obj.raw_data]; 
                
                ylabel(ax,r.latex_params{param});
                xlabel(ax,obj.ind_param);
  
            else
                cla(ax);
            end
            
        end


        
    end
    
    
end
