# Supplementary material for: Rapid Global Fitting of Large Fluorescence Lifetime Imaging Microscopy Datasets
Source: PLoS One. 2013 Aug 5;8(8):e70687. doi: 10.1371/journal.pone.0070687 (PMC3734241; doi:10.1371/journal.pone.0070687)
Supplement: File S1 — Compressed archive of the source code for FLIMfit used in the present study. Please note that up to date source code and compiled binaries are available from the Open Microscopy website [54]. (ZIP) [file pone.0070687.s001.zip › FLIMFit 4_3_3 Source/GlobalProcessingFrontEnd/Classes/flim_fit_hist_controller.m]

classdef flim_fit_hist_controller < abstract_plot_controller
    
    % Copyright (C) 2013 Imperial College London.
    % All rights reserved.
    %
    % This program is free software; you can redistribute it and/or modify
    % it under the terms of the GNU General Public License as published by
    % the Free Software Foundation; either version 2 of the License, or
    % (at your option) any later version.
    %
    % This program is distributed in the hope that it will be useful,
    % but WITHOUT ANY WARRANTY; without even the implied warranty of
    % MERCHANTABILITY or FITNESS FOR A PARTICULAR PURPOSE.  See the
    % GNU General Public License for more details.
    %
    % You should have received a copy of the GNU General Public License along
    % with this program; if not, write to the Free Software Foundation, Inc.,
    % 51 Franklin Street, Fifth Floor, Boston, MA 02110-1301 USA.
    %
    % This software tool was developed with support from the UK 
    % Engineering and Physical Sciences Council 
    % through  a studentship from the Institute of Chemical Biology 
    % and The Wellcome Trust through a grant entitled 
    % "The Open Microscopy Environment: Image Informatics for Biological Sciences" (Ref: 095931).

    % Author : Sean Warren

   
    properties
        
        hist_weighting_popupmenu;
        hist_classes_edit;    
        hist_source_popupmenu;
        hist_addcolour_popupmenu;
        
    end
    
    methods
        function obj = flim_fit_hist_controller(handles)
            obj = obj@abstract_plot_controller(handles,handles.hist_axes,handles.hist_param_popupmenu,false);
            assign_handles(obj,handles);
            
            set(obj.hist_weighting_popupmenu,'Callback',@(~,~)obj.update_display);
            set(obj.hist_classes_edit,'Callback',@(~,~)obj.update_display);
            set(obj.hist_source_popupmenu,'Callback',@(~,~)obj.update_display);
            set(obj.hist_addcolour_popupmenu,'Callback',@(~,~)obj.update_display);
            
            obj.register_tab_function('Histogram');
            obj.update_display();
        end
        
        function draw_plot(obj,ax)
            
            export_plot = (nargin == 2);
            if ~export_plot
                ax = obj.plot_handle;
            end

            
            param = obj.cur_param;

            cla(ax);

            if obj.fit_controller.has_fit && param > 0 && obj.selected > 0
                
                f = obj.fit_controller;
                r = f.fit_result;
                
                source = get(obj.hist_source_popupmenu,'Value');
                
                if source == 1
                    sel = obj.selected;
                    indexing = 'dataset';
                else
                    sel = obj.fit_controller.selected;
                    indexing = 'result';
                end
                
                weighting = get(obj.hist_weighting_popupmenu,'Value');
                hist_classes = str2double(get(obj.hist_classes_edit,'String'));
                
                param_data = [];
                I_data = [];
                md = [];
                for i=1:length(sel)
                    
                    
                    new_data = obj.fit_controller.get_image(sel(i),param,indexing);
                    new_I_data = obj.fit_controller.get_intensity(sel(i),indexing);
                        
                    filt = isfinite(new_data) & isfinite(new_I_data);
                    
                    
                    new_data = new_data(filt);
                    new_I_data = new_I_data(filt);
                    
                    %{
                    new_data = r.region_mean{sel(i)}(param,:)';
                    new_I_data = r.region_mean{sel(i)}(6,:)';
                    
                    
                    new_md = r.metadata.Column{sel(i)};
                    new_md = repmat(new_md,size(new_data));
                    md = [md; new_md];
                    %}

                    I_data = [I_data; new_I_data];
                    param_data = [param_data; new_data];
                   
                end
                %{
                s = 2:11;
                
                [a,b]=kmeans(param_data,2);
                for i=1:length(s)
                   
                    [~,ah] = max(b); 
                    
                    p(i) = sum(a(md==s(i))==ah)/sum(md==s(i));
                    
                    dat = param_data(a==ah & md==s(i));
                    qh(i) = mean(dat);
                    sh(i) = std(dat)/sqrt(length(dat));
                    
                    dat = param_data(a~=ah & md==s(i));
                    ql(i) = mean(dat);
                    sl(i) = std(dat)/sqrt(length(dat));
                    
                    
                end
                
                
                figure(12);
                %{
                plot(2*md(a==1),param_data(a==1),'xr');
                hold on;
                plot(2*md(a==2)+1,param_data(a==2),'xb');
                %}
                subplot(1,2,1);
                hold off
                errorbar(s,qh,sh,'r');
                hold on;
                errorbar(s,ql,sl,'b');
                xlim([2 10])
                xlabel('Dose');
                ylabel('Mean FRET fraction of each population')
                
                subplot(1,2,2);
                plot(s,p);
                ylim([0 0.5]);
                xlim([2 10]);
                xlabel('Dose');
                ylabel('Fraction of population responding');
                
                %}
               
                lims = f.get_cur_lims(param);
                I_lims = f.get_cur_intensity_lims;
                
                filt = param_data >= lims(1) & param_data <= lims(2);
                
                intensity = I_data( filt );
                param_data = param_data( filt );
                                
                intensity = (intensity - I_lims(1))/(I_lims(2)-I_lims(1));
                intensity(intensity<0) = 0;
                intensity(intensity>1) = 1;
                
                x = linspace(lims(1),lims(2),hist_classes);
                
                cla(ax);

                %[idx,c] = kmeans(param_data,2);
                
                %disp(c)
                
                %sum(idx==2)/length(idx)
                
                %disp([median(param_data) mean(param_data)]);
                
                if weighting == 2
                    weightedhist(ax,param_data,intensity,x);
                    
                else
                    
                     hist(ax,param_data,x);
                    
                    %[n,xout] = hist(param_data,x);
                    %bar(ax,xout,n);
                    %col = r.metadata.Column{sel(1)};
                    %csvwrite(['C:\Users\scw09\Documents\00 Local FLIM Data\2012-09-05 Ras-Raf Anca plate\hist\' num2str(col) '.csv'],[xout',n']);

                end
                
                
                if all(isfinite(lims))
                    set(ax,'XLim',lims)
                end
                xlabel(ax,r.latex_params{param});
                ylabel(ax,'Frequency');
                
               
                
                % add colour to histogram
                addcolour = get(obj.hist_addcolour_popupmenu,'Value');
                if addcolour > 1
                
                    nbins = length(x);
                    cscale = obj.colourscale(param);
                    % one colour at the start + one at the midpoint of each
                    % bin + 1 fencepost
                    cmap = feval(cscale,(nbins*2)+ 1 );      
                    colour = cmap(2:2:end,:);   % only use midpoint colours
                    
                    h = findobj(ax,'Type','patch');
                    set(h,'FaceColor','flat','FaceVertexCData',colour,'CDataMapping','direct');
                end
                
                
            else
                cla(ax);
            end
        end
        
        function export_histogram_data(obj,file,mode)
            
            if obj.cur_param == 0
                return;
            end
            
            if nargin < 3
                mode = 'single';
            end
            
            f = obj.fit_controller;
            r = obj.fit_controller.fit_result;
            
            weighting = get(obj.hist_weighting_popupmenu,'Value');
            hist_classes = str2double(get(obj.hist_classes_edit,'String'));
            param = obj.cur_param;
            lims = f.get_cur_lims(param);
            
            if weighting == 2
                weighting_string = '(Intensity Weighted)';
            else
                weighting_string = '(Unweighted)';
            end
            
            
            
            [path name ext] = fileparts(file);
            
            hist_min_v = zeros(1,r.n_results);
            hist_max_v = zeros(1,r.n_results);
            hist_mean = zeros(1,r.n_results);
            hist_std = zeros(1,r.n_results);
            hist_se = zeros(1,r.n_results);
            hist_area = zeros(1,r.n_results);
            
                
            
            count = zeros(hist_classes,r.n_results);
            
            for i=1:r.n_results
               
                param_data =  obj.fit_controller.get_image(i,param);
                
                if ~isempty(param_data)
                filt = param_data >= lims(1) & param_data <= lims(2) & ~isnan(param_data);
                
                param_data = param_data( filt );
                
                x = linspace(lims(1),lims(2),hist_classes);

                if ~isempty(param_data)
                    
                    if weighting == 2
                        intensity = obj.fit_controller.get_itensity(i);
                        intensity = intensity( filt );

                        count(:,i) = weightedhist(param_data,intensity,x)';
                    else
                        count(:,i) = hist(param_data,x)';
                    end
                else
                    param_data = NaN;
                end
                
                if weighting == 2
                    w_param_data = param_data.*intensity / mean(intensity(:));
                else
                    w_param_data = param_data;
                end
                
                hist_min_v(i) = nanmin(w_param_data);
                hist_max_v(i) = nanmax(w_param_data);
                hist_mean(i) = nanmean(w_param_data);
                hist_std(i) = nanstd(w_param_data);
                hist_area(i) = sum(~isnan(param_data));
                hist_se(i) = hist_std(i)/sqrt(hist_area(i));
                
                if ~strcmp(mode,'single')
                    filename = [path filesep name ' ' hist_type ' histogram - ' r.names{i} ext];
                    f = fopen(filename,'w');

                    fprintf(f,'%s %s\r\n',r.names{i},weighting_string);
                    fprintf(f,'%s\r\n',hist_type);
                    fprintf(f,'Minimal value\t%f\r\n',hist_min_v(i));
                    fprintf(f,'Maximal value\t%f\r\n',hist_max_v(i));
                    fprintf(f,'Mean value\t%f\r\n',hist_mean(i));
                    fprintf(f,'Standard deviation\t%f\r\n',hist_std(i));
                    fprintf(f,'Standard error\t%f\r\n',hist_se(i));
                    fprintf(f,'Area (pixels)\t%f\r\n\r\n',hist_area(i));

                    fprintf(f,'%s\tNumber of Pixels\r\n',hist_type);

                    for j=1:length(x)
                        fprintf(f,'%f\t%f\r\n',x(j),count(:,i));
                    end

                    fclose(f);
                end
                end
                
            end
            
            if strcmp(mode,'single')
                filename = [path filesep name ' ' r.params{param} ' histogram' ext];
                    f = fopen(filename,'w');

                    fprintf(f,'%s %s\r\n',r.params{param},weighting_string);
                    for i=1:r.n_results
                        fprintf(f,'\t%s',r.names{i});
                    end
                    fprintf(f,'\r\nMinimal value');
                    for i=1:r.n_results
                        fprintf(f,'\t%f',hist_min_v(i));
                    end
                    fprintf(f,'\r\nMaximal value');
                    for i=1:r.n_results
                        fprintf(f,'\t%f',hist_max_v(i));
                    end
                    fprintf(f,'\r\nMean value');
                    for i=1:r.n_results
                        fprintf(f,'\t%f',hist_mean(i));
                    end
                    fprintf(f,'\r\nStandard deviation');
                    for i=1:r.n_results
                        fprintf(f,'\t%f',hist_std(i));
                    end
                    fprintf(f,'\r\nStandard error');
                    for i=1:r.n_results
                        fprintf(f,'\t%f',hist_se(i));
                    end
                    fprintf(f,'\r\nArea (pixels)');
                    for i=1:r.n_results
                        fprintf(f,'\t%f',hist_area(i));
                    end
                    fprintf(f,'\r\n\r\n');
                    fclose(f);
                    
                    table = [x' count];
                    
                    dlmwrite(filename,table,'-append','delimiter','\t','newline','pc');
                   
            end
            
        end
               
    end
    
end
