# Supplementary material for: Rapid Global Fitting of Large Fluorescence Lifetime Imaging Microscopy Datasets
Source: PLoS One. 2013 Aug 5;8(8):e70687. doi: 10.1371/journal.pone.0070687 (PMC3734241; doi:10.1371/journal.pone.0070687)
Supplement: File S1 — Compressed archive of the source code for FLIMfit used in the present study. Please note that up to date source code and compiled binaries are available from the Open Microscopy website [54]. (ZIP) [file pone.0070687.s001.zip › FLIMFit 4_3_3 Source/GlobalProcessingFrontEnd/Classes/flim_fit_platemap_controller.m]

classdef flim_fit_platemap_controller < abstract_plot_controller
    
    % Copyright (C) 2013 Imperial College London.
    % All rights reserved.
    %
    % This program is free software; you can redistribute it and/or modify
    % it under the terms of the GNU General Public License as published by
    % the Free Software Foundation; either version 2 of the License, or
    % (at your option) any later version.
    %
    % This program is distributed in the hope that it will be useful,
    % but WITHOUT ANY WARRANTY; without even the implied warranty of
    % MERCHANTABILITY or FITNESS FOR A PARTICULAR PURPOSE.  See the
    % GNU General Public License for more details.
    %
    % You should have received a copy of the GNU General Public License along
    % with this program; if not, write to the Free Software Foundation, Inc.,
    % 51 Franklin Street, Fifth Floor, Boston, MA 02110-1301 USA.
    %
    % This software tool was developed with support from the UK 
    % Engineering and Physical Sciences Council 
    % through  a studentship from the Institute of Chemical Biology 
    % and The Wellcome Trust through a grant entitled 
    % "The Open Microscopy Environment: Image Informatics for Biological Sciences" (Ref: 095931).

    % Author : Sean Warren

   
    properties
       colorbar_axes; 
       plate_mode_popupmenu;
    end
    
    methods
        function obj = flim_fit_platemap_controller(handles)
                       
            obj = obj@abstract_plot_controller(handles,handles.plate_axes,handles.plate_param_popupmenu,true);            
            assign_handles(obj,handles);

            obj.register_tab_function('Plate');
            set(obj.plate_mode_popupmenu,'Callback',@(~,~)obj.update_display);
        
            obj.update_display();
        end
        
        function draw_plot(obj,ax)
            
            export_plot = (nargin == 2);
            if ~export_plot
                ax = obj.plot_handle;
            end

            param = obj.cur_param;

            create_im_plate = get(obj.plate_mode_popupmenu,'Value')-1;
            
            plate_size = 0;
            
            n_col = 12*2^plate_size;
            n_row = 8*2^plate_size;
            
            row_headers = (1:n_row)+64;
            row_headers = char(row_headers);
            row_headers = cellstr(row_headers');
            
            col_headers = 1:n_col;
            col_headers = num2str(col_headers');
            col_headers = cellstr(col_headers)';
            
            if obj.fit_controller.has_fit && param>0

                r = obj.fit_controller.fit_result;  
                f = obj.fit_controller;
                sel = obj.fit_controller.selected;

                md = r.metadata;

                if ~isfield(md,'Row') || ~isfield(md,'Column')
                    set(ax,'XTick',[],'YTick',[],'Box','on');
                    return
                end

                im_row = md.Row(sel);
                im_col = md.Column(sel);
                
                for i=1:length(im_col)
                    if isempty(im_col{i})
                        im_col{i} = '0';
                    end
                end
                
                for i=1:length(im_row)
                    if isempty(im_row{i})
                        im_row{i} = 'X';
                    end
                end


                plate = zeros(n_row,n_col) * NaN;
                
                if create_im_plate
                     ds = 4;
                     imw = r.width / ds;
                     imh = r.height / ds;
                     
                     gw = imw * n_col; gh = imh * n_row;
                     im_plate = NaN([gh gw]);
                end
               
                for row_idx = 1:n_row
                    row = char(row_idx+64);
                    for col = 1:n_col

                        sel_well = strcmp(im_row,row) & cell2mat(im_col)==col;
                        sel_well = sel(sel_well);

                        y = 0;
                        yn = 0;

                        if create_im_plate && ~isempty(sel_well)
                            ci = (col-1)*imw+1;
                            ri = (row_idx-1)*imh+1;
                            
                            im = f.get_image(sel_well(1),param,'result');
                            im = imresize(im,[imh imw],'nearest');
                            
                            im_plate(ri:ri+imh-1,ci:ci+imw-1) = im;         
                        end
                            
                        for i=sel_well

                            n = r.image_size{i};
                            if n > 0
                                y = y + r.image_stats{i}.mean(param) * n; 
                                yn = yn + n;
                            end
                                
                        end
                        
                        plate(row_idx,col) = y/yn;

                    end
                end

                lims = f.get_cur_lims(param);
                cscale = obj.colourscale(param);
                

                set(ax,'Units','pixels');
                pos=plotboxpos(ax);
                bar_pos = [pos(1)+pos(3) pos(2) 20 pos(4)];
                
                parent = get(ax,'Parent');
                if isempty(obj.colorbar_axes) || ax ~= obj.plot_handle
                	ca = axes('Units','pixels','Position',bar_pos,'YTick',[],'XTick',[],'Box','on','Parent',parent);
                    if isempty(obj.colorbar_axes)
                        obj.colorbar_axes = ca;
                    end
                else
                    ca = obj.colorbar_axes;
                end
               
                if create_im_plate
                    im = colorbar_flush(ax,ca,im_plate,isnan(im_plate),lims,cscale);
                    c = 'w';
                    f = 0.5;
                else
                    im = colorbar_flush(ax,ca,plate,[],lims,cscale);
                    imw = 1;
                    imh = 1;
                    c = 'k';
                    f = 0;
                end
                
                daspect(ax,[ 1 1 1 ])
               
                for i=1:n_col
                    line([i i]*imw+0.5,[0 n_row]*imh+0.5,'Parent',ax,'Color',c);
                end
                for i=1:n_row
                    line([0 n_col]*imw+0.5,[i i]*imh+0.5,'Parent',ax,'Color',c);
                end

                if ( ax == obj.plot_handle )
                    set(im,'uicontextmenu',obj.contextmenu);
                end
                
                obj.raw_data = [row_headers num2cell(plate)];
                obj.raw_data = [r.params{param} num2cell(1:n_col); obj.raw_data];
                
                set(ax,'YTick',(1:1:n_row)*imh-imh*f);
                set(ax,'YTickLabel',row_headers);
                set(ax,'XTick',(1:n_col)*imw-imw*f);
                set(ax,'XTickLabel',col_headers);
                set(ax,'TickLength',[0 0]);
            else
                im=image(zeros([n_row n_col]),'Parent',ax);
                set(ax,'YTickLabel',row_headers);
                set(ax,'XTick',0:1:n_col);
                set(ax,'TickLength',[0 0]);
                daspect(ax,[1 1 1]);
                set(im,'uicontextmenu',obj.contextmenu);
            end
            
            
        end


        
    end
    
    
end
