# Supplementary material for: Rapid Global Fitting of Large Fluorescence Lifetime Imaging Microscopy Datasets
Source: PLoS One. 2013 Aug 5;8(8):e70687. doi: 10.1371/journal.pone.0070687 (PMC3734241; doi:10.1371/journal.pone.0070687)
Supplement: File S1 — Compressed archive of the source code for FLIMfit used in the present study. Please note that up to date source code and compiled binaries are available from the Open Microscopy website [54]. (ZIP) [file pone.0070687.s001.zip › FLIMFit 4_3_3 Source/GlobalProcessingFrontEnd/Classes/flim_fit_result.m]

classdef flim_fit_result < handle
   
    
    % Copyright (C) 2013 Imperial College London.
    % All rights reserved.
    %
    % This program is free software; you can redistribute it and/or modify
    % it under the terms of the GNU General Public License as published by
    % the Free Software Foundation; either version 2 of the License, or
    % (at your option) any later version.
    %
    % This program is distributed in the hope that it will be useful,
    % but WITHOUT ANY WARRANTY; without even the implied warranty of
    % MERCHANTABILITY or FITNESS FOR A PARTICULAR PURPOSE.  See the
    % GNU General Public License for more details.
    %
    % You should have received a copy of the GNU General Public License along
    % with this program; if not, write to the Free Software Foundation, Inc.,
    % 51 Franklin Street, Fifth Floor, Boston, MA 02110-1301 USA.
    %
    % This software tool was developed with support from the UK 
    % Engineering and Physical Sciences Council 
    % through  a studentship from the Institute of Chemical Biology 
    % and The Wellcome Trust through a grant entitled 
    % "The Open Microscopy Environment: Image Informatics for Biological Sciences" (Ref: 095931).

    % Author : Sean Warren

    
    properties
        
        regions;
        region_size;
        image_size;
       
        
        image;
        image_stats;
        region_stats;
        
        n_regions;
        
        chi2;
        ierr;
        iterations;
        success;
        
        names;
        metadata;
        
        n_results = 0;
        
        intensity_idx;
        
        smoothing = 1;
        
        params = {};
        latex_params = {};
        
        default_lims = []; 
        
        width;
        height;
        
        stat_names = {};
    end
    
    properties(SetObservable = true)
        cur_lims;
    end
    
    properties(Transient = true)
        has_grid;
        grid;
        binned;
        t_exec;
        job;
        ready = true;
        is_temp = true;
    end
    
    
   
    
    methods
        
        function obj = flim_fit_result()
        end

        
        function set_param_names(obj,params)
            obj.params = params;
            obj.intensity_idx = find(strcmp(params,'I'));            
            obj.default_lims = NaN(length(params),2);
            
            for i=1:length(params)
                lp = params{i};
                lp = strrep(lp,'mean_tau','mean tau');
                lp = strrep(lp,'w_mean','weighted mean');
                lp = strrep(lp,'r_ss','r_{ss}');

                obj.latex_params{i} = lp;
            end
                           
        end
            
        function set_results(obj,idx,im,regions,region_size,success,iterations,stats,names)
            
            region_size = double(region_size);
            stats = double(stats);
            
            
            % Set statistics by region
            obj.regions{idx} = regions;
            obj.image(idx) = im;
            obj.region_size{idx} = region_size;
            
            for i=1:length(names)
                r_stats.(names{i}) = stats(:,:,i);
            end
            
            obj.region_stats{idx} = r_stats;

            % Calculate image wise statistics
            [M,S] = combine_stats(r_stats.mean,r_stats.std,region_size);
            [w_M,w_S,N] = combine_stats(r_stats.w_mean,r_stats.w_std,region_size);
            
            obj.image_size{idx} = N;
            
            obj.image_stats{idx}.mean = M; 
            obj.image_stats{idx}.std = S;
            
            obj.image_stats{idx}.w_mean = w_M; 
            obj.image_stats{idx}.w_std = w_S;
            
            stats_to_average = {'median','q1','q2','pct_01','pct_99','err_l','err_u'};
            
            for i=1:length(stats_to_average)
                obj.image_stats{idx}.(stats_to_average{i}) = nanmean(r_stats.(stats_to_average{i}),2);
            end
            
            obj.success{idx} = double(success) * 100;
            obj.iterations{idx} = double(iterations);
            
            lims(:,1) = nanmin(obj.default_lims(:,1),nanmin(r_stats.pct_01,[],2));
            lims(:,2) = nanmax(obj.default_lims(:,2),nanmax(r_stats.pct_99,[],2));
            obj.default_lims = lims;  
            
            obj.n_results = obj.n_results + 1;
            
            obj.stat_names = names;
            
        end
        
        function lims = get_default_lims(obj,param)
            lims = obj.default_lims(param,:);
            lims(1) = sd_round(lims(1),3,3); % round down to 3sf
            lims(2) = sd_round(lims(2),3,2); % round up to 3sf
        end

        
        function set_metadata(obj,name,r,data)
            if length(r) == 1
                obj.metadata{r}.(name) = data;
            elseif iscell(im)
                for i=1:length(r)
                    obj.metadata{r(i)} = data{i};
                end
            else
                for i=1:length(r)
                    obj.metadata{r(i)} = im;
                end
            end 
        end
       
        
        function params = fit_param_list(obj)
            params = obj.params;
        end
        
        %{
        function img = get_image(obj,dataset,param)
           
            img = nan;
            
            if dataset > length(obj.names) || dataset < 1
                return;
            end
            
            if ~obj.use_memory_mapping && isfield(obj.images{dataset},param)
                img = obj.images{dataset}.(param);
            else
               
                path = ['/' obj.names{dataset} '/' param];
                if exist(obj.file,'file')
                    try 
                        img = h5read(obj.file,path);
                    catch e %#ok
                        img = nan;
                    end
                else
                    img = nan;
                end
            end
            
        end
        
        
        function save(obj,file)
           
            if exist(file,'file')
                delete(file);
            end
                
            if obj.use_memory_mapping
                
                copyfile(obj.file,file);
                
            else

                for i=1:obj.n_results

                    im = obj.images{i};
                    fields = fieldnames(im);

                    for j=1:length(fields)
                        dataset_name = ['/' obj.names{i} '/' fields{j}];
                        h5create(file,dataset_name,size(im.(fields{j})));
                        h5write(file,dataset_name,im.(fields{j}));
                    end

                end

            end;
        end

        function load(obj,file)

            
            info = h5info(file);
            groups = info.Groups;
            obj.n_results = length(groups);
            
            if obj.use_memory_mapping
                
                obj.file = file;
                obj.is_temp = false;
                
                for i=1:n_result
                    obj.names{i} = groups(i).Name;
                end
                
                datasets = groups.Datasets;
                for j=1:length(datasets)
                    obj.params{end+1} = datasets(j).Name;
                end
                
            else

                obj.images = cell(1,obj.n_results);
                obj.names = cell(1,obj.n_results);
                for i=1:n_result
                    obj.names{i} = groups(i).Name;
                    datasets = groups.Datasets;
                    obj.images{i} = struct();
                    for j=1:length(datasets)
                        obj.images{i}.(datasets(j).Name) = h5read(file,[ '/' obj.names{i} '/' datasets(j).Name]);
                    end
                end
                
            end
            
            
        end
%}
        
        
    end
    
    
end
