# Supplementary material for: Rapid Global Fitting of Large Fluorescence Lifetime Imaging Microscopy Datasets
Source: PLoS One. 2013 Aug 5;8(8):e70687. doi: 10.1371/journal.pone.0070687 (PMC3734241; doi:10.1371/journal.pone.0070687)
Supplement: File S1 — Compressed archive of the source code for FLIMfit used in the present study. Please note that up to date source code and compiled binaries are available from the Open Microscopy website [54]. (ZIP) [file pone.0070687.s001.zip › FLIMFit 4_3_3 Source/GlobalProcessingFrontEnd/Classes/front_end_menu_controller.m]

classdef front_end_menu_controller < handle
    
    
    % Copyright (C) 2013 Imperial College London.
    % All rights reserved.
    %
    % This program is free software; you can redistribute it and/or modify
    % it under the terms of the GNU General Public License as published by
    % the Free Software Foundation; either version 2 of the License, or
    % (at your option) any later version.
    %
    % This program is distributed in the hope that it will be useful,
    % but WITHOUT ANY WARRANTY; without even the implied warranty of
    % MERCHANTABILITY or FITNESS FOR A PARTICULAR PURPOSE.  See the
    % GNU General Public License for more details.
    %
    % You should have received a copy of the GNU General Public License along
    % with this program; if not, write to the Free Software Foundation, Inc.,
    % 51 Franklin Street, Fifth Floor, Boston, MA 02110-1301 USA.
    %
    % This software tool was developed with support from the UK 
    % Engineering and Physical Sciences Council 
    % through  a studentship from the Institute of Chemical Biology 
    % and The Wellcome Trust through a grant entitled 
    % "The Open Microscopy Environment: Image Informatics for Biological Sciences" (Ref: 095931).

    % Author : Sean Warren

    
    properties
        
        %%%%%%%%%%%%%%%%%%%%%%% OMERO                
        
        menu_OMERO_Set_Dataset;        
        menu_OMERO_Set_Plate;        
        menu_OMERO_Load_FLIM_Data;
        menu_OMERO_Load_FLIM_Dataset; 
        menu_OMERO_Load_IRF_FOV;
        menu_OMERO_Load_IRF_annot;            
        menu_OMERO_Load_Background;            
        menu_OMERO_Export_Fitting_Results;    
        menu_OMERO_Export_Fitting_Settings;            
        menu_OMERO_Import_Fitting_Settings;
        menu_OMERO_Reset_Logon;  
        menu_OMERO_Load_IRF_WF_gated;
        menu_OMERO_Load_Background_form_Dataset;
        menu_OMERO_Load_tvb_from_Image;
        menu_OMERO_Load_tvb_from_Dataset;
        menu_OMERO_Switch_User;
            
        menu_OMERO_Working_Data_Info;
        
        menu_OMERO_Load_Pate_Metadata;
        menu_OMERO_Export_IRF_annot;
        
        menu_OMERO_Load_tvb_Annotation; 
        menu_OMERO_Export_tvb_Annotation;
        
        menu_OMERO_Load_FLIM_Dataset_Polarization;
        
        menu_OMERO_Export_Data_Settings;
        menu_OMERO_Import_Data_Settings;
        
        menu_OMERO_Export_Visualisation_Images;
        
        %%%%%%%%%%%%%%%%%%%%%%%
        menu_OMERO_Connect_To_Another_User;    
        menu_OMERO_Connect_To_Logon_User;    
        %%%%%%%%%%%%%%%%%%%%%%%
        
        omero_data_manager;     
        
        
        %%%%%%%%%%%%%%%%%%%%%%% OMERO                        
                        
        menu_file_new_window;
        
        menu_file_load_single;
        menu_file_load_widefield;
        menu_file_load_tcspc;
        
        menu_file_load_single_pol;
        menu_file_load_tcspc_pol;
        
        menu_file_load_acceptor;
        
        menu_file_reload_data;
        
        menu_file_save_dataset;
        menu_file_save_raw;
        menu_file_save_magic_angle_raw;
        
        menu_file_export_decay;
        menu_file_export_decay_series;
        
        menu_file_set_default_path;
        menu_file_recent_default
        
        menu_file_load_raw;
        
        menu_file_load_data_settings;
        menu_file_save_data_settings;
        
        menu_file_open_fit;
        menu_file_save_fit;
        
        menu_file_export_plots;
        menu_file_export_gallery;
        menu_file_export_hist_data;
        
        menu_file_import_plate_metadata;
        
        menu_file_export_fit_table;
        
        menu_file_import_fit_params;
        menu_file_export_fit_params;
        
        menu_file_import_fit_results;
        menu_file_export_fit_results;
        
        menu_file_import_exclusion_list;
        menu_file_export_exclusion_list;
        
        menu_irf_load;
        menu_irf_image_load;
        menu_irf_set_delta;
        
        menu_irf_estimate_t0;
        menu_irf_estimate_g_factor;
        menu_irf_estimate_background;
        %menu_irf_set_rectangular;
        %menu_irf_set_gaussian;
        menu_irf_recent;
        
        menu_background_background_load;
        menu_background_background_load_series;
        
        menu_background_tvb_load;
        menu_background_tvb_use_selected;
        
        menu_segmentation_manual;
        menu_segmentation_yuriy;
        
        menu_tools_photon_stats;
        menu_tools_estimate_irf;
        menu_tools_create_irf_shift_map;
        menu_tools_create_tvb_intensity_map;
        menu_tools_preferences;
        
        menu_test_test1;
        menu_test_test2;
        menu_test_test3;
        menu_test_unload_dll;
        
        menu_help_about;
        menu_help_bugs;
        menu_help_tracker;
        
        menu_batch_batch_fitting;
        
        data_series_list;
        data_series_controller;
        data_decay_view;
        fit_controller;
        fitting_params_controller;
        plot_controller;
        hist_controller;
        data_masking_controller;
        
        recent_irf;
        recent_default_path;

        default_path;

    end
    
    properties(SetObservable = true)

        recent_data;
    end
    
    
    methods
        function obj = front_end_menu_controller(handles)
            assign_handles(obj,handles);
            set_callbacks(obj);
            try
                obj.default_path = getpref('GlobalAnalysisFrontEnd','DefaultFolder');
            catch e
                addpref('GlobalAnalysisFrontEnd','DefaultFolder','C:\')
                obj.default_path = 'C:\';
            end
            
            try
                obj.recent_data = getpref('GlobalAnalysisFrontEnd','RecentData');
            catch %#ok
                addpref('GlobalAnalysisFrontEnd','RecentData',{})
                obj.recent_data = [];
            end
            
            try
                obj.recent_irf = getpref('GlobalAnalysisFrontEnd','RecentIRF');
            catch e
                addpref('GlobalAnalysisFrontEnd','RecentIRF',{})
                obj.recent_irf = {};
            end
            
            try
                obj.recent_default_path = getpref('GlobalAnalysisFrontEnd','RecentDefaultPath');
            catch e
                addpref('GlobalAnalysisFrontEnd','RecentDefaultPath',{})
                obj.recent_default_path = {};
            end
            
            % obj.update_recent_irf_list(); % YA ????? !!!!!!
            
            obj.update_recent_default_list();
            
        end
        
        function set_callbacks(obj)
            
             mc = metaclass(obj);
             obj_prop = mc.Properties;
             obj_method = mc.Methods;
             
             
             % Search for properties with corresponding callbacks
             for i=1:length(obj_prop)
                prop = obj_prop{i}.Name;
                if strncmp(prop,'menu_',5)
                    method = [prop '_callback'];
                    matching_methods = findobj([obj_method{:}],'Name',method);
                    if ~isempty(matching_methods)               
                        eval(['set(obj.' prop ',''Callback'',@obj.' method ')' ]);
                    end
                end          
             end
             
        end
        
                       
        function set.recent_data(obj,recent_data)
            obj.recent_data = recent_data;
            setpref('GlobalAnalysisFrontEnd','RecentData',recent_data);
        end
        
        function add_recent_data(obj,type,path)
            obj.recent_data = {obj.recent_data; [type, path]};
        end

        function add_recent_irf(obj,path)
            if ~any(strcmp(path,obj.recent_irf))
                obj.recent_irf = [path; obj.recent_irf];
            end
            if length(obj.recent_irf) > 20
                obj.recent_irf = obj.recent_irf(1:20);
            end
            setpref('GlobalAnalysisFrontEnd','RecentIRF',obj.recent_irf);
            obj.update_recent_irf_list();
        end
        
        function update_recent_irf_list(obj)
            
            function menu_call(file)
                 obj.data_series_controller.data_series.load_irf(file);
            end
            
            if ~isempty(obj.recent_irf)
                names = create_relative_path(obj.default_path,obj.recent_irf);

                delete(get(obj.menu_irf_recent,'Children'));
                add_menu_items(obj.menu_irf_recent,names,@menu_call,obj.recent_irf)
            end
        end
        
        function update_recent_default_list(obj)
            function menu_call(path)
                 obj.default_path = path;
                 setpref('GlobalAnalysisFrontEnd','DefaultFolder',path);
            end
            
            if ~isempty(obj.recent_default_path)
                names = obj.recent_default_path;

                delete(get(obj.menu_file_recent_default,'Children'));
                add_menu_items(obj.menu_file_recent_default,names,@menu_call,obj.recent_default_path)
            end
        end
        
        
        %------------------------------------------------------------------
        % Default Path
        %------------------------------------------------------------------
        function menu_file_new_window_callback(obj,~,~)
            FLIMfit();
        end
        
        %------------------------------------------------------------------
        % Default Path
        %------------------------------------------------------------------
        function menu_file_set_default_path_callback(obj,~,~)
            path = uigetdir(obj.default_path,'Select default path');
            if path ~= 0
                obj.default_path = path; 
                
                if ~any(strcmp(path,obj.recent_default_path))
                    obj.recent_default_path = [path; obj.recent_default_path];
                end
                if length(obj.recent_default_path) > 20
                    obj.recent_default_path = obj.recent_default_path(1:20);
                end
                setpref('GlobalAnalysisFrontEnd','RecentDefaultPath',obj.recent_default_path);
                
                setpref('GlobalAnalysisFrontEnd','DefaultFolder',path);
                obj.update_recent_default_list();
                obj.update_recent_irf_list();
            end
        end
                
        %------------------------------------------------------------------
        % OMERO
        %------------------------------------------------------------------
        function menu_OMERO_Set_Dataset_callback(obj,~,~)            
            infostring = obj.omero_data_manager.Set_Dataset();
            if ~isempty(infostring)
                set(obj.menu_OMERO_Working_Data_Info,'Label',infostring,'ForegroundColor','blue');
            end;
        end                        
        %------------------------------------------------------------------        
        function menu_OMERO_Load_FLIM_Data_callback(obj,~,~)
            obj.data_series_controller.data_series = OMERO_data_series();
            obj.data_series_controller.data_series.omero_data_manager = obj.omero_data_manager;
            obj.omero_data_manager.Load_FLIM_Data(obj.data_series_controller.data_series);
            notify(obj.data_series_controller,'new_dataset');
        end                                  
        %------------------------------------------------------------------        
        function menu_OMERO_Load_FLIM_Dataset_callback(obj,~,~)
             
            obj.data_series_controller.data_series = OMERO_data_series();   
            obj.data_series_controller.data_series.omero_data_manager = obj.omero_data_manager;            
            obj.omero_data_manager.Load_FLIM_Dataset(obj.data_series_controller.data_series);
            notify(obj.data_series_controller,'new_dataset');
        end                    
        %------------------------------------------------------------------ 
        function menu_OMERO_Load_IRF_FOV_callback(obj,~,~)
            obj.omero_data_manager.Load_IRF_FOV(obj.data_series_controller.data_series);
        end                    
        %------------------------------------------------------------------
        function menu_OMERO_Load_IRF_annot_callback(obj,~,~)
            obj.omero_data_manager.Load_IRF_annot(obj.data_series_controller.data_series);
        end                    
        %------------------------------------------------------------------
        function menu_OMERO_Load_Background_callback(obj,~,~)                                     
            tempfilename = obj.omero_data_manager.load_imagefile();
            if isempty(tempfilename), return, end;                                    
            try 
                obj.data_series_controller.data_series.load_background(tempfilename);                          
            catch e, 
                errordlg([e.identifier ' : ' e.message]), 
            end                        
        end                            
        %------------------------------------------------------------------
        function menu_OMERO_Export_Fitting_Results_callback(obj,~,~)
            obj.omero_data_manager.Export_Fitting_Results(obj.fit_controller,obj.data_series_controller.data_series);
        end                    
        %------------------------------------------------------------------        
        function menu_OMERO_Export_Fitting_Settings_callback(obj,~,~)
            obj.omero_data_manager.Export_Fitting_Settings(obj.fitting_params_controller);
        end                    
        %------------------------------------------------------------------
        function menu_OMERO_Import_Fitting_Settings_callback(obj,~,~)
            obj.omero_data_manager.Import_Fitting_Settings(obj.fitting_params_controller);
        end                    
        %------------------------------------------------------------------
        function menu_OMERO_Set_Plate_callback(obj,~,~)
            infostring = obj.omero_data_manager.Set_Plate();
            if ~isempty(infostring)
                set(obj.menu_OMERO_Working_Data_Info,'Label',infostring,'ForegroundColor','blue');            
            end;
        end     
        %------------------------------------------------------------------        
        function menu_OMERO_Reset_Logon_callback(obj,~,~)
            obj.omero_data_manager.Omero_logon();
        end
        %------------------------------------------------------------------        
        function menu_OMERO_Load_IRF_WF_gated_callback(obj,~,~)
            obj.omero_data_manager.Load_IRF_WF_gated(obj.data_series_controller.data_series);
        end
        %------------------------------------------------------------------        
        function menu_OMERO_Load_Background_form_Dataset_callback(obj,~,~)
            obj.omero_data_manager.Load_Background_form_Dataset(obj.data_series_controller.data_series);
        end
        %------------------------------------------------------------------        
        function menu_OMERO_Load_tvb_from_Image_callback(obj,~,~)
            obj.omero_data_manager.Load_tvb_from_Image(obj.data_series_controller.data_series);
        end
        %------------------------------------------------------------------        
        function menu_OMERO_Load_tvb_from_Dataset_callback(obj,~,~)
            obj.omero_data_manager.Load_tvb_from_Dataset(obj.data_series_controller.data_series);
        end                              
        %------------------------------------------------------------------        
        function menu_OMERO_Switch_User_callback(obj,~,~)
            %delete([ pwd '\' obj.omero_data_manager.omero_logon_filename ]);
            obj.omero_data_manager.Omero_logon_forced();
        end        
        %------------------------------------------------------------------        
        function menu_OMERO_Load_Pate_Metadata_callback(obj,~,~)
            obj.omero_data_manager.Load_Plate_Metadata_annot(obj.data_series_controller.data_series);
        end                        
        %------------------------------------------------------------------        
        function menu_OMERO_Export_IRF_annot_callback(obj,~,~)
            irfdata = [obj.data_series_controller.data_series.t_irf(:) obj.data_series_controller.data_series.irf(:)];
            obj.omero_data_manager.Export_IRF_annot(irfdata);
        end                        
        %------------------------------------------------------------------        
        function menu_OMERO_Load_tvb_Annotation_callback(obj,~,~)
            obj.omero_data_manager.Load_TVB_annot(obj.data_series_controller.data_series);
        end                        
        %------------------------------------------------------------------        
        function menu_OMERO_Export_tvb_Annotation_callback(obj,~,~)
            obj.omero_data_manager.Export_TVB_annot(obj.data_series_controller.data_series);
        end    
        %------------------------------------------------------------------        
        function menu_OMERO_Load_FLIM_Dataset_Polarization_callback(obj,~,~) 
            obj.data_series_controller.data_series = OMERO_data_series(); 
             obj.data_series_controller.data_series.polarisation_resolved =true;
            obj.data_series_controller.data_series.load_multiple_channels = true;
            obj.omero_data_manager.Load_FLIM_Dataset(obj.data_series_controller.data_series);
        end                            
        %------------------------------------------------------------------        
        function menu_OMERO_Export_Data_Settings_callback(obj,~,~)
            obj.omero_data_manager.Export_Data_Settings(obj.data_series_controller.data_series);
        end                    
        %------------------------------------------------------------------
        function menu_OMERO_Import_Data_Settings_callback(obj,~,~)
            obj.omero_data_manager.Import_Data_Settings(obj.data_series_controller.data_series);
        end                                            
        %------------------------------------------------------------------
        function menu_OMERO_Export_Visualisation_Images_callback(obj,~,~)
            obj.omero_data_manager.Export_Visualisation_Images(obj.plot_controller,obj.data_series_controller.data_series,obj.fitting_params_controller);
        end                                    
        %------------------------------------------------------------------
        function menu_OMERO_Connect_To_Another_User_callback(obj,~,~)
            obj.omero_data_manager.Select_Another_User();
            set(obj.menu_OMERO_Working_Data_Info,'Label','Working Data have not been set up','ForegroundColor','red');
        end                            
        %------------------------------------------------------------------
        function menu_OMERO_Connect_To_Logon_User_callback(obj,~,~)            
            obj.omero_data_manager.userid = obj.omero_data_manager.session.getAdminService().getEventContext().userId;
            obj.omero_data_manager.project = [];
            obj.omero_data_manager.dataset = [];
            obj.omero_data_manager.screen = [];
            obj.omero_data_manager.plate = [];
            set(obj.menu_OMERO_Working_Data_Info,'Label','Working Data have not been set up','ForegroundColor','red');
        end                            
        %------------------------------------------------------------------
        % OMERO
        %------------------------------------------------------------------                                
                                        
        %------------------------------------------------------------------
        % Load Data
        %------------------------------------------------------------------
        function menu_file_load_single_callback(obj,~,~)
            [file,path] = uigetfile('*.*','Select a file from the data',obj.default_path);
            if file ~= 0
                obj.data_series_controller.load_single([path file]); 
                if strcmp(obj.default_path,'C:\')
                    obj.default_path = path;
                end
            end
        end
        
        function menu_file_load_widefield_callback(obj,~,~)
            folder = uigetdir(obj.default_path,'Select the folder containing the datasets');
            if folder ~= 0
                obj.data_series_controller.load_data_series(folder,'widefield'); 
                if strcmp(obj.default_path,'C:\')
                    obj.default_path = path;
                end
            end
        end
        
        function menu_file_load_tcspc_callback(obj,~,~)
            folder = uigetdir(obj.default_path,'Select the folder containing the datasets');
            if folder ~= 0
                obj.data_series_controller.load_data_series(folder,'TCSPC');
                if strcmp(obj.default_path,'C:\')
                    obj.default_path = path;
                end
            end
        end
        
        function menu_file_load_single_pol_callback(obj,~,~)
            [file,path] = uigetfile('*.*','Select a file from the data',obj.default_path);
            if file ~= 0
                obj.data_series_controller.load_single([path file],true); 
                if strcmp(obj.default_path,'C:\')
                    obj.default_path = path;
                end
            end
                end
        
        function menu_file_load_tcspc_pol_callback(obj,~,~)
            folder = uigetdir(obj.default_path,'Select the folder containing the datasets');
            if folder ~= 0
                obj.data_series_controller.load_data_series(folder,'TCSPC',true);
                if strcmp(obj.default_path,'C:\')
                    obj.default_path = path;
                end
            end
        end
        
        function menu_file_reload_data_callback(obj,~,~)
            obj.data_series_controller.data_series.reload_data;
        end
        
        function menu_file_load_acceptor_callback(obj,~,~)
            folder = uigetdir(obj.default_path,'Select the folder containing the datasets');
            if folder ~= 0
                obj.data_series_controller.data_series.load_acceptor_images(folder);
                if strcmp(obj.default_path,'C:\')
                    obj.default_path = path;
                end
            end
        end
        
        %------------------------------------------------------------------
        % Export Data Settings
        %------------------------------------------------------------------
        function menu_file_save_data_settings_callback(obj,~,~)
            [filename, pathname] = uiputfile({'*.xml', 'XML File (*.xml)'},'Select file name',obj.default_path);
            if filename ~= 0
                obj.data_series_controller.data_series.save_data_settings([pathname filename]);         
            end
        end
        
        function menu_file_load_data_settings_callback(obj,~,~)
            [filename, pathname] = uigetfile({'*.xml', 'XML File (*.xml)'},'Select file name',obj.default_path);
            if filename ~= 0
                obj.data_series_controller.data_series.load_data_settings([pathname filename]);         
            end
        end

        %------------------------------------------------------------------
        % Export Data
        %------------------------------------------------------------------
        function menu_file_save_dataset_callback(obj,~,~)
            [filename, pathname] = uiputfile({'*.hdf5', 'HDF5 File (*.hdf5)'},'Select file name',obj.default_path);
            if filename ~= 0
                obj.data_series_controller.data_series.save_data_series([pathname filename]);         
            end
        end
        
        function menu_file_save_raw_callback(obj,~,~)
            [filename, pathname] = uiputfile({'*.raw', 'Raw File (*.raw)'},'Select file name',obj.default_path);
            if filename ~= 0
                obj.data_series_controller.data_series.save_raw_data([pathname filename]);         
            end
        end
        
        function menu_file_save_magic_angle_raw_callback(obj,~,~)
            [filename, pathname] = uiputfile({'*.raw', 'Raw File (*.raw)'},'Select file name',obj.default_path);
            if filename ~= 0
                obj.data_series_controller.data_series.save_magic_angle_raw([pathname filename]);         
            end
        end
            
        function menu_file_load_raw_callback(obj,~,~)
            [filename, pathname] = uigetfile({'*.raw', 'Raw File (*.raw)'},'Select file name',obj.default_path);
            if filename ~= 0
                obj.data_series_controller.load_raw([pathname filename]);         
            end
        end
        
        %------------------------------------------------------------------
        % Export Decay
        %------------------------------------------------------------------
        function menu_file_export_decay_callback(obj,~,~)
            [filename, pathname] = uiputfile({'*.txt', 'TXT File (*.txt)'},'Select file name',obj.default_path);
            if filename ~= 0
                obj.data_decay_view.update_display([pathname filename]);
            end
        end
        
        function menu_file_export_decay_series_callback(obj,~,~)
            [filename, pathname] = uiputfile({'*.txt', 'TXT File (*.txt)'},'Select file postfix',obj.default_path);
            if filename ~= 0
                obj.data_decay_view.update_display([pathname filename],'all');
            end
        end
        
        %------------------------------------------------------------------
        % Import/Export Fit Results
        %------------------------------------------------------------------
        function menu_file_export_fit_results_callback(obj,~,~)
            [filename, pathname] = uiputfile({'*.hdf5', 'HDF5 File (*.hdf5)'},'Select file name',obj.default_path);
            if filename ~= 0
                obj.fit_controller.save_fit_result([pathname filename]);         
            end
        end

        function menu_file_import_fit_results_callback(obj,~,~)
            [filename, pathname] = uigetfile({'*.hdf5', 'HDF5 File (*.hdf5)'},'Select file name',obj.default_path);
            if filename ~= 0
                obj.fit_controller.load_fit_result([pathname filename]);           
            end
        end
        
        %------------------------------------------------------------------
        % Import/Export Fit Parameters
        %------------------------------------------------------------------
        function menu_file_export_fit_params_callback(obj,~,~)
            [filename, pathname] = uiputfile({'fit_parameters.xml', 'XML File (*.xml)'},'Select file name',obj.default_path);
            if filename ~= 0
                obj.fitting_params_controller.save_fitting_params([pathname filename]);         
            end
        end

        function menu_file_import_fit_params_callback(obj,~,~)
            [filename, pathname] = uigetfile({'*.xml', 'XML File (*.xml)'},'Select file name',obj.default_path);
            if filename ~= 0
                obj.fitting_params_controller.load_fitting_params([pathname filename]);           
            end
        end

        %------------------------------------------------------------------
        % Export Fit Table
        %------------------------------------------------------------------
        function menu_file_export_fit_table_callback(obj,~,~)
            [filename, pathname] = uiputfile({'*.csv', 'CSV File (*.csv)'},'Select file name',obj.default_path);
            if filename ~= 0
                obj.fit_controller.save_param_table([pathname filename]);
            end
        end
        
        
        function menu_file_import_plate_metadata_callback(obj,~,~)
            [file,path] = uigetfile({'*.xls;*.xlsx','Excel Files'},'Select the metadata file',obj.default_path);
            if file ~= 0
                obj.data_series_controller.data_series.import_plate_metadata([path file]);
            end
        end
        
        
        function menu_file_import_exclusion_list_callback(obj,~,~)
            [file,path] = uigetfile({'*.txt','Text Files'},'Select the exclusion file',obj.default_path);
            if file ~= 0
                obj.data_series_controller.data_series.import_exclusion_list([path file]);
            end
        end
        
        function menu_file_export_exclusion_list_callback(obj,~,~)
            [file,path] = uiputfile({'*.txt','Text Files'},'Select the exclusion file',obj.default_path);
            if file ~= 0
                obj.data_series_controller.data_series.export_exclusion_list([path file]);
            end
        end
        
        %------------------------------------------------------------------
        % IRF
        %------------------------------------------------------------------
        function menu_irf_load_callback(obj,~,~)
            [file,path] = uigetfile('*.*','Select a file from the irf',obj.default_path);
            if file ~= 0
                obj.data_series_controller.data_series.load_irf([path file]);
                % obj.add_recent_irf([path file]); % ?!!
            end
        end
        
        function menu_irf_image_load_callback(obj,~,~)
            [file,path] = uigetfile('*.*','Select a file from the irf',obj.default_path);
            if file ~= 0
                obj.data_series_controller.data_series.load_irf([path file],true);
            end
        end
        
        function menu_irf_set_delta_callback(obj,~,~)
            obj.data_series_controller.data_series.set_delta_irf();
        end
        
        function menu_irf_set_rectangular_callback(obj,~,~)
            width = inputdlg('IRF Width','IRF Width',1,{'500'});
            width = str2double(width);
            obj.data_series_controller.data_series.set_rectangular_irf(width);
        end
        
        function menu_irf_set_gaussian_callback(obj,~,~)
            width = inputdlg('IRF Width','IRF Width',1,{'500'});
            width = str2double(width);
            obj.data_series_controller.data_series.set_gaussian_irf(width);
        end
        
        function menu_irf_estimate_background_callback(obj,~,~)
            obj.data_series_controller.data_series.estimate_irf_background();
        end
        
        function menu_irf_estimate_t0_callback(obj,~,~)
            obj.data_masking_controller.t0_guess_callback();    
        end
        
        function menu_irf_estimate_g_factor_callback(obj,~,~)
            obj.data_masking_controller.g_factor_guess_callback();    
        end
        
        
        %------------------------------------------------------------------
        % Background
        %------------------------------------------------------------------
        function menu_background_background_load_callback(obj,~,~)
            [file,path] = uigetfile('*.tif','Select a background image file',obj.default_path);
            if file ~= 0
                obj.data_series_controller.data_series.load_background([path file]);    
            end
        end
        
        function menu_background_background_load_series_callback(obj,~,~)
            [path] = uigetdir(obj.default_path,'Select a folder of background images');
            if path ~= 0
                obj.data_series_controller.data_series.load_background(path);    
            end
        end
        
        function menu_background_tvb_load_callback(obj,~,~)
            [file,path] = uigetfile('*.*','Select a TVB file',obj.default_path);
            if file ~= 0
                obj.data_series_controller.data_series.load_tvb([path file]);    
            end
        end
        
        function menu_background_tvb_I_map_load_callback(obj,~,~)
            [file,path] = uigetfile('*.xml','Select a TVB intensity map file',obj.default_path);
            if file ~= 0
                obj.data_series_controller.data_series.load_background([path file]);    
            end
        end
        
        function menu_background_tvb_use_selected_callback(obj,~,~)
           obj.data_masking_controller.tvb_define_callback();    
        end
        
        
        %------------------------------------------------------------------
        % Segmentation
        %------------------------------------------------------------------
        function menu_segmentation_yuriy_callback(obj,~,~)
            yuiry_segmentation_manager(obj.data_series_controller);
        end
        
        %------------------------------------------------------------------
        % Batch Fit
        %------------------------------------------------------------------
        function menu_batch_batch_fitting_callback(obj,~,~)
            folder = uigetdir(obj.default_path,'Select the folder containing the datasets');
            if folder ~= 0
                settings_file = tempname;
                fit_params = obj.fitting_params_controller.fit_params;
                obj.data_series_controller.data_series.save_dataset_indextings(settings_file);
                batch_fit(folder,'widefield',settings_file,fit_params);
                if strcmp(obj.default_path,'C:\')
                    obj.default_path = path;
                end
            end
            
        end
        
        
        function menu_tools_photon_stats_callback(obj,~,~)
            d = obj.data_series_controller.data_series;
            
            % get data without smoothing
            d.compute_tr_data(false,true);
            
             data = d.cur_tr_data;
            [N,Z] = determine_photon_stats(data);
            
            d.counts_per_photon = N;
            d.background_value = d.background_value + Z;
            
            d.compute_tr_data(true,true);

        end

        function menu_tools_preferences_callback(obj,~,~)
            profile = profile_controller();
            profile.set_profile();
        end

        
        function menu_tools_estimate_irf_callback(obj,~,~)
            d = obj.data_series_controller.data_series;
            estimate_irf(d.tr_t_irf,d.tr_irf);
        end
        
        
        %------------------------------------------------------------------
        % Views
        %------------------------------------------------------------------
        
        function menu_view_chi2_display_callback(obj,~,~)
            chi2_display(obj.fit_controller);
        end
        
        function menu_test_test1_callback(obj,~,~)
            regression_testing(obj);
            %polarisation_testing(obj.data_series_controller.data_series,obj.default_path);
        end
        
        function menu_tools_create_irf_shift_map_callback(obj,~,~)
            mask=obj.data_masking_controller.roi_controller.roi_mask;
            irf_data = obj.data_series_controller.data_series.generate_t0_map(mask,1);
            
            [filename, pathname] = uiputfile({'*.xml', 'XML File (*.xml)'},'Select file name',obj.default_path);
            if filename ~= 0

                serialise_object(irf_data,[pathname filename],'flim_data_series');
            end
            
        end
        
        function menu_tools_create_tvb_intensity_map_callback(obj,~,~)
           
            mask=obj.data_masking_controller.roi_controller.roi_mask;
            irf_data = obj.data_series_controller.data_series.generate_tvb_I_map(mask,1);
            
            [filename, pathname] = uiputfile({'*.xml', 'XML File (*.xml)'},'Select file name',obj.default_path);
            if filename ~= 0

                serialise_object(irf_data,[pathname filename],'flim_data_series');
            end
            
        end
        
        function menu_test_test2_callback(obj,~,~)
            
            d = obj.data_series_controller.data_series;

            tr_acceptor = zeros(size(d.acceptor));

            [optimizer, metric] = imregconfig('multimodal'); 
            optimizer.MaximumIterations = 40;
            h = waitbar(0,'Aligning...');

            for i=1:d.n_datasets
            
                a = d.acceptor(:,:,i);
                intensity = d.integrated_intensity(i);
                try
                    [tr,t] = imregister2(a,intensity,'rigid',optimizer,metric);
                    dx = t.tdata.T(3,1:2);
                    dx = norm(dx);
                    disp(dx);
                    
                    if dx>200
                        tr = a;
                    end

                catch
                    tr = a;
                end
                
                tr_acceptor(:,:,i) = tr;
                
                %figure(13);
                %imagesc(tr_acceptor(:,:,i)); pause(1); imagesc(intensity);
                
                waitbar(i/d.n_datasets,h);
            end
            
            global acceptor;
            acceptor = tr_acceptor;
            %save('C:\Users\scw09\Documents\00 Local FLIM Data\2012-10-17 Rac COS Plate\acceptor_images.mat','acceptor');
            close(h);            
            
        end
        
        function menu_test_test3_callback(obj,~,~)
            file = 'c:\users\scw09\documents\data_serialization.h5';
            
            obj.data_series_controller.data_series.serialize(file);
            
            %{
            global fg fh;
            r = obj.fit_controller.fit_result;
            
            im = r.get_image(1,'tau_1');
            I = r.get_image(1,'I');
            dim = 2;
            color = {'b', 'r', 'm', 'g', 'k'};
            s = nanstd(im,0,dim);
            m = nanmean(im,dim);
            I = nanmean(I,dim);
            figure(fg);
            hold on;
            fh(end+1) = plot(s,color{length(fh)+1});
            ylim([0 500]);
            %}
        end
        
        
        function menu_test_unload_dll_callback(obj,~,~)
            if is64
                unloadlibrary('FLIMGlobalAnalysis_64');
            else
                unloadlibrary('FLIMGlobalAnalysis_32');
            end
        end
        
        function menu_file_export_plots_callback(obj, ~, ~)
            [filename, pathname, ~] = uiputfile( ...
                        {'*.tiff', 'TIFF image (*.tiff)';...
                         '*.pdf','PDF document (*.pdf)';...
                         '*.png','PNG image (*.png)';...
                         '*.eps','EPS level 1 image (*.eps)';...
                         '*.fig','Matlab figure (*.fig)';...
                         '*.*',  'All Files (*.*)'},...
                         'Select root file name',[obj.default_path '\fit']);

            if ~isempty(filename)
                obj.plot_controller.update_plots([pathname filename])
            end
        end
        
        function menu_file_export_all_callback(obj,~,~)
            
        end
        
        function menu_file_export_gallery_callback(obj, ~, ~)

            [filename, pathname, ~] = uiputfile( ...
                        {'*.tiff', 'TIFF image (*.tiff)';...
                         '*.pdf','PDF document (*.pdf)';...
                         '*.png','PNG image (*.png)';...
                         '*.eps','EPS level 1 image (*.eps)';...
                         '*.fig','Matlab figure (*.fig)';...
                         '*.*',  'All Files (*.*)'},...
                         'Select root file name',[obj.default_path '\fit']);

            if ~isempty(filename)
                obj.plot_controller.update_gallery([pathname filename])
            end
            
        end
        
        function menu_file_export_hist_data_callback(obj, ~, ~)
            [filename, pathname] = uiputfile({'*.txt', 'Text File (*.txt)'},'Select file name',obj.default_path);
            if filename ~= 0
                obj.hist_controller.export_histogram_data([pathname filename]);
            end
        end
        
        function menu_help_about_callback(obj, ~, ~)
            ver = obj.data_series_controller.version;
            HelpAbout('Property', ver); 
        end

        function menu_help_tracker_callback(obj, ~, ~)
            
            obj.open_browser('https://bitbucket.org/scw09/globalprocessing/issues');
            %web('https://bitbucket.org/scw09/globalprocessing/issues','-browser');
        end

        function menu_help_bugs_callback(obj, ~, ~)
            obj.open_browser('https://bitbucket.org/scw09/globalprocessing/issues/new');
            %web('https://bitbucket.org/scw09/globalprocessing/issues/new','-browser');
        end
        
        function open_browser(~, url_str)
            % cut down web function to open a web  browser without HelpUtils
            
            stat = -1; %default
            
            if ismac
                 % We can't detect system errors on the Mac, so the warning options are unnecessary.
                unix(['open ' url_str]);
                stat = 0;
       
            elseif isunix
                
                errordlg('Sorry! - not currently available for Linux/Unix', 'Browser Error')
            
            elseif ispc
                stat = dos(['cmd.exe /c rundll32 url.dll,FileProtocolHandler "' url_str '"']);
            end
            
            if stat ~= 0
                errordlg(horzcat('Failed to open browser! Please direct a browser to ', url_str ),'Browser Error');
                
            end
            
            
        end


    end
    
end
