# Supplementary material for: Rapid Global Fitting of Large Fluorescence Lifetime Imaging Microscopy Datasets
Source: PLoS One. 2013 Aug 5;8(8):e70687. doi: 10.1371/journal.pone.0070687 (PMC3734241; doi:10.1371/journal.pone.0070687)
Supplement: File S1 — Compressed archive of the source code for FLIMfit used in the present study. Please note that up to date source code and compiled binaries are available from the Open Microscopy website [54]. (ZIP) [file pone.0070687.s001.zip › FLIMFit 4_3_3 Source/GlobalProcessingFrontEnd/Classes/h5_serializer.m]

classdef h5_serializer < handle 
    
    % Copyright (C) 2013 Imperial College London.
% All rights reserved.
%
% This program is free software; you can redistribute it and/or modify
% it under the terms of the GNU General Public License as published by
% the Free Software Foundation; either version 2 of the License, or
% (at your option) any later version.
%
% This program is distributed in the hope that it will be useful,
% but WITHOUT ANY WARRANTY; without even the implied warranty of
% MERCHANTABILITY or FITNESS FOR A PARTICULAR PURPOSE.  See the
% GNU General Public License for more details.
%
% You should have received a copy of the GNU General Public License along
% with this program; if not, write to the Free Software Foundation, Inc.,
% 51 Franklin Street, Fifth Floor, Boston, MA 02110-1301 USA.
%
% This software tool was developed with support from the UK 
% Engineering and Physical Sciences Council 
% through  a studentship from the Institute of Chemical Biology 
% and The Wellcome Trust through a grant entitled 
% "The Open Microscopy Environment: Image Informatics for Biological Sciences" (Ref: 095931).

% Author : Sean Warren

    
    properties(Transient = true)
        cur_names = {};
        file;
    end
    
    methods(Abstract)
       
        post_serialize(obj);        
        post_deserialize(obj);
        
    end
    
    methods
            
        function names = get_names(obj,path)   
            names = {};
            inf = h5info(obj.file,path);
            ds = inf.Datasets;
            groups = inf.Groups;
            for i=1:length(ds)
                names{end+1} = [path ds(i).Name]; %#ok
            end
            for i=1:length(groups)
                names = [names obj.get_names([groups(i).Name '/'])]; %#ok
            end
        end
        
        function serialize(obj,file)
        
            obj.file = file;
            
            mc = metaclass(obj);
            name = mc.Name;
            
            if exist(obj.file,'file')
                try
                    names = obj.get_names(['/' name '/']);
                catch %#ok
                    names = {};
                end
            else
                names = {};
            end
            
            obj.cur_names = names;

            obj.write_struct_or_class(name,'/',obj)
            
            obj.post_serialize();
            
            h5disp(obj.file);
            
        end
        
        function deserialize(obj,file)
        
            obj.file = file;

            mc = metaclass(obj);
            name = mc.Name;
            mp = mc.Properties;
            
            fields = {};
            for i=1:length(mp)
                if mp{i}.Transient == false && mp{i}.Dependent == false && mp{i}.Constant == false
                    fields{end+1} = mp{i}.Name; %#ok
                end
            end
                
            group = ['/' name '/'];
            inf = h5info(obj.file,group);
            
            ds = inf.Datasets;
            groups = inf.Groups;
            for i=1:length(ds)
                if any(strcmp(ds(i).Name,fields))
                    obj.(ds(i).Name) = obj.read_dataset(ds(i).Name,group,ds(i).Attributes);
                end
            end
            for i=1:length(groups)
                name = groups(i).Name;
                name = name((length(group)+1):end);
                
                if any(strcmp(name,fields))
                    obj.(name) = obj.read_struct(groups(i).Name);
                end
            end
            
            obj.post_deserialize();

            
        end
        
        function data = read_struct(obj,group)
           
            group = [group '/'];
            
            inf = h5info(obj.file,group);

            data = struct();
            
            ds = inf.Datasets;
            groups = inf.Groups;
            for i=1:length(ds)
                data.(ds(i).Name) = obj.read_dataset(ds(i).Name,group,ds(i).Attributes);
            end
            for i=1:length(groups)
                name = groups(i).Name;
                name = name((length(group)+1):end);
                data.(name) = obj.read_struct(groups(i).Name);
            end
            
        end
        
        function data = read_dataset(obj,name,group,attributes)
           
            s_group = [group name];
            
            hint = '';
            for i=1:length(attributes)
               att = attributes(i);
               if strcmp(att.Name,'reader_hint')
                   hint = att.Value;
               end
            end
            
            data = h5read(obj.file,s_group);

            switch hint
                case 'cell_numeric'
                    data = num2cell(data);
            end
            
            
        end
        
        function write_struct_or_class(obj,name,group,data)
            
            if isstruct(data)
                                
                fields = fieldnames(data);
                
            elseif isobject(data)
            
                % Get information about the current object
                fields = {};
                mc = metaclass(data);
                mp = mc.Properties;
                for i=1:length(mp)
                    if mp{i}.Transient == false && mp{i}.Dependent == false && mp{i}.Constant == false
                        fields{end+1} = mp{i}.Name; %#ok
                    end
                end
            
            else
                return
            end
            
            
            
            for i=1:length(fields)
                
                s_group = [group name '/'];
                
                field = fields{i};
                fdata = data.(fields{i});

                if isempty(fdata)
                    disp(s_group);
                elseif isnumeric(fdata)                
                    obj.write_numeric(field,s_group,fdata,'numeric');
                elseif ischar(fdata)
                    fdata = uint8(fdata);
                    obj.write_numeric(field,s_group,fdata,'string');
                elseif iscell(fdata)
                    if all(cellfun(@isnumeric,fdata))
                        empty = cellfun(@isempty,fdata);
                        if sum(empty(:)) > 0
                            fdata(empty) = {NaN};
                        end
                        
                        fdata = cell2mat(fdata);
                        obj.write_numeric(field,s_group,fdata,'cell_numeric');
                    else
                        obj.write_cellstr(field,s_group,fdata);
                    end
                elseif isstruct(fdata)
                    obj.write_struct_or_class(field,s_group,fdata);
                end
                
            end
            
            h5writeatt(obj.file,s_group,'reader_hint','struct');
        end 
        
        function write_numeric(obj,name,group,data,hint)
            
            datatype = class(data);
                        
            path = [group name]
            if ~any(strcmp(obj.cur_names,path))
                h5create(obj.file,path,size(data),'Datatype',datatype);
            end
            h5write(obj.file,path,data);       
            
            if nargin == 5
                h5writeatt(obj.file,path,'reader_hint',hint);
            end
        end
        
        function write_cellstr(obj,name,group,data)
            
            empty = cellfun(@isempty,data);
            
            if sum(empty) > 0
                data{empty} = '';
            end
            
            path = [group name];
            
            % Generate a file
            fid = H5F.open(obj.file,'H5F_ACC_RDWR','H5P_DEFAULT');
            
            % Set variable length string type
            VLstr_type = H5T.copy('H5T_C_S1');
            H5T.set_size(VLstr_type,'H5T_VARIABLE');

            if ~any(strcmp(obj.cur_names,path))
                % Create a dataspace for cellstr
                H5S_UNLIMITED = H5ML.get_constant_value('H5S_UNLIMITED');
                dspace = H5S.create_simple(1,numel(data),H5S_UNLIMITED);

                % Create a dataset plist for chunking
                plist = H5P.create('H5P_DATASET_CREATE');
                H5P.set_chunk(plist,2); % 2 strings per chunk

                % Create dataset
                dset = H5D.create(fid,path,VLstr_type,dspace,plist);
                
                H5S.close(dspace);
                H5P.close(plist);
            else
                dset = H5D.open(fid,path);
            end
            
            % Write data
            H5D.write(dset,VLstr_type,'H5S_ALL','H5S_ALL','H5P_DEFAULT',data);

            % Close file & resources
            
            H5T.close(VLstr_type);
            H5D.close(dset);
            H5F.close(fid);
            
            h5writeatt(obj.file,path,'reader_hint','cell_str');

        end

        function data = read_cellstr(obj,name)

            % Open file
            fid = H5F.open(obj.file,'H5F_ACC_RDONLY','H5P_DEFAULT');

            % Set variable length string type
            VLstr_type = H5T.copy('H5T_C_S1');
            H5T.set_size(VLstr_type,'H5T_VARIABLE');

            % Open dataset
            dset = H5D.open(fid,name);

            % Read data
            str_data = H5D.read(dset,VLstr_type,'H5S_ALL','H5S_ALL','H5P_DEFAULT');

            % Close file & resources
            H5T.close(VLstr_type);
            H5D.close(dset);
            H5F.close(fid);

            % NOTE: Because variable strings are treated as 1-column cellstr, no 
            % transpose is needed.
            disp('Original cellstr:');
            disp(str);
            disp('Read cellstr from file:');
            disp(str_data);

        end
    
    end
    
end
