# Supplementary material for: Rapid Global Fitting of Large Fluorescence Lifetime Imaging Microscopy Datasets
Source: PLoS One. 2013 Aug 5;8(8):e70687. doi: 10.1371/journal.pone.0070687 (PMC3734241; doi:10.1371/journal.pone.0070687)
Supplement: File S1 — Compressed archive of the source code for FLIMfit used in the present study. Please note that up to date source code and compiled binaries are available from the Open Microscopy website [54]. (ZIP) [file pone.0070687.s001.zip › FLIMFit 4_3_3 Source/GlobalProcessingFrontEnd/Classes/profile_controller.m]

classdef profile_controller

    properties
       
        profile_file
        
    end
    
    methods(Static)
       
        function profile_def = profile_definitions()

            % Data Preferences
            profile_def.Data.Automatically_Estimate_IRF_Background = true;
            profile_def.Data.Default_Camera_Background = 200;
            profile_def.Data.Default_Rep_Rate = 80;

            % Fitting Preferences
            profile_def.Fitting.Maximum_Iterations = 100;
            profile_def.Fitting.Confidence_Interval = 0.05;

            % Display Preferences
            profile_def.Display.Invert_Colourscale = false;
            profile_def.Display.Text_Size = 12;
            
            % Export Preferences
            profile_def.Export.Plotter_Width_Px = 400;
        end

        
    end
        
    
    methods
        
        function obj = profile_controller()
            folder = getapplicationdatadir('FLIMfit',true,true);
            subfolder = [folder filesep 'Profiles']; 
            if ~exist(subfolder,'dir')
                mkdir(subfolder)
            end
            obj.profile_file = [ subfolder filesep 'FLIMfitPrefs.mat' ];
        end
        
        function current_prof = get_profile(obj)
            
            global prof;
            
            if isempty(prof)
                obj.load_profile();
            end
            
            current_prof = prof;
        end
            
            
 
        function load_profile(obj)
        
            global prof;

            
            if exist(obj.profile_file,'file')
                
                % If profile exists, load it from file
                load(obj.profile_file);
            else
                
                % If no existing profile, create it from definitions
                % Need to replace all options with default
                
                profile_def = obj.profile_definitions();

                groups = fieldnames(profile_def);
                for i=1:length(groups)

                    group = profile_def.(groups{i});
                    params = fieldnames(group);

                    for j=1:length(params)
                        param = group.(params{j});
                        if iscell(param) && ~isempty(param)
                            group.(params{j}) = param{1};
                        end 
                    end
                    
                    prof.(groups{i}) = group;

                end

            end
            
        end
        
        function set_profile(obj)
            
            global prof;

            % Setup Figures

            f = figure(56);

            set(f,'Name','FLIMfit Preferences',...
                  'NumberTitle', 'off', ...
                  'Toolbar','none',...
                  'MenuBar','none');

            clf(f);
            layout = uiextras.VBox( 'Parent', f );

            tab_panel = uiextras.TabPanel( 'Parent', layout );
            button_layout = uiextras.HBox( 'Parent', layout );

            uicontrol( 'Style', 'pushbutton', ... 
                       'String', 'Cancel', ...
                       'Callback', @cancel_callback, ...
                       'Parent', button_layout );

            uicontrol( 'Style', 'pushbutton', ... 
                       'String', 'OK', ...
                       'Callback', @ok_callback, ...
                       'Parent', button_layout );   

            layout.Sizes = [-1 22];

            % Get preference definitions
            profile_def = obj.profile_definitions();
            groups = fieldnames(profile_def);

            % Setup tab panels
            for i=1:length(groups)
                h(i) = uipanel( 'Parent', tab_panel );

                if isfield( prof, groups{i} )
                    cur_profile = prof.(groups{i});
                else
                    cur_profile = struct();
                end

                propertiesGUI(h(i),profile_def.(groups{i}),cur_profile,i);
            end

            tab_panel.TabNames = groups;
            tab_panel.SelectedChild = 1;


            function cancel_callback(~,~,~)
                close(f);
            end

            function ok_callback(~,~,~)

                for j=1:length(groups)
                    prof.(groups{j}) = getappdata(h(j),'mirror');
                end
                
                save(obj.profile_file,'prof');

                close(f);
            end
        end
    end  
end
    
