# Supplementary material for: Rapid Global Fitting of Large Fluorescence Lifetime Imaging Microscopy Datasets
Source: PLoS One. 2013 Aug 5;8(8):e70687. doi: 10.1371/journal.pone.0070687 (PMC3734241; doi:10.1371/journal.pone.0070687)
Supplement: File S1 — Compressed archive of the source code for FLIMfit used in the present study. Please note that up to date source code and compiled binaries are available from the Open Microscopy website [54]. (ZIP) [file pone.0070687.s001.zip › FLIMFit 4_3_3 Source/GlobalProcessingFrontEnd/Classes/roi_controller.m]

classdef roi_controller < flim_data_series_observer
    
    % Copyright (C) 2013 Imperial College London.
    % All rights reserved.
    %
    % This program is free software; you can redistribute it and/or modify
    % it under the terms of the GNU General Public License as published by
    % the Free Software Foundation; either version 2 of the License, or
    % (at your option) any later version.
    %
    % This program is distributed in the hope that it will be useful,
    % but WITHOUT ANY WARRANTY; without even the implied warranty of
    % MERCHANTABILITY or FITNESS FOR A PARTICULAR PURPOSE.  See the
    % GNU General Public License for more details.
    %
    % You should have received a copy of the GNU General Public License along
    % with this program; if not, write to the Free Software Foundation, Inc.,
    % 51 Franklin Street, Fifth Floor, Boston, MA 02110-1301 USA.
    %
    % This software tool was developed with support from the UK 
    % Engineering and Physical Sciences Council 
    % through  a studentship from the Institute of Chemical Biology 
    % and The Wellcome Trust through a grant entitled 
    % "The Open Microscopy Environment: Image Informatics for Biological Sciences" (Ref: 095931).

    % Author : Sean Warren

       
    properties
        tool_roi_rect_toggle;
        tool_roi_poly_toggle;
        tool_roi_circle_toggle;
        
        roi_handle = [];

        point_mode = true;
        waiting = false;
        
        data_intensity_view;
        
        roi_callback_id;
    end
    
    properties(GetObservable = true)
        roi_mask;
    end
    
    events
        roi_updated;
    end
    
    methods
    
        function obj = roi_controller(toggles)
           
            obj = obj@flim_data_series_observer(toggles.data_series_controller);
                      
            assign_handles(obj,toggles);
            
            set(obj.tool_roi_rect_toggle,'State','off');
            set(obj.tool_roi_poly_toggle,'State','off');
            set(obj.tool_roi_circle_toggle,'State','off');
                       
            set(obj.tool_roi_rect_toggle,'OnCallback',@obj.on_callback);
            set(obj.tool_roi_rect_toggle,'OffCallback',@obj.off_callback);
            
            set(obj.tool_roi_poly_toggle,'OnCallback',@obj.on_callback);
            set(obj.tool_roi_poly_toggle,'OffCallback',@obj.off_callback);
            
            set(obj.tool_roi_circle_toggle,'OnCallback',@obj.on_callback);
            set(obj.tool_roi_circle_toggle,'OffCallback',@obj.off_callback);
            
            
            obj.data_intensity_view.set_click_callback(@obj.click_callback);
            
            
        end
        
        function roi_mask = get.roi_mask(obj)
            
            d = obj.data_series_controller.data_series;
            if isempty(obj.roi_mask) || size(obj.roi_mask,1) ~= d.height ...
                                    || size(obj.roi_mask,2) ~= d.width
                obj.roi_mask = [];
            end
           
            roi_mask = obj.roi_mask;
            
        end
        
        function data_update(obj)
           obj.update_mask();
           d = obj.data_series_controller.data_series;
          
           
           if d.width == 1 && d.height == 1
                obj.roi_mask = 1;
           end
           
           notify(obj,'roi_updated');
         
        end
        
        function on_callback(obj,src,evtData)

            if ~obj.waiting && obj.data_series.init
                
                obj.waiting = true;
           
                obj.point_mode = false;

                if ~isempty(obj.roi_handle) && isvalid(obj.roi_handle)
                    delete(obj.roi_handle);
                end

                switch src
                    case obj.tool_roi_rect_toggle

                        set(obj.tool_roi_poly_toggle,'State','off');
                        set(obj.tool_roi_circle_toggle,'State','off');

                        obj.roi_handle = imrect(obj.data_intensity_view.intensity_axes);

                    case obj.tool_roi_poly_toggle

                        set(obj.tool_roi_rect_toggle,'State','off');
                        set(obj.tool_roi_circle_toggle,'State','off');

                        obj.roi_handle = impoly(obj.data_intensity_view.intensity_axes);

                    case obj.tool_roi_circle_toggle

                        set(obj.tool_roi_poly_toggle,'State','off');
                        set(obj.tool_roi_rect_toggle,'State','off');

                        obj.roi_handle = imellipse(obj.data_intensity_view.intensity_axes);


                end

                addlistener(obj.roi_handle,'ObjectBeingDestroyed',@obj.roi_being_destroyed);
                obj.roi_callback_id = addNewPositionCallback(obj.roi_handle,@obj.roi_change_callback);        
                
                obj.update_mask();
                
                notify(obj,'roi_updated');

                obj.point_mode = true;
                
                obj.waiting = false;
                
                set(src,'State','off');
            else
                set(src,'State','off');
            end

        end
        
        function off_callback(obj,src,evtData)
           %set(src,'State','off');
           if obj.waiting
               delete(obj.roi_handle);
               obj.waiting = false;
           end
        end
        
        function roi_change_callback(obj,src,evt)
            obj.update_mask();
            notify(obj,'roi_updated');
        end

        function click_callback(obj,src,evtData)
            
            if obj.point_mode && ~isempty(obj.data_intensity_view.im)
                click_pos = get(src,'CurrentPoint');
                click_pos = click_pos(1,1:2);
                click_pos = floor(click_pos); 
                
                if ~isempty(obj.roi_handle) && isvalid(obj.roi_handle)
                    delete(obj.roi_handle);
                end
                    
                obj.roi_handle = impoint(obj.data_intensity_view.intensity_axes,click_pos);
                
                addlistener(obj.roi_handle,'ObjectBeingDestroyed',@obj.roi_being_destroyed);
                
                obj.update_mask();
                notify(obj,'roi_updated');
            end
        end
        
        function update_mask(obj)
            if ~isempty(obj.roi_handle)
                try
                obj.roi_mask = obj.roi_handle.createMask(obj.data_intensity_view.im);
                catch %#ok
                end
            end
        end
            
        function roi_being_destroyed(obj,~,~)
            obj.roi_handle = [];
            if ~isempty(obj.roi_callback_id);
                try
                removeNewPositionCallback(obj.roi_handle,obj.roi_callback_id);
                catch e
                end
            end
            obj.roi_callback_id = [];
        end
        
        
    end
    
    
end
