# Supplementary material for: Rapid Global Fitting of Large Fluorescence Lifetime Imaging Microscopy Datasets
Source: PLoS One. 2013 Aug 5;8(8):e70687. doi: 10.1371/journal.pone.0070687 (PMC3734241; doi:10.1371/journal.pone.0070687)
Supplement: File S1 — Compressed archive of the source code for FLIMfit used in the present study. Please note that up to date source code and compiled binaries are available from the Open Microscopy website [54]. (ZIP) [file pone.0070687.s001.zip › FLIMFit 4_3_3 Source/GlobalProcessingFrontEnd/FLIMfit_64.prj]

<?xml version="1.0" encoding="UTF-8"?>
<deployment-project plugin="plugin.deploytool" plugin-version="1.0">
  <configuration target="target.standalone.win" target-name="Windows Standalone Application" name="FLIMfit_64" location="C:\Users\scw09\Documents\Repositories\FLIMGlobalProcessingDev\GlobalProcessingFrontEnd" file="C:\Users\scw09\Documents\Repositories\FLIMGlobalProcessingDev\GlobalProcessingFrontEnd\FLIMfit_64.prj" preferred-package-type="package.type.exe" build-checksum="2982247636" preferred-package-location="C:\Users\scw09\Documents\Repositories\GlobalAnalysisPolarisation\GlobalFittingFrontEnd">
    <param.project.name>C:\Users\scw09\Documents\Repositories\FLIMGlobalProcessingDev\GlobalProcessingFrontEnd\FLIMfit_64.prj</param.project.name>
    <param.target.type>Windows Standalone Application</param.target.type>
    <param.appname>FLIMfit_64</param.appname>
    <param.intermediate>${PROJECT_ROOT}\FLIMfit_64\src</param.intermediate>
    <param.output>${PROJECT_ROOT}\DeployFiles</param.output>
    <param.embed.ctf>true</param.embed.ctf>
    <param.tbx_on_path>
      <item>images</item>
      <item>optim</item>
      <item>signal</item>
      <item>stats</item>
    </param.tbx_on_path>
    <param.warnings>
      <warning.fullpath>on</warning.fullpath>
      <warning.duplicate>on</warning.duplicate>
      <warning.option.ignored>on</warning.option.ignored>
      <warning.libname>on</warning.libname>
      <warning.demo>on</warning.demo>
    </param.warnings>
    <param.version>1.0</param.version>
    <param.user.only.registration>false</param.user.only.registration>
    <param.c.cpp.options.file />
    <param.include.dirs />
    <param.lib.dirs />
    <param.lib.files />
    <param.defines />
    <param.undefines />
    <param.debug>false</param.debug>
    <param.share.mcr>false</param.share.mcr>
    <param.disable.jvm>false</param.disable.jvm>
    <param.disable.display>false</param.disable.display>
    <param.create.log>false</param.create.log>
    <param.log.file />
    <param.user.defined.mcr.options />
    <unset>
      <param.project.name />
      <param.target.type />
      <param.appname />
      <param.intermediate />
      <param.embed.ctf />
      <param.warnings />
      <param.version />
      <param.user.only.registration />
      <param.c.cpp.options.file />
      <param.include.dirs />
      <param.lib.dirs />
      <param.lib.files />
      <param.defines />
      <param.undefines />
      <param.debug />
      <param.share.mcr />
      <param.disable.jvm />
      <param.disable.display />
      <param.create.log />
      <param.log.file />
      <param.user.defined.mcr.options />
    </unset>
    <fileset.main>
      <file>${PROJECT_ROOT}\FLIMfit.m</file>
    </fileset.main>
    <fileset.resources>
      <file>${PROJECT_ROOT}\Classes</file>
      <file>${PROJECT_ROOT}\FLIMGlobalAnalysis_64_thunk_pcwin64.dll</file>
      <file>${PROJECT_ROOT}\FLIMGlobalAnalysisProto_PCWIN64.m</file>
      <file>${PROJECT_ROOT}\GeneratedFiles\version.txt</file>
      <file>${PROJECT_ROOT}\GUIDEInterfaces</file>
      <file>${PROJECT_ROOT}\HelperFunctions</file>
      <file>${PROJECT_ROOT}\HelperFunctions\GUILayout</file>
      <file>${PROJECT_ROOT}\HelperFunctions\GUILayout\+uiextras\Resources</file>
      <file>${PROJECT_ROOT}\HelperFunctions\GUILayout\Patch\getpixelposition.p</file>
      <file>${PROJECT_ROOT}\HelperFunctions\GUILayout\Patch\isHGUsingMATLABClasses.p</file>
      <file>${PROJECT_ROOT}\icons.mat</file>
      <file>${PROJECT_ROOT}\InternalHelperFunctions</file>
      <file>${PROJECT_ROOT}\LicenseFiles</file>
      <file>${PROJECT_ROOT}\segmentation_funcs.mat</file>
      <file>${PROJECT_ROOT}\YuriySegmentation</file>
      <file>${PROJECT_ROOT}\YuriySegmentation\Support</file>
    </fileset.resources>
    <fileset.package>
      <file>C:\Users\scw09\Documents\Repositories\GlobalAnalysisPolarisation\FLIMGlobalAnalysisLibraries\FLIMGlobalAnalysisDLL_x64.dll</file>
    </fileset.package>
    <build-deliverables>
      <file name="FLIMfit_64.exe" location="${PROJECT_ROOT}\DeployFiles" optional="false">C:\Users\scw09\Documents\Repositories\FLIMGlobalProcessingDev\GlobalProcessingFrontEnd\DeployFiles\FLIMfit_64.exe</file>
      <file name="readme.txt" location="${PROJECT_ROOT}\DeployFiles" optional="true">C:\Users\scw09\Documents\Repositories\FLIMGlobalProcessingDev\GlobalProcessingFrontEnd\DeployFiles\readme.txt</file>
    </build-deliverables>
    <workflow />
    <matlab>
      <root>C:\Program Files\MATLAB\R2013a</root>
      <toolboxes>
        <toolbox name="fixedpoint" />
      </toolboxes>
      <path>
        <directory>\\ic.ac.uk\homes\scw09\MATLAB</directory>
        <directory>${MATLAB_ROOT}\toolbox\matlab\testframework</directory>
        <directory>${MATLAB_ROOT}\toolbox\matlab\demos</directory>
        <directory>${MATLAB_ROOT}\toolbox\matlab\graph2d</directory>
        <directory>${MATLAB_ROOT}\toolbox\matlab\graph3d</directory>
        <directory>${MATLAB_ROOT}\toolbox\matlab\graphics</directory>
        <directory>${MATLAB_ROOT}\toolbox\matlab\plottools</directory>
        <directory>${MATLAB_ROOT}\toolbox\matlab\scribe</directory>
        <directory>${MATLAB_ROOT}\toolbox\matlab\specgraph</directory>
        <directory>${MATLAB_ROOT}\toolbox\matlab\uitools</directory>
        <directory>${MATLAB_ROOT}\toolbox\local</directory>
        <directory>${MATLAB_ROOT}\toolbox\matlab\optimfun</directory>
        <directory>${MATLAB_ROOT}\toolbox\matlab\codetools</directory>
        <directory>${MATLAB_ROOT}\toolbox\matlab\datafun</directory>
        <directory>${MATLAB_ROOT}\toolbox\matlab\datamanager</directory>
        <directory>${MATLAB_ROOT}\toolbox\matlab\datatypes</directory>
        <directory>${MATLAB_ROOT}\toolbox\matlab\elfun</directory>
        <directory>${MATLAB_ROOT}\toolbox\matlab\elmat</directory>
        <directory>${MATLAB_ROOT}\toolbox\matlab\funfun</directory>
        <directory>${MATLAB_ROOT}\toolbox\matlab\general</directory>
        <directory>${MATLAB_ROOT}\toolbox\matlab\guide</directory>
        <directory>${MATLAB_ROOT}\toolbox\matlab\helptools</directory>
        <directory>${MATLAB_ROOT}\toolbox\matlab\iofun</directory>
        <directory>${MATLAB_ROOT}\toolbox\matlab\lang</directory>
        <directory>${MATLAB_ROOT}\toolbox\matlab\matfun</directory>
        <directory>${MATLAB_ROOT}\toolbox\matlab\ops</directory>
        <directory>${MATLAB_ROOT}\toolbox\matlab\polyfun</directory>
        <directory>${MATLAB_ROOT}\toolbox\matlab\randfun</directory>
        <directory>${MATLAB_ROOT}\toolbox\matlab\sparfun</directory>
        <directory>${MATLAB_ROOT}\toolbox\matlab\specfun</directory>
        <directory>${MATLAB_ROOT}\toolbox\matlab\strfun</directory>
        <directory>${MATLAB_ROOT}\toolbox\matlab\timefun</directory>
        <directory>${MATLAB_ROOT}\toolbox\matlab\verctrl</directory>
        <directory>${MATLAB_ROOT}\toolbox\matlab\winfun</directory>
        <directory>${MATLAB_ROOT}\toolbox\matlab\winfun\NET</directory>
        <directory>${MATLAB_ROOT}\toolbox\simulink\components</directory>
        <directory>${MATLAB_ROOT}\toolbox\simulink\dee</directory>
        <directory>${MATLAB_ROOT}\toolbox\rtw\targets\AUTOSAR\AUTOSAR\dataclasses</directory>
        <directory>${MATLAB_ROOT}\toolbox\rtw\targets\AUTOSAR\AUTOSAR</directory>
        <directory>${MATLAB_ROOT}\toolbox\rtw\accel</directory>
        <directory>${MATLAB_ROOT}\toolbox\coder\simulinkcoder_core</directory>
        <directory>${MATLAB_ROOT}\toolbox\simulink\blocks\library</directory>
        <directory>${MATLAB_ROOT}\toolbox\simulink\blocks\obsolete</directory>
        <directory>${MATLAB_ROOT}\toolbox\simulink\blocks</directory>
        <directory>${MATLAB_ROOT}\toolbox\simulink\fixedandfloat</directory>
        <directory>${MATLAB_ROOT}\toolbox\simulink\fixedandfloat\obsolete</directory>
        <directory>${MATLAB_ROOT}\toolbox\simulink\simulink\dataclasses</directory>
        <directory>${MATLAB_ROOT}\toolbox\simulink\simulink</directory>
        <directory>${MATLAB_ROOT}\toolbox\simulink\simulink\MPlayIO</directory>
        <directory>${MATLAB_ROOT}\toolbox\simulink\simulink\dataobjectwizard</directory>
        <directory>${MATLAB_ROOT}\toolbox\simulink\simulink\slresolve</directory>
        <directory>${MATLAB_ROOT}\toolbox\simulink\simdemos\dataclasses</directory>
        <directory>${MATLAB_ROOT}\toolbox\simulink\simdemos</directory>
        <directory>${MATLAB_ROOT}\toolbox\simulink\simdemos\aerospace</directory>
        <directory>${MATLAB_ROOT}\toolbox\simulink\simdemos\automotive</directory>
        <directory>${MATLAB_ROOT}\toolbox\simulink\simdemos\simfeatures</directory>
        <directory>${MATLAB_ROOT}\toolbox\simulink\simdemos\automotive\fuelsys</directory>
        <directory>${MATLAB_ROOT}\toolbox\simulink\simdemos\simgeneral</directory>
        <directory>${MATLAB_ROOT}\toolbox\simulink\simdemos\industrial</directory>
        <directory>${MATLAB_ROOT}\toolbox\simulink\simulink\modeladvisor</directory>
        <directory>${MATLAB_ROOT}\toolbox\simulink\simulink\modeladvisor\fixpt</directory>
        <directory>${MATLAB_ROOT}\toolbox\shared\glue</directory>
        <directory>${MATLAB_ROOT}\toolbox\shared\glue\studio</directory>
        <directory>${MATLAB_ROOT}\toolbox\simulink\simulink\frameedit</directory>
        <directory>${MATLAB_ROOT}\toolbox\stateflow\stateflow</directory>
        <directory>${MATLAB_ROOT}\toolbox\stateflow\coder</directory>
        <directory>${MATLAB_ROOT}\toolbox\stateflow\sfdemos</directory>
        <directory>${MATLAB_ROOT}\toolbox\aero\aero</directory>
        <directory>${MATLAB_ROOT}\toolbox\aeroblks\aeroblks</directory>
        <directory>${MATLAB_ROOT}\toolbox\aeroblks\aeroblksutilities</directory>
        <directory>${MATLAB_ROOT}\toolbox\aeroblks\aerodemos</directory>
        <directory>${MATLAB_ROOT}\toolbox\aeroblks\aerodemos\texture</directory>
        <directory>${MATLAB_ROOT}\toolbox\aero\astdemos</directory>
        <directory>${MATLAB_ROOT}\toolbox\matlab\apps</directory>
        <directory>${MATLAB_ROOT}\toolbox\matlab\audiovideo</directory>
        <directory>${MATLAB_ROOT}\toolbox\bioinfo\bioinfo</directory>
        <directory>${MATLAB_ROOT}\toolbox\bioinfo\biolearning</directory>
        <directory>${MATLAB_ROOT}\toolbox\bioinfo\microarray</directory>
        <directory>${MATLAB_ROOT}\toolbox\bioinfo\mass_spec</directory>
        <directory>${MATLAB_ROOT}\toolbox\bioinfo\proteins</directory>
        <directory>${MATLAB_ROOT}\toolbox\bioinfo\biomatrices</directory>
        <directory>${MATLAB_ROOT}\toolbox\bioinfo\graphtheory</directory>
        <directory>${MATLAB_ROOT}\toolbox\bioinfo\biodemos</directory>
        <directory>${MATLAB_ROOT}\toolbox\coder\matlabcoder</directory>
        <directory>${MATLAB_ROOT}\toolbox\coder\codegendemos</directory>
        <directory>${MATLAB_ROOT}\toolbox\coder\connectivity</directory>
        <directory>${MATLAB_ROOT}\toolbox\coder\emlcodermex</directory>
        <directory>${MATLAB_ROOT}\toolbox\coder\coverage</directory>
        <directory>${MATLAB_ROOT}\toolbox\rtw\rtw</directory>
        <directory>${MATLAB_ROOT}\toolbox\rtw\targets\shared</directory>
        <directory>${MATLAB_ROOT}\toolbox\coder\foundation</directory>
        <directory>${MATLAB_ROOT}\toolbox\coder\foundation\tfl</directory>
        <directory>${MATLAB_ROOT}\toolbox\coder\foundation\build</directory>
        <directory>${MATLAB_ROOT}\toolbox\coder\foundation\build\tools\registry</directory>
        <directory>${MATLAB_ROOT}\toolbox\shared\simtargets</directory>
        <directory>${MATLAB_ROOT}\toolbox\coder\coder</directory>
        <directory>${MATLAB_ROOT}\toolbox\coder\profile</directory>
        <directory>${MATLAB_ROOT}\toolbox\coder\rtiostream</directory>
        <directory>${MATLAB_ROOT}\toolbox\comm\comm</directory>
        <directory>${MATLAB_ROOT}\toolbox\comm\commutilities\comminit</directory>
        <directory>${MATLAB_ROOT}\toolbox\comm\commutilities\commmex</directory>
        <directory>${MATLAB_ROOT}\toolbox\comm\commutilities</directory>
        <directory>${MATLAB_ROOT}\toolbox\comm\commdeprecated</directory>
        <directory>${MATLAB_ROOT}\toolbox\comm\commdemos</directory>
        <directory>${MATLAB_ROOT}\help\toolbox\comm\examples</directory>
        <directory>${MATLAB_ROOT}\toolbox\shared\comparisons</directory>
        <directory>${MATLAB_ROOT}\toolbox\compiler</directory>
        <directory>${MATLAB_ROOT}\toolbox\compiler\compilerdemos</directory>
        <directory>${MATLAB_ROOT}\toolbox\matlab\connector\connector</directory>
        <directory>${MATLAB_ROOT}\toolbox\control\control</directory>
        <directory>${MATLAB_ROOT}\toolbox\control\ctrlguis</directory>
        <directory>${MATLAB_ROOT}\toolbox\control\ctrlobsolete</directory>
        <directory>${MATLAB_ROOT}\toolbox\control\ctrlutil</directory>
        <directory>${MATLAB_ROOT}\toolbox\control\ctrldemos</directory>
        <directory>${MATLAB_ROOT}\help\toolbox\control\examples</directory>
        <directory>${MATLAB_ROOT}\toolbox\curvefit\curvefit</directory>
        <directory>${MATLAB_ROOT}\toolbox\curvefit\splines</directory>
        <directory>${MATLAB_ROOT}\toolbox\curvefit\cftoolgui</directory>
        <directory>${MATLAB_ROOT}\toolbox\curvefit\sftoolgui</directory>
        <directory>${MATLAB_ROOT}\toolbox\curvefit\curvefitdemos</directory>
        <directory>${MATLAB_ROOT}\toolbox\daq\daq</directory>
        <directory>${MATLAB_ROOT}\toolbox\daq\daqguis</directory>
        <directory>${MATLAB_ROOT}\toolbox\daq\daqdemos</directory>
        <directory>${MATLAB_ROOT}\toolbox\database\database</directory>
        <directory>${MATLAB_ROOT}\toolbox\database\vqb</directory>
        <directory>${MATLAB_ROOT}\toolbox\database\dbdemos</directory>
        <directory>${MATLAB_ROOT}\toolbox\datafeed\datafeed</directory>
        <directory>${MATLAB_ROOT}\toolbox\datafeed\dfgui</directory>
        <directory>${MATLAB_ROOT}\toolbox\distcomp</directory>
        <directory>${MATLAB_ROOT}\toolbox\distcomp\distcomp</directory>
        <directory>${MATLAB_ROOT}\toolbox\distcomp\user</directory>
        <directory>${MATLAB_ROOT}\toolbox\distcomp\mpi</directory>
        <directory>${MATLAB_ROOT}\toolbox\distcomp\parallel</directory>
        <directory>${MATLAB_ROOT}\toolbox\distcomp\parallel\util</directory>
        <directory>${MATLAB_ROOT}\toolbox\distcomp\lang</directory>
        <directory>${MATLAB_ROOT}\toolbox\distcomp\cluster</directory>
        <directory>${MATLAB_ROOT}\toolbox\distcomp\gpu</directory>
        <directory>${MATLAB_ROOT}\toolbox\distcomp\array</directory>
        <directory>${MATLAB_ROOT}\toolbox\distcomp\pctdemos</directory>
        <directory>${MATLAB_ROOT}\toolbox\dotnetbuilder\dotnetbuilder</directory>
        <directory>${MATLAB_ROOT}\toolbox\dotnetbuilder\dotnetbuilderdemos</directory>
        <directory>${MATLAB_ROOT}\toolbox\dsp\dsp</directory>
        <directory>${MATLAB_ROOT}\toolbox\dsp\dsputilities</directory>
        <directory>${MATLAB_ROOT}\toolbox\dsp\dsputilities\dspinit</directory>
        <directory>${MATLAB_ROOT}\toolbox\dsp\dsputilities\dspmex</directory>
        <directory>${MATLAB_ROOT}\toolbox\dsp\dspdemos</directory>
        <directory>${MATLAB_ROOT}\help\toolbox\dsp\examples</directory>
        <directory>${MATLAB_ROOT}\toolbox\shared\dsp\simulink\dsp</directory>
        <directory>${MATLAB_ROOT}\toolbox\rtw\targets\ecoder</directory>
        <directory>${MATLAB_ROOT}\toolbox\rtw\targets\mpt</directory>
        <directory>${MATLAB_ROOT}\toolbox\rtw\targets\mpt\mpt</directory>
        <directory>${MATLAB_ROOT}\toolbox\rtw\targets\mpt\user_specific</directory>
        <directory>${MATLAB_ROOT}\toolbox\embeddedcoder</directory>
        <directory>${MATLAB_ROOT}\toolbox\rtw\targets\ecoder\ecoderdemos\dataclasses</directory>
        <directory>${MATLAB_ROOT}\toolbox\rtw\targets\ecoder\ecoderdemos</directory>
        <directory>${MATLAB_ROOT}\toolbox\econ\econ</directory>
        <directory>${MATLAB_ROOT}\toolbox\econ\econdemos</directory>
        <directory>${MATLAB_ROOT}\toolbox\eml\eml</directory>
        <directory>${MATLAB_ROOT}\toolbox\exlink</directory>
        <directory>${MATLAB_ROOT}\toolbox\dsp\filterdesign</directory>
        <directory>${MATLAB_ROOT}\toolbox\finance\finance</directory>
        <directory>${MATLAB_ROOT}\toolbox\finance\calendar</directory>
        <directory>${MATLAB_ROOT}\toolbox\finance\finsupport</directory>
        <directory>${MATLAB_ROOT}\toolbox\finance\ftseries</directory>
        <directory>${MATLAB_ROOT}\toolbox\finance\findemos</directory>
        <directory>${MATLAB_ROOT}\toolbox\fininst\fininst</directory>
        <directory>${MATLAB_ROOT}\toolbox\fininst\fininstdemos</directory>
        <directory>${MATLAB_ROOT}\toolbox\fixedpoint\fixedpointtool</directory>
        <directory>${MATLAB_ROOT}\toolbox\fixedpoint\fidemos</directory>
        <directory>${MATLAB_ROOT}\toolbox\fixedpoint\fixedpoint</directory>
        <directory>${MATLAB_ROOT}\toolbox\fixpoint</directory>
        <directory>${MATLAB_ROOT}\toolbox\fixpoint\fpca</directory>
        <directory>${MATLAB_ROOT}\toolbox\simulink\fixedandfloat\fxpdemos</directory>
        <directory>${MATLAB_ROOT}\toolbox\coder\float2fixed</directory>
        <directory>${MATLAB_ROOT}\toolbox\coder\float2fixed\dmm_emlauthoring</directory>
        <directory>${MATLAB_ROOT}\toolbox\fuzzy\fuzzy</directory>
        <directory>${MATLAB_ROOT}\toolbox\fuzzy\fuzzyutil</directory>
        <directory>${MATLAB_ROOT}\toolbox\fuzzy\fuzdemos</directory>
        <directory>${MATLAB_ROOT}\toolbox\geoweb\geoweb</directory>
        <directory>${MATLAB_ROOT}\toolbox\globaloptim</directory>
        <directory>${MATLAB_ROOT}\toolbox\globaloptim\globaloptim</directory>
        <directory>${MATLAB_ROOT}\toolbox\globaloptim\globaloptimdemos</directory>
        <directory>${MATLAB_ROOT}\toolbox\idelink\extensions\eclipseide</directory>
        <directory>${MATLAB_ROOT}\toolbox\idelink\extensions\eclipseide\mdlinfo</directory>
        <directory>${MATLAB_ROOT}\toolbox\idelink\extensions\eclipseide\registry</directory>
        <directory>${MATLAB_ROOT}\toolbox\idelink\extensions\eclipseide\tfl</directory>
        <directory>${MATLAB_ROOT}\toolbox\idelink\extensions\iarew</directory>
        <directory>${MATLAB_ROOT}\toolbox\idelink\extensions\iarew\blks</directory>
        <directory>${MATLAB_ROOT}\toolbox\idelink\extensions\iarew\mdlinfo</directory>
        <directory>${MATLAB_ROOT}\toolbox\idelink\extensions\iarew\templates</directory>
        <directory>${MATLAB_ROOT}\toolbox\idelink\extensions\ticcs</directory>
        <directory>${MATLAB_ROOT}\toolbox\idelink\extensions\ticcs\ccsblks</directory>
        <directory>${MATLAB_ROOT}\toolbox\idelink\extensions\ticcs\ccslinkblks</directory>
        <directory>${MATLAB_ROOT}\toolbox\idelink\extensions\ticcs\ccslinkblks\rtdxsimblks</directory>
        <directory>${MATLAB_ROOT}\toolbox\idelink\extensions\ticcs\lic</directory>
        <directory>${MATLAB_ROOT}\toolbox\idelink\extensions\ticcs\mdlinfo</directory>
        <directory>${MATLAB_ROOT}\toolbox\idelink\extensions\ticcs\tfl</directory>
        <directory>${MATLAB_ROOT}\toolbox\idelink\extensions\ticcs\util</directory>
        <directory>${MATLAB_ROOT}\toolbox\idelink\extensions\ticcs\rtw</directory>
        <directory>${MATLAB_ROOT}\toolbox\idelink\extensions\ticcs\envChecker</directory>
        <directory>${MATLAB_ROOT}\toolbox\idelink\extensions\wrworkbench</directory>
        <directory>${MATLAB_ROOT}\toolbox\idelink\extensions\wrworkbench\mdlinfo</directory>
        <directory>${MATLAB_ROOT}\toolbox\idelink\extensions\wrworkbench\registry</directory>
        <directory>${MATLAB_ROOT}\toolbox\idelink\extensions\wrworkbench\wrworkbenchblks</directory>
        <directory>${MATLAB_ROOT}\toolbox\idelink\foundation\pjtgenerator</directory>
        <directory>${MATLAB_ROOT}\toolbox\idelink\foundation\pjtgenerator\rtw</directory>
        <directory>${MATLAB_ROOT}\toolbox\idelink\foundation\pjtgenerator\tgtpref2</directory>
        <directory>${MATLAB_ROOT}\toolbox\idelink\foundation\pjtgenerator\profiler</directory>
        <directory>${MATLAB_ROOT}\toolbox\idelink\foundation\pjtgenerator\mdlinfo</directory>
        <directory>${MATLAB_ROOT}\toolbox\idelink\foundation\pjtgenerator\blks</directory>
        <directory>${MATLAB_ROOT}\toolbox\idelink\foundation\pjtgenerator\blks\masks</directory>
        <directory>${MATLAB_ROOT}\toolbox\idelink\foundation\pjtgenerator\blks\tlc_c</directory>
        <directory>${MATLAB_ROOT}\toolbox\idelink</directory>
        <directory>${MATLAB_ROOT}\toolbox\idelink\foundation</directory>
        <directory>${MATLAB_ROOT}\toolbox\idelink\foundation\autointerface</directory>
        <directory>${MATLAB_ROOT}\toolbox\idelink\foundation\autointerface\ideregisterplugins</directory>
        <directory>${MATLAB_ROOT}\toolbox\idelink\foundation\util</directory>
        <directory>${MATLAB_ROOT}\toolbox\idelink\foundation\errorhandler</directory>
        <directory>${MATLAB_ROOT}\toolbox\idelink\foundation\xmakefile</directory>
        <directory>${MATLAB_ROOT}\toolbox\idelink\foundation\hookpoints</directory>
        <directory>${MATLAB_ROOT}\toolbox\idelink\idelinkdemos</directory>
        <directory>${MATLAB_ROOT}\toolbox\idelink\extensions\eclipseide\eclipseidedemos</directory>
        <directory>${MATLAB_ROOT}\toolbox\idelink\extensions\iarew\iarewdemos</directory>
        <directory>${MATLAB_ROOT}\toolbox\idelink\extensions\ticcs\ccsdemos</directory>
        <directory>${MATLAB_ROOT}\toolbox\idelink\extensions\ticcs\ccsdemos\util</directory>
        <directory>${MATLAB_ROOT}\toolbox\ident\ident</directory>
        <directory>${MATLAB_ROOT}\toolbox\ident\nlident</directory>
        <directory>${MATLAB_ROOT}\toolbox\ident\idobsolete</directory>
        <directory>${MATLAB_ROOT}\toolbox\ident\idguis</directory>
        <directory>${MATLAB_ROOT}\toolbox\ident\idutils</directory>
        <directory>${MATLAB_ROOT}\toolbox\ident\idhelp</directory>
        <directory>${MATLAB_ROOT}\toolbox\ident\iddemos</directory>
        <directory>${MATLAB_ROOT}\toolbox\ident\iddemos\examples</directory>
        <directory>${MATLAB_ROOT}\toolbox\images\colorspaces</directory>
        <directory>${MATLAB_ROOT}\toolbox\images\images</directory>
        <directory>${MATLAB_ROOT}\toolbox\images\imuitools</directory>
        <directory>${MATLAB_ROOT}\toolbox\images\iptformats</directory>
        <directory>${MATLAB_ROOT}\toolbox\images\iptutils</directory>
        <directory>${MATLAB_ROOT}\toolbox\matlab\imagesci</directory>
        <directory>${MATLAB_ROOT}\toolbox\images\imdemos</directory>
        <directory>${MATLAB_ROOT}\toolbox\imaq\imaq</directory>
        <directory>${MATLAB_ROOT}\toolbox\imaq\imaqblks\imaqblks</directory>
        <directory>${MATLAB_ROOT}\toolbox\imaq\imaqblks\imaqmasks</directory>
        <directory>${MATLAB_ROOT}\toolbox\imaq\imaqblks\imaqmex</directory>
        <directory>${MATLAB_ROOT}\toolbox\imaq\imaqdemos</directory>
        <directory>${MATLAB_ROOT}\toolbox\instrument\instrument</directory>
        <directory>${MATLAB_ROOT}\toolbox\instrument\instrumentblks\instrumentblks</directory>
        <directory>${MATLAB_ROOT}\toolbox\instrument\instrumentblks\instrumentmex</directory>
        <directory>${MATLAB_ROOT}\toolbox\instrument\instrumentblks\instrumentmasks</directory>
        <directory>${MATLAB_ROOT}\toolbox\instrument\instrumentdemos</directory>
        <directory>${MATLAB_ROOT}\toolbox\shared\instrument</directory>
        <directory>${MATLAB_ROOT}\toolbox\shared\m3i</directory>
        <directory>${MATLAB_ROOT}\toolbox\map\map</directory>
        <directory>${MATLAB_ROOT}\toolbox\map\mapgeodesy</directory>
        <directory>${MATLAB_ROOT}\toolbox\map\mapdisp</directory>
        <directory>${MATLAB_ROOT}\toolbox\map\mapformats</directory>
        <directory>${MATLAB_ROOT}\toolbox\map\mapproj</directory>
        <directory>${MATLAB_ROOT}\toolbox\map\mapdata</directory>
        <directory>${MATLAB_ROOT}\toolbox\map\mapdata\sdts</directory>
        <directory>${MATLAB_ROOT}\toolbox\map\mapdemos</directory>
        <directory>${MATLAB_ROOT}\toolbox\mpc\mpc</directory>
        <directory>${MATLAB_ROOT}\toolbox\mpc\mpcdemos</directory>
        <directory>${MATLAB_ROOT}\toolbox\mpc\mpcguis</directory>
        <directory>${MATLAB_ROOT}\toolbox\mpc\mpcobsolete</directory>
        <directory>${MATLAB_ROOT}\toolbox\mpc\mpcutils</directory>
        <directory>${MATLAB_ROOT}\toolbox\nnet</directory>
        <directory>${MATLAB_ROOT}\toolbox\nnet\nncontrol</directory>
        <directory>${MATLAB_ROOT}\toolbox\nnet\nndemos</directory>
        <directory>${MATLAB_ROOT}\toolbox\nnet\nndemos\nndatasets</directory>
        <directory>${MATLAB_ROOT}\toolbox\nnet\nnet</directory>
        <directory>${MATLAB_ROOT}\toolbox\nnet\nnet\nnadapt</directory>
        <directory>${MATLAB_ROOT}\toolbox\nnet\nnet\nndatafun</directory>
        <directory>${MATLAB_ROOT}\toolbox\nnet\nnet\nnderivative</directory>
        <directory>${MATLAB_ROOT}\toolbox\nnet\nnet\nndistance</directory>
        <directory>${MATLAB_ROOT}\toolbox\nnet\nnet\nndivision</directory>
        <directory>${MATLAB_ROOT}\toolbox\nnet\nnet\nninitlayer</directory>
        <directory>${MATLAB_ROOT}\toolbox\nnet\nnet\nninitnetwork</directory>
        <directory>${MATLAB_ROOT}\toolbox\nnet\nnet\nninitweight</directory>
        <directory>${MATLAB_ROOT}\toolbox\nnet\nnet\nnlearn</directory>
        <directory>${MATLAB_ROOT}\toolbox\nnet\nnet\nnnetfun</directory>
        <directory>${MATLAB_ROOT}\toolbox\nnet\nnet\nnnetinput</directory>
        <directory>${MATLAB_ROOT}\toolbox\nnet\nnet\nnnetwork</directory>
        <directory>${MATLAB_ROOT}\toolbox\nnet\nnet\nnperformance</directory>
        <directory>${MATLAB_ROOT}\toolbox\nnet\nnet\nnplot</directory>
        <directory>${MATLAB_ROOT}\toolbox\nnet\nnet\nnprocess</directory>
        <directory>${MATLAB_ROOT}\toolbox\nnet\nnet\nnsearch</directory>
        <directory>${MATLAB_ROOT}\toolbox\nnet\nnet\nntopology</directory>
        <directory>${MATLAB_ROOT}\toolbox\nnet\nnet\nntrain</directory>
        <directory>${MATLAB_ROOT}\toolbox\nnet\nnet\nntransfer</directory>
        <directory>${MATLAB_ROOT}\toolbox\nnet\nnet\nnweight</directory>
        <directory>${MATLAB_ROOT}\toolbox\nnet\nnguis</directory>
        <directory>${MATLAB_ROOT}\toolbox\nnet\nnobsolete</directory>
        <directory>${MATLAB_ROOT}\toolbox\nnet\nnutils</directory>
        <directory>${MATLAB_ROOT}\toolbox\optim\optim</directory>
        <directory>${MATLAB_ROOT}\toolbox\optim</directory>
        <directory>${MATLAB_ROOT}\toolbox\optim\optimdemos</directory>
        <directory>${MATLAB_ROOT}\toolbox\pde</directory>
        <directory>${MATLAB_ROOT}\toolbox\pde\pdedemos</directory>
        <directory>${MATLAB_ROOT}\toolbox\physmod\common\dataservices\core\m</directory>
        <directory>${MATLAB_ROOT}\toolbox\physmod\common\dataservices\mli\m</directory>
        <directory>${MATLAB_ROOT}\toolbox\physmod\common\data\mli\m</directory>
        <directory>${MATLAB_ROOT}\toolbox\physmod\common\foundation\mli\m</directory>
        <directory>${MATLAB_ROOT}\toolbox\physmod\common\gl\mli\m</directory>
        <directory>${MATLAB_ROOT}\toolbox\physmod\common\gl\sli\m</directory>
        <directory>${MATLAB_ROOT}\toolbox\physmod\common\units\mli\m</directory>
        <directory>${MATLAB_ROOT}\toolbox\physmod\elec\elec</directory>
        <directory>${MATLAB_ROOT}\toolbox\physmod\elec\elecdemos</directory>
        <directory>${MATLAB_ROOT}\toolbox\physmod\equation_language\equation_language</directory>
        <directory>${MATLAB_ROOT}\toolbox\physmod\gui\gfx\m</directory>
        <directory>${MATLAB_ROOT}\toolbox\physmod\mech\mech</directory>
        <directory>${MATLAB_ROOT}\toolbox\physmod\mech\importer</directory>
        <directory>${MATLAB_ROOT}\toolbox\physmod\mech\mechdemos</directory>
        <directory>${MATLAB_ROOT}\toolbox\physmod\network_engine\ne_support</directory>
        <directory>${MATLAB_ROOT}\toolbox\physmod\network_engine\network_engine</directory>
        <directory>${MATLAB_ROOT}\toolbox\physmod\ne_sli\ne_sli</directory>
        <directory>${MATLAB_ROOT}\toolbox\physmod\pm_sli\pm_sli</directory>
        <directory>${MATLAB_ROOT}\toolbox\physmod\pm_visimpl\pm_visimpl</directory>
        <directory>${MATLAB_ROOT}\toolbox\physmod\powersys\powersys</directory>
        <directory>${MATLAB_ROOT}\toolbox\physmod\powersys\DR\DR</directory>
        <directory>${MATLAB_ROOT}\toolbox\physmod\powersys\drives\drives</directory>
        <directory>${MATLAB_ROOT}\toolbox\physmod\powersys\facts\facts</directory>
        <directory>${MATLAB_ROOT}\toolbox\physmod\powersys\DR\DRdemo</directory>
        <directory>${MATLAB_ROOT}\toolbox\physmod\powersys\drives\drivesdemo</directory>
        <directory>${MATLAB_ROOT}\toolbox\physmod\powersys\facts\factsdemo</directory>
        <directory>${MATLAB_ROOT}\toolbox\physmod\powersys\powerdemo</directory>
        <directory>${MATLAB_ROOT}\toolbox\physmod\powersys\powerdemo\machines</directory>
        <directory>${MATLAB_ROOT}\toolbox\physmod\powersys\powerdemo\meascontrol</directory>
        <directory>${MATLAB_ROOT}\toolbox\physmod\powersys\powerdemo\power_electronics</directory>
        <directory>${MATLAB_ROOT}\toolbox\physmod\powersys\powerdemo\power_utility</directory>
        <directory>${MATLAB_ROOT}\toolbox\physmod\powersys\powerdemo\simple</directory>
        <directory>${MATLAB_ROOT}\toolbox\physmod\simrf\m</directory>
        <directory>${MATLAB_ROOT}\toolbox\physmod\simscape\compiler\core\m</directory>
        <directory>${MATLAB_ROOT}\toolbox\physmod\simscape\compiler\mli\m</directory>
        <directory>${MATLAB_ROOT}\toolbox\physmod\simscape\compiler\sli\m</directory>
        <directory>${MATLAB_ROOT}\toolbox\physmod\simscape\simscapedemos</directory>
        <directory>${MATLAB_ROOT}\toolbox\physmod\simscape\engine\core\m</directory>
        <directory>${MATLAB_ROOT}\toolbox\physmod\simscape\engine\mli\m</directory>
        <directory>${MATLAB_ROOT}\toolbox\physmod\simscape\engine\sli\m</directory>
        <directory>${MATLAB_ROOT}\toolbox\physmod\simscape\foundation\simscape</directory>
        <directory>${MATLAB_ROOT}\toolbox\physmod\simscape\library\m</directory>
        <directory>${MATLAB_ROOT}\toolbox\physmod\simscape\simscape\m</directory>
        <directory>${MATLAB_ROOT}\toolbox\physmod\sm\core\m</directory>
        <directory>${MATLAB_ROOT}\toolbox\physmod\sm\smdemos</directory>
        <directory>${MATLAB_ROOT}\toolbox\physmod\sm\smdemos\images</directory>
        <directory>${MATLAB_ROOT}\toolbox\physmod\sm\smdemos\wing_landing_gear</directory>
        <directory>${MATLAB_ROOT}\toolbox\physmod\sm\smdemos\wing_landing_gear\images</directory>
        <directory>${MATLAB_ROOT}\toolbox\physmod\sm\smdemos\cart_double_pendulum</directory>
        <directory>${MATLAB_ROOT}\toolbox\physmod\sm\smdemos\cart_double_pendulum\images</directory>
        <directory>${MATLAB_ROOT}\toolbox\physmod\sm\smdemos\stewart_platform</directory>
        <directory>${MATLAB_ROOT}\toolbox\physmod\sm\smdemos\stewart_platform\images</directory>
        <directory>${MATLAB_ROOT}\toolbox\physmod\sm\smdemos\double_crank_aiming</directory>
        <directory>${MATLAB_ROOT}\toolbox\physmod\sm\smdemos\double_crank_aiming\images</directory>
        <directory>${MATLAB_ROOT}\toolbox\physmod\sm\smdemos\bread_slicer</directory>
        <directory>${MATLAB_ROOT}\toolbox\physmod\sm\smdemos\bread_slicer\images</directory>
        <directory>${MATLAB_ROOT}\toolbox\physmod\sm\smdemos\import\stewart_platform</directory>
        <directory>${MATLAB_ROOT}\toolbox\physmod\sm\smdemos\import\four_bar</directory>
        <directory>${MATLAB_ROOT}\toolbox\physmod\sm\smdemos\radial_engine</directory>
        <directory>${MATLAB_ROOT}\toolbox\physmod\sm\smdemos\radial_engine\images</directory>
        <directory>${MATLAB_ROOT}\toolbox\physmod\sm\smdemos\double_wishbone_suspension</directory>
        <directory>${MATLAB_ROOT}\toolbox\physmod\sm\smdemos\double_wishbone_suspension\images</directory>
        <directory>${MATLAB_ROOT}\toolbox\physmod\sm\smdemos\import\robot</directory>
        <directory>${MATLAB_ROOT}\toolbox\physmod\sm\smdemos\cardan_gear</directory>
        <directory>${MATLAB_ROOT}\toolbox\physmod\sm\smdemos\cardan_gear\images</directory>
        <directory>${MATLAB_ROOT}\toolbox\physmod\sm\smdemos\windshield_wiper</directory>
        <directory>${MATLAB_ROOT}\toolbox\physmod\sm\smdemos\windshield_wiper\images</directory>
        <directory>${MATLAB_ROOT}\toolbox\physmod\sm\smdemos\backhoe</directory>
        <directory>${MATLAB_ROOT}\toolbox\physmod\sm\gui\m</directory>
        <directory>${MATLAB_ROOT}\toolbox\physmod\sm\import\m</directory>
        <directory>${MATLAB_ROOT}\toolbox\physmod\sm\local\m</directory>
        <directory>${MATLAB_ROOT}\toolbox\physmod\sm\sli\m</directory>
        <directory>${MATLAB_ROOT}\toolbox\physmod\sm\sm\m</directory>
        <directory>${MATLAB_ROOT}\toolbox\physmod\sm\ssci\m</directory>
        <directory>${MATLAB_ROOT}\toolbox\realtime</directory>
        <directory>${MATLAB_ROOT}\toolbox\realtime\realtime</directory>
        <directory>${MATLAB_ROOT}\toolbox\realtime\realtime\rtw</directory>
        <directory>${MATLAB_ROOT}\toolbox\slvnv\reqmgt</directory>
        <directory>${MATLAB_ROOT}\toolbox\slvnv\reqmgt\RTExplorer</directory>
        <directory>${MATLAB_ROOT}\toolbox\slvnv\slvnv</directory>
        <directory>${MATLAB_ROOT}\toolbox\rf\rf</directory>
        <directory>${MATLAB_ROOT}\toolbox\rf\rfnetparamfiles</directory>
        <directory>${MATLAB_ROOT}\toolbox\rf\rftool</directory>
        <directory>${MATLAB_ROOT}\toolbox\rfblks\rfblks</directory>
        <directory>${MATLAB_ROOT}\toolbox\rfblks\rfblksmasks</directory>
        <directory>${MATLAB_ROOT}\toolbox\rfblks\rfblksmex</directory>
        <directory>${MATLAB_ROOT}\toolbox\rfblks\rfblksdemos</directory>
        <directory>${MATLAB_ROOT}\toolbox\rf\rfdemos</directory>
        <directory>${MATLAB_ROOT}\toolbox\robust\robust</directory>
        <directory>${MATLAB_ROOT}\toolbox\robust\rctlmi</directory>
        <directory>${MATLAB_ROOT}\toolbox\robust\rctutil</directory>
        <directory>${MATLAB_ROOT}\toolbox\robust\rctdemos</directory>
        <directory>${MATLAB_ROOT}\toolbox\robust\rctobsolete\robust</directory>
        <directory>${MATLAB_ROOT}\toolbox\robust\rctobsolete\lmi</directory>
        <directory>${MATLAB_ROOT}\toolbox\robust\rctobsolete\mutools\commands</directory>
        <directory>${MATLAB_ROOT}\toolbox\robust\rctobsolete\mutools\subs</directory>
        <directory>${MATLAB_ROOT}\help\toolbox\robust\examples</directory>
        <directory>${MATLAB_ROOT}\toolbox\rtw\targets\asap2\asap2\dataclasses</directory>
        <directory>${MATLAB_ROOT}\toolbox\rtw\targets\asap2\asap2</directory>
        <directory>${MATLAB_ROOT}\toolbox\rtw\targets\asap2\asap2\user</directory>
        <directory>${MATLAB_ROOT}\toolbox\rtw\targets\common\can\blocks\dataclasses</directory>
        <directory>${MATLAB_ROOT}\toolbox\rtw\targets\common\can\blocks</directory>
        <directory>${MATLAB_ROOT}\toolbox\rtw\targets\common\can\blocks\tlc_c</directory>
        <directory>${MATLAB_ROOT}\toolbox\rtw\targets\common\tgtcommon</directory>
        <directory>${MATLAB_ROOT}\toolbox\rtw\targets\connectivity</directory>
        <directory>${MATLAB_ROOT}\toolbox\rtw\targets\pil</directory>
        <directory>${MATLAB_ROOT}\toolbox\rtw\rtw\cgv\API</directory>
        <directory>${MATLAB_ROOT}\toolbox\rtw\rtw\misra</directory>
        <directory>${MATLAB_ROOT}\toolbox\simulinkcoder</directory>
        <directory>${MATLAB_ROOT}\toolbox\rtw\targets\rtwin\rtwin</directory>
        <directory>${MATLAB_ROOT}\toolbox\rtw\targets\rtwin\rtwindemos</directory>
        <directory>${MATLAB_ROOT}\toolbox\rtw\rtwdemos</directory>
        <directory>${MATLAB_ROOT}\toolbox\rtw\rtwdemos\rsimdemos</directory>
        <directory>${MATLAB_ROOT}\toolbox\simulink\blocks\sb2sl</directory>
        <directory>${MATLAB_ROOT}\toolbox\shared\advisor</directory>
        <directory>${MATLAB_ROOT}\toolbox\shared\asynciolib</directory>
        <directory>${MATLAB_ROOT}\toolbox\shared\can</directory>
        <directory>${MATLAB_ROOT}\toolbox\shared\can\canblks</directory>
        <directory>${MATLAB_ROOT}\toolbox\shared\can\canmasks</directory>
        <directory>${MATLAB_ROOT}\toolbox\shared\can\canmex</directory>
        <directory>${MATLAB_ROOT}\toolbox\shared\cgir_fe</directory>
        <directory>${MATLAB_ROOT}\toolbox\shared\cgxe\cgxe</directory>
        <directory>${MATLAB_ROOT}\toolbox\shared\coder\coder</directory>
        <directory>${MATLAB_ROOT}\toolbox\shared\configset</directory>
        <directory>${MATLAB_ROOT}\toolbox\shared\controllib\engine</directory>
        <directory>${MATLAB_ROOT}\toolbox\shared\controllib\engine\numerics</directory>
        <directory>${MATLAB_ROOT}\toolbox\shared\controllib\engine\options</directory>
        <directory>${MATLAB_ROOT}\toolbox\shared\controllib\engine\optim</directory>
        <directory>${MATLAB_ROOT}\toolbox\shared\controllib\general</directory>
        <directory>${MATLAB_ROOT}\toolbox\shared\controllib\graphics</directory>
        <directory>${MATLAB_ROOT}\toolbox\shared\controllib\graphics\utils</directory>
        <directory>${MATLAB_ROOT}\toolbox\shared\controllib\graphics\plotoptions</directory>
        <directory>${MATLAB_ROOT}\toolbox\shared\controllib\requirements</directory>
        <directory>${MATLAB_ROOT}\toolbox\shared\curvefitlib</directory>
        <directory>${MATLAB_ROOT}\toolbox\shared\dastudio</directory>
        <directory>${MATLAB_ROOT}\toolbox\shared\dastudio\depviewer</directory>
        <directory>${MATLAB_ROOT}\toolbox\shared\dspblks\dspblks</directory>
        <directory>${MATLAB_ROOT}\toolbox\shared\dspblks\dspmex</directory>
        <directory>${MATLAB_ROOT}\toolbox\shared\dsp\hdl</directory>
        <directory>${MATLAB_ROOT}\toolbox\shared\dsp\vision\matlab\utilities</directory>
        <directory>${MATLAB_ROOT}\toolbox\shared\dsp\vision\simulink\utilities</directory>
        <directory>${MATLAB_ROOT}\toolbox\shared\dsp\vision\matlab\utilities\mex</directory>
        <directory>${MATLAB_ROOT}\toolbox\shared\dsp\vision\simulink\utilities\mex</directory>
        <directory>${MATLAB_ROOT}\toolbox\shared\dsp\vision\matlab\utilities\init</directory>
        <directory>${MATLAB_ROOT}\toolbox\shared\dsp\vision\matlab\vision</directory>
        <directory>${MATLAB_ROOT}\toolbox\shared\dsp\vision\simulink\vision</directory>
        <directory>${MATLAB_ROOT}\toolbox\shared\eda\board</directory>
        <directory>${MATLAB_ROOT}\toolbox\shared\eda\edagraph</directory>
        <directory>${MATLAB_ROOT}\toolbox\shared\eda\fil</directory>
        <directory>${MATLAB_ROOT}\toolbox\shared\eda\fil\filmapi</directory>
        <directory>${MATLAB_ROOT}\toolbox\shared\eda\fpgaautomation</directory>
        <directory>${MATLAB_ROOT}\toolbox\shared\eda\fpgaautomation\obsolete</directory>
        <directory>${MATLAB_ROOT}\toolbox\shared\eda\fpgabase</directory>
        <directory>${MATLAB_ROOT}\toolbox\shared\eda\hdlparser</directory>
        <directory>${MATLAB_ROOT}\toolbox\shared\filterdesignlib</directory>
        <directory>${MATLAB_ROOT}\toolbox\shared\hdlshared</directory>
        <directory>${MATLAB_ROOT}\toolbox\shared\hdlshared\hdlshared_gui</directory>
        <directory>${MATLAB_ROOT}\toolbox\shared\hwconnectinstaller</directory>
        <directory>${MATLAB_ROOT}\toolbox\shared\hwconnectinstaller\common</directory>
        <directory>${MATLAB_ROOT}\toolbox\shared\imageslib</directory>
        <directory>${MATLAB_ROOT}\toolbox\shared\imaqlib</directory>
        <directory>${MATLAB_ROOT}\toolbox\shared\mapgeodesy</directory>
        <directory>${MATLAB_ROOT}\toolbox\shared\maputils</directory>
        <directory>${MATLAB_ROOT}\toolbox\shared\measure</directory>
        <directory>${MATLAB_ROOT}\toolbox\shared\multimedia</directory>
        <directory>${MATLAB_ROOT}\toolbox\shared\optimlib</directory>
        <directory>${MATLAB_ROOT}\toolbox\shared\rptgen</directory>
        <directory>${MATLAB_ROOT}\toolbox\shared\sigbldr</directory>
        <directory>${MATLAB_ROOT}\toolbox\shared\siglib</directory>
        <directory>${MATLAB_ROOT}\toolbox\shared\slcontrollib</directory>
        <directory>${MATLAB_ROOT}\toolbox\shared\sldv</directory>
        <directory>${MATLAB_ROOT}\toolbox\shared\slvnv</directory>
        <directory>${MATLAB_ROOT}\toolbox\slvnv\simcoverage</directory>
        <directory>${MATLAB_ROOT}\toolbox\shared\spcuilib</directory>
        <directory>${MATLAB_ROOT}\toolbox\shared\statslib</directory>
        <directory>${MATLAB_ROOT}\toolbox\shared\system\coder</directory>
        <directory>${MATLAB_ROOT}\toolbox\shared\system\coreblocks</directory>
        <directory>${MATLAB_ROOT}\toolbox\shared\system\fixedpoint</directory>
        <directory>${MATLAB_ROOT}\toolbox\shared\system\sfun</directory>
        <directory>${MATLAB_ROOT}\toolbox\shared\system\simulink</directory>
        <directory>${MATLAB_ROOT}\toolbox\shared\testconsole</directory>
        <directory>${MATLAB_ROOT}\toolbox\shared\testmeaslib\general</directory>
        <directory>${MATLAB_ROOT}\toolbox\shared\testmeaslib\graphics</directory>
        <directory>${MATLAB_ROOT}\toolbox\shared\testmeaslib\simulink</directory>
        <directory>${MATLAB_ROOT}\toolbox\signal\signal</directory>
        <directory>${MATLAB_ROOT}\toolbox\signal\sigtools</directory>
        <directory>${MATLAB_ROOT}\toolbox\signal\sptoolgui</directory>
        <directory>${MATLAB_ROOT}\toolbox\signal\sigdemos</directory>
        <directory>${MATLAB_ROOT}\toolbox\simbio\simbio</directory>
        <directory>${MATLAB_ROOT}\toolbox\simbio\simbiodemos</directory>
        <directory>${MATLAB_ROOT}\toolbox\simrf\simrf</directory>
        <directory>${MATLAB_ROOT}\toolbox\simrf\simrfV2</directory>
        <directory>${MATLAB_ROOT}\toolbox\simrf\simrfV2masks</directory>
        <directory>${MATLAB_ROOT}\help\toolbox\simrf\examples</directory>
        <directory>${MATLAB_ROOT}\toolbox\simrf\simrfV2demos</directory>
        <directory>${MATLAB_ROOT}\toolbox\shared\simulink</directory>
        <directory>${MATLAB_ROOT}\toolbox\sl3d\sl3d</directory>
        <directory>${MATLAB_ROOT}\toolbox\sl3d\sl3ddemos</directory>
        <directory>${MATLAB_ROOT}\toolbox\slcontrol\slcontrol</directory>
        <directory>${MATLAB_ROOT}\toolbox\slcontrol\slctrlguis</directory>
        <directory>${MATLAB_ROOT}\toolbox\slcontrol\slctrlutil</directory>
        <directory>${MATLAB_ROOT}\toolbox\slcontrol\slctrlobsolete</directory>
        <directory>${MATLAB_ROOT}\toolbox\slcontrol\slctrldemos</directory>
        <directory>${MATLAB_ROOT}\help\toolbox\slcontrol\examples</directory>
        <directory>${MATLAB_ROOT}\toolbox\sldo\sldo</directory>
        <directory>${MATLAB_ROOT}\toolbox\sldo\sldoguis</directory>
        <directory>${MATLAB_ROOT}\toolbox\sldo\sloptim\sloptim</directory>
        <directory>${MATLAB_ROOT}\toolbox\sldo\sloptim\sloptguis</directory>
        <directory>${MATLAB_ROOT}\toolbox\sldo\sloptim\sloptobsolete</directory>
        <directory>${MATLAB_ROOT}\toolbox\sldo\slestim\slestguis</directory>
        <directory>${MATLAB_ROOT}\toolbox\sldo\slestim\slestim</directory>
        <directory>${MATLAB_ROOT}\toolbox\sldo\slestim\slestmex</directory>
        <directory>${MATLAB_ROOT}\toolbox\sldo\slestim\slestutil</directory>
        <directory>${MATLAB_ROOT}\toolbox\sldo\sldodemos</directory>
        <directory>${MATLAB_ROOT}\toolbox\sldo\sldodemos\optim</directory>
        <directory>${MATLAB_ROOT}\toolbox\sldo\sldodemos\estim</directory>
        <directory>${MATLAB_ROOT}\toolbox\sldo\sldodemos\estim\docexamples\adaptive</directory>
        <directory>${MATLAB_ROOT}\toolbox\sldo\sldodemos\estim\docexamples\lookuptable</directory>
        <directory>${MATLAB_ROOT}\help\toolbox\sldo\examples</directory>
        <directory>${MATLAB_ROOT}\toolbox\sldv\sldv</directory>
        <directory>${MATLAB_ROOT}\toolbox\simulink\simulink\slproject</directory>
        <directory>${MATLAB_ROOT}\toolbox\simulink\simulink\iodata\iomap</directory>
        <directory>${MATLAB_ROOT}\toolbox\simulink\simulink\iodata\ioedit</directory>
        <directory>${MATLAB_ROOT}\toolbox\simulink\simulink\iodata\ioedit\util</directory>
        <directory>${MATLAB_ROOT}\toolbox\simulink\simulink\performance</directory>
        <directory>${MATLAB_ROOT}\toolbox\simulink\simulink\performance\performancea</directory>
        <directory>${MATLAB_ROOT}\toolbox\simulink\simulink\upgradeadvisor</directory>
        <directory>${MATLAB_ROOT}\toolbox\stats\stats</directory>
        <directory>${MATLAB_ROOT}\toolbox\stats\classreg</directory>
        <directory>${MATLAB_ROOT}\toolbox\stats\statsdemos</directory>
        <directory>${MATLAB_ROOT}\toolbox\stm\stm</directory>
        <directory>${MATLAB_ROOT}\toolbox\stm\stmdemos</directory>
        <directory>${MATLAB_ROOT}\toolbox\symbolic\symbolic</directory>
        <directory>${MATLAB_ROOT}\toolbox\symbolic\symbolicdemos</directory>
        <directory>${MATLAB_ROOT}\toolbox\matlab\system</directory>
        <directory>${MATLAB_ROOT}\toolbox\target\extensions\processor\intelhost\tfl</directory>
        <directory>${MATLAB_ROOT}\toolbox\target</directory>
        <directory>${MATLAB_ROOT}\toolbox\target\foundation</directory>
        <directory>${MATLAB_ROOT}\toolbox\target\foundation\utils</directory>
        <directory>${MATLAB_ROOT}\toolbox\target\foundation\utils\resource_config</directory>
        <directory>${MATLAB_ROOT}\toolbox\target\foundation\blks</directory>
        <directory>${MATLAB_ROOT}\toolbox\target\foundation\blks\mex</directory>
        <directory>${MATLAB_ROOT}\toolbox\target\foundation\blks\masks</directory>
        <directory>${MATLAB_ROOT}\toolbox\target\extensions\processor\shared</directory>
        <directory>${MATLAB_ROOT}\toolbox\target\extensions\processor\shared\ti</directory>
        <directory>${MATLAB_ROOT}\toolbox\target\extensions\processor\shared\ti\mdlinfo</directory>
        <directory>${MATLAB_ROOT}\toolbox\target\extensions\processor\shared\ti\utils</directory>
        <directory>${MATLAB_ROOT}\toolbox\target\extensions\processor\shared\ti\blks</directory>
        <directory>${MATLAB_ROOT}\toolbox\target\extensions\processor\shared\ti\blks\mex</directory>
        <directory>${MATLAB_ROOT}\toolbox\target\extensions\processor\shared\ti\blks\masks</directory>
        <directory>${MATLAB_ROOT}\toolbox\shared\etargets\etargets</directory>
        <directory>${MATLAB_ROOT}\toolbox\shared\etargets\etargets\demoutils</directory>
        <directory>${MATLAB_ROOT}\toolbox\target\targetdemos</directory>
        <directory>${MATLAB_ROOT}\toolbox\target\extensions\processor\tic2000</directory>
        <directory>${MATLAB_ROOT}\toolbox\target\extensions\processor\tic2000\rtw</directory>
        <directory>${MATLAB_ROOT}\toolbox\target\extensions\processor\tic2000\utils</directory>
        <directory>${MATLAB_ROOT}\toolbox\target\extensions\processor\tic2000\blks</directory>
        <directory>${MATLAB_ROOT}\toolbox\target\extensions\processor\tic2000\blks\mex</directory>
        <directory>${MATLAB_ROOT}\toolbox\target\extensions\processor\tic2000\blks\masks</directory>
        <directory>${MATLAB_ROOT}\toolbox\target\extensions\processor\tic2000\tic2000demos\dataclasses</directory>
        <directory>${MATLAB_ROOT}\toolbox\target\extensions\processor\tic2000\tic2000demos</directory>
        <directory>${MATLAB_ROOT}\toolbox\target\extensions\processor\tic5000</directory>
        <directory>${MATLAB_ROOT}\toolbox\target\extensions\processor\tic5000\blks</directory>
        <directory>${MATLAB_ROOT}\toolbox\target\extensions\processor\tic5000\blks\mex</directory>
        <directory>${MATLAB_ROOT}\toolbox\target\extensions\processor\tic5000\blks\masks</directory>
        <directory>${MATLAB_ROOT}\toolbox\target\extensions\processor\tic5000\tic5000demos</directory>
        <directory>${MATLAB_ROOT}\toolbox\target\extensions\processor\tic6000</directory>
        <directory>${MATLAB_ROOT}\toolbox\target\extensions\processor\tic6000\rtw</directory>
        <directory>${MATLAB_ROOT}\toolbox\target\extensions\processor\tic6000\tfl</directory>
        <directory>${MATLAB_ROOT}\toolbox\target\extensions\processor\tic6000\utils</directory>
        <directory>${MATLAB_ROOT}\toolbox\target\extensions\processor\tic6000\blks</directory>
        <directory>${MATLAB_ROOT}\toolbox\target\extensions\processor\tic6000\blks\mex</directory>
        <directory>${MATLAB_ROOT}\toolbox\target\extensions\processor\tic6000\blks\sysobj_mex</directory>
        <directory>${MATLAB_ROOT}\toolbox\target\extensions\processor\tic6000\blks\masks</directory>
        <directory>${MATLAB_ROOT}\toolbox\target\extensions\processor\tic6000\tic6000demos\dataclasses</directory>
        <directory>${MATLAB_ROOT}\toolbox\target\extensions\processor\tic6000\tic6000demos</directory>
        <directory>${MATLAB_ROOT}\toolbox\target\extensions\operatingsystem\linux\blks</directory>
        <directory>${MATLAB_ROOT}\toolbox\target\extensions\operatingsystem\linux\blks\masks</directory>
        <directory>${MATLAB_ROOT}\toolbox\target\extensions\operatingsystem\linux\blks\mex</directory>
        <directory>${MATLAB_ROOT}\toolbox\target\extensions\operatingsystem\linux\src</directory>
        <directory>${MATLAB_ROOT}\toolbox\target\extensions\operatingsystem\vxworks\blks</directory>
        <directory>${MATLAB_ROOT}\toolbox\target\extensions\operatingsystem\vxworks\blks\mex</directory>
        <directory>${MATLAB_ROOT}\toolbox\target\extensions\operatingsystem\vxworks\blks\masks</directory>
        <directory>${MATLAB_ROOT}\toolbox\target\extensions\operatingsystem\vxworks\src</directory>
        <directory>${MATLAB_ROOT}\toolbox\target\extensions\operatingsystem\windows\blks</directory>
        <directory>${MATLAB_ROOT}\toolbox\target\extensions\operatingsystem\windows\blks\masks</directory>
        <directory>${MATLAB_ROOT}\toolbox\target\extensions\operatingsystem\windows\blks\mex</directory>
        <directory>${MATLAB_ROOT}\toolbox\matlab\timeseries</directory>
        <directory>${MATLAB_ROOT}\toolbox\matlab\hds</directory>
        <directory>${MATLAB_ROOT}\toolbox\trading\trading</directory>
        <directory>${MATLAB_ROOT}\toolbox\vision\vision</directory>
        <directory>${MATLAB_ROOT}\toolbox\vision\visionutilities</directory>
        <directory>${MATLAB_ROOT}\toolbox\vision\visionutilities\visioninit</directory>
        <directory>${MATLAB_ROOT}\toolbox\vision\visionutilities\visionmex</directory>
        <directory>${MATLAB_ROOT}\toolbox\vision\visiondemos</directory>
        <directory>${MATLAB_ROOT}\help\toolbox\vision\examples</directory>
        <directory>${MATLAB_ROOT}\toolbox\wavelet\wavelet</directory>
        <directory>${MATLAB_ROOT}\toolbox\wavelet\wmultisig1d</directory>
        <directory>${MATLAB_ROOT}\toolbox\wavelet\wavedemo</directory>
        <directory>${MATLAB_ROOT}\toolbox\wavelet\compression</directory>
      </path>
    </matlab>
    <platform>
      <unix>false</unix>
      <mac>false</mac>
      <windows>true</windows>
      <win2k>false</win2k>
      <winxp>false</winxp>
      <vista>false</vista>
      <linux>false</linux>
      <solaris>false</solaris>
      <osver>6.1</osver>
      <os32>false</os32>
      <os64>true</os64>
      <arch>win64</arch>
      <matlab>true</matlab>
    </platform>
  </configuration>
</deployment-project>
