# Supplementary material for: Rapid Global Fitting of Large Fluorescence Lifetime Imaging Microscopy Datasets
Source: PLoS One. 2013 Aug 5;8(8):e70687. doi: 10.1371/journal.pone.0070687 (PMC3734241; doi:10.1371/journal.pone.0070687)
Supplement: File S1 — Compressed archive of the source code for FLIMfit used in the present study. Please note that up to date source code and compiled binaries are available from the Open Microscopy website [54]. (ZIP) [file pone.0070687.s001.zip › FLIMFit 4_3_3 Source/GlobalProcessingFrontEnd/GUIDEInterfaces/chi2_display.m]

function varargout = chi2_display(varargin)
% CHI2_DISPLAY MATLAB code for chi2_display.fig
%      CHI2_DISPLAY, by itself, creates a new CHI2_DISPLAY or raises the existing
%      singleton*.
%
%      H = CHI2_DISPLAY returns the handle to a new CHI2_DISPLAY or the handle to
%      the existing singleton*.
%
%      CHI2_DISPLAY('CALLBACK',hObject,eventData,handles,...) calls the local
%      function named CALLBACK in CHI2_DISPLAY.M with the given input arguments.
%
%      CHI2_DISPLAY('Property','Value',...) creates a new CHI2_DISPLAY or raises the
%      existing singleton*.  Starting from the left, property value pairs are
%      applied to the GUI before chi2_display_OpeningFcn gets called.  An
%      unrecognized property name or invalid value makes property application
%      stop.  All inputs are passed to chi2_display_OpeningFcn via varargin.
%
%      *See GUI Options on GUIDE's Tools menu.  Choose "GUI allows only one
%      instance to run (singleton)".
%
% See also: GUIDE, GUIDATA, GUIHANDLES

% Edit the above text to modify the response to help chi2_display

% Last Modified by GUIDE v2.5 04-Nov-2010 11:57:17

% Begin initialization code - DO NOT EDIT
gui_Singleton = 1;
gui_State = struct('gui_Name',       mfilename, ...
                   'gui_Singleton',  gui_Singleton, ...
                   'gui_OpeningFcn', @chi2_display_OpeningFcn, ...
                   'gui_OutputFcn',  @chi2_display_OutputFcn, ...
                   'gui_LayoutFcn',  [] , ...
                   'gui_Callback',   []);
if nargin && ischar(varargin{1})
    gui_State.gui_Callback = str2func(varargin{1});
end

if nargout
    [varargout{1:nargout}] = gui_mainfcn(gui_State, varargin{:});
else
    gui_mainfcn(gui_State, varargin{:});
end
% End initialization code - DO NOT EDIT


% --- Executes just before chi2_display is made visible.
function chi2_display_OpeningFcn(hObject, eventdata, handles, varargin)
% This function has no output args, see OutputFcn.
% hObject    handle to figure
% eventdata  reserved - to be defined in a future version of MATLAB
% handles    structure with handles and user data (see GUIDATA)
% varargin   command line arguments to chi2_display (see VARARGIN)

% Choose default command line output for chi2_display
handles.output = hObject;

handles.fit_controller = varargin{1};

handles.chi2_display_controller = flim_chi2_display_controller(handles);

% Update handles structure
guidata(hObject, handles);

% UIWAIT makes chi2_display wait for user response (see UIRESUME)
% uiwait(handles.figure1);


% --- Outputs from this function are returned to the command line.
function varargout = chi2_display_OutputFcn(hObject, eventdata, handles) 
% varargout  cell array for returning output args (see VARARGOUT);
% hObject    handle to figure
% eventdata  reserved - to be defined in a future version of MATLAB
% handles    structure with handles and user data (see GUIDATA)

% Get default command line output from handles structure
varargout{1} = handles.output;


% --- Executes on button press in calculate_button.
function calculate_button_Callback(hObject, eventdata, handles)
% hObject    handle to calculate_button (see GCBO)
% eventdata  reserved - to be defined in a future version of MATLAB
% handles    structure with handles and user data (see GUIDATA)


function display_factor_edit_Callback(hObject, eventdata, handles)
% hObject    handle to display_factor_edit (see GCBO)
% eventdata  reserved - to be defined in a future version of MATLAB
% handles    structure with handles and user data (see GUIDATA)

% Hints: get(hObject,'String') returns contents of display_factor_edit as text
%        str2double(get(hObject,'String')) returns contents of display_factor_edit as a double


% --- Executes during object creation, after setting all properties.
function display_factor_edit_CreateFcn(hObject, eventdata, handles)
% hObject    handle to display_factor_edit (see GCBO)
% eventdata  reserved - to be defined in a future version of MATLAB
% handles    empty - handles not created until after all CreateFcns called

% Hint: edit controls usually have a white background on Windows.
%       See ISPC and COMPUTER.
if ispc && isequal(get(hObject,'BackgroundColor'), get(0,'defaultUicontrolBackgroundColor'))
    set(hObject,'BackgroundColor','white');
end


% --- Executes when user attempts to close figure1.
function figure1_CloseRequestFcn(hObject, eventdata, handles)
% hObject    handle to figure1 (see GCBO)
% eventdata  reserved - to be defined in a future version of MATLAB
% handles    structure with handles and user data (see GUIDATA)

% Hint: delete(hObject) closes the figure

handles.chi2_display_controller = [];

delete(hObject);
