# Supplementary material for: Rapid Global Fitting of Large Fluorescence Lifetime Imaging Microscopy Datasets
Source: PLoS One. 2013 Aug 5;8(8):e70687. doi: 10.1371/journal.pone.0070687 (PMC3734241; doi:10.1371/journal.pone.0070687)
Supplement: File S1 — Compressed archive of the source code for FLIMfit used in the present study. Please note that up to date source code and compiled binaries are available from the Open Microscopy website [54]. (ZIP) [file pone.0070687.s001.zip › FLIMFit 4_3_3 Source/GlobalProcessingFrontEnd/GUIDEInterfaces/dataset_selection.m]

function varargout = dataset_selection(varargin)
% DATASET_SELECTION MATLAB code for dataset_selection.fig
%      DATASET_SELECTION, by itself, creates a new DATASET_SELECTION or raises the existing
%      singleton*.
%
%      H = DATASET_SELECTION returns the handle to a new DATASET_SELECTION or the handle to
%      the existing singleton*.
%
%      DATASET_SELECTION('CALLBACK',hObject,eventData,handles,...) calls the local
%      function named CALLBACK in DATASET_SELECTION.M with the given input arguments.
%
%      DATASET_SELECTION('Property','Value',...) creates a new DATASET_SELECTION or raises the
%      existing singleton*.  Starting from the left, property value pairs are
%      applied to the GUI before dataset_selection_OpeningFcn gets called.  An
%      unrecognized property name or invalid value makes property application
%      stop.  All inputs are passed to dataset_selection_OpeningFcn via varargin.
%
%      *See GUI Options on GUIDE's Tools menu.  Choose "GUI allows only one
%      instance to run (singleton)".
%
% See also: GUIDE, GUIDATA, GUIHANDLES

% Edit the above text to modify the response to help dataset_selection

% Last Modified by GUIDE v2.5 11-May-2012 12:33:51

% Begin initialization code - DO NOT EDIT
gui_Singleton = 1;
gui_State = struct('gui_Name',       mfilename, ...
                   'gui_Singleton',  gui_Singleton, ...
                   'gui_OpeningFcn', @dataset_selection_OpeningFcn, ...
                   'gui_OutputFcn',  @dataset_selection_OutputFcn, ...
                   'gui_LayoutFcn',  [] , ...
                   'gui_Callback',   []);
if nargin && ischar(varargin{1})
    gui_State.gui_Callback = str2func(varargin{1});
end

if nargout
    [varargout{1:nargout}] = gui_mainfcn(gui_State, varargin{:});
else
    gui_mainfcn(gui_State, varargin{:});
end
% End initialization code - DO NOT EDIT


% --- Executes just before dataset_selection is made visible.
function dataset_selection_OpeningFcn(hObject, eventdata, handles, varargin)
% This function has no output args, see OutputFcn.
% hObject    handle to figure
% eventdata  reserved - to be defined in a future version of MATLAB
% handles    structure with handles and user data (see GUIDATA)
% varargin   command line arguments to dataset_selection (see VARARGIN)

% Choose default command line output for dataset_selection
handles.output = hObject;

data = varargin{1};

if size(data,2) > size(data,1)
    data = data';
end

exclude_strings = {'irf' 'background' 'phc' 'mask' 'scatter' 'acceptor'};

use = true(size(data));

for i=1:length(exclude_strings)
    use = use & cellfun(@isempty,strfind(lower(data),exclude_strings{i}));
end
    
data = [num2cell(use), data];
set(handles.dataset_table,'Data',data);

% Update handles structure
guidata(hObject, handles);

% UIWAIT makes dataset_selection wait for user response (see UIRESUME)
uiwait(handles.figure1);


% --- Outputs from this function are returned to the command line.
function varargout = dataset_selection_OutputFcn(hObject, eventdata, handles) 
% varargout  cell array for returning output args (see VARARGOUT);
% hObject    handle to figure
% eventdata  reserved - to be defined in a future version of MATLAB
% handles    structure with handles and user data (see GUIDATA)

% Get default command line output from handles structure

if isempty(handles)
    varargout{1} = [];
    varargout{2} = [];
    varargout{3} = [];
else
 varargout = handles.output;
 delete(handles.figure1);

end


% --- Executes on button press in select_all_pushbutton.
function select_all_pushbutton_Callback(hObject, eventdata, handles)
% hObject    handle to select_all_pushbutton (see GCBO)
% eventdata  reserved - to be defined in a future version of MATLAB
% handles    structure with handles and user data (see GUIDATA)
data = get(handles.dataset_table,'Data');
data(:,1) = num2cell(true(size(data,1),1));
set(handles.dataset_table,'Data',data);
guidata(hObject,handles);


% --- Executes on button press in select_none_pushbutton.
function select_none_pushbutton_Callback(hObject, eventdata, handles)
% hObject    handle to select_none_pushbutton (see GCBO)
% eventdata  reserved - to be defined in a future version of MATLAB
% handles    structure with handles and user data (see GUIDATA)
data = get(handles.dataset_table,'Data');
data(:,1) = num2cell(false(size(data,1),1));
set(handles.dataset_table,'Data',data);
guidata(hObject,handles);


% --- Executes on button press in ok_pushbutton.
function ok_pushbutton_Callback(hObject, eventdata, handles)
% hObject    handle to ok_pushbutton (see GCBO)
% eventdata  reserved - to be defined in a future version of MATLAB
% handles    structure with handles and user data (see GUIDATA)

data = get(handles.dataset_table,'Data');
sel = cell2mat(data(:,1));
data = data(:,2);
sel_idx = 1:size(data,1);

lazy_loading = get(handles.lazy_loading_checkbox,'Value');

handles.output = {data(sel), sel_idx(sel), lazy_loading};

guidata(hObject,handles);

uiresume(handles.figure1);


% --- Executes on button press in lazy_loading_checkbox.
function lazy_loading_checkbox_Callback(hObject, eventdata, handles)
% hObject    handle to lazy_loading_checkbox (see GCBO)
% eventdata  reserved - to be defined in a future version of MATLAB
% handles    structure with handles and user data (see GUIDATA)

% Hint: get(hObject,'Value') returns toggle state of lazy_loading_checkbox


function filter_edit_Callback(hObject, eventdata, handles)
% hObject    handle to filter_edit (see GCBO)
% eventdata  reserved - to be defined in a future version of MATLAB
% handles    structure with handles and user data (see GUIDATA)

% Hints: get(hObject,'String') returns contents of filter_edit as text
%        str2double(get(hObject,'String')) returns contents of filter_edit as a double


% --- Executes during object creation, after setting all properties.
function filter_edit_CreateFcn(hObject, eventdata, handles)
% hObject    handle to filter_edit (see GCBO)
% eventdata  reserved - to be defined in a future version of MATLAB
% handles    empty - handles not created until after all CreateFcns called

% Hint: edit controls usually have a white background on Windows.
%       See ISPC and COMPUTER.
if ispc && isequal(get(hObject,'BackgroundColor'), get(0,'defaultUicontrolBackgroundColor'))
    set(hObject,'BackgroundColor','white');
end


% --- Executes on button press in filter_select_pushbutton.
function filter_select_pushbutton_Callback(hObject, eventdata, handles)
% hObject    handle to filter_select_pushbutton (see GCBO)
% eventdata  reserved - to be defined in a future version of MATLAB
% handles    structure with handles and user data (see GUIDATA)
flt = get(handles.filter_edit,'String');

data = get(handles.dataset_table,'Data');
names = data(:,2);

sel = cell2mat(data(:,1));

s=regexp(names,flt);
sel = sel | ~cellfun(@isempty,s);

data(:,1) = num2cell(sel);
set(handles.dataset_table,'Data',data);
guidata(hObject,handles);

% --- Executes on button press in filter_deselect_pushbutton.
function filter_deselect_pushbutton_Callback(hObject, eventdata, handles)
% hObject    handle to filter_deselect_pushbutton (see GCBO)
% eventdata  reserved - to be defined in a future version of MATLAB
% handles    structure with handles and user data (see GUIDATA)
flt = get(handles.filter_edit,'String');

data = get(handles.dataset_table,'Data');
names = data(:,2);

sel = cell2mat(data(:,1));

s=regexp(names,flt);
sel = sel & cellfun(@isempty,s);

data(:,1) = num2cell(sel);
set(handles.dataset_table,'Data',data);
guidata(hObject,handles);
