# Supplementary material for: Rapid Global Fitting of Large Fluorescence Lifetime Imaging Microscopy Datasets
Source: PLoS One. 2013 Aug 5;8(8):e70687. doi: 10.1371/journal.pone.0070687 (PMC3734241; doi:10.1371/journal.pone.0070687)
Supplement: File S1 — Compressed archive of the source code for FLIMfit used in the present study. Please note that up to date source code and compiled binaries are available from the Open Microscopy website [54]. (ZIP) [file pone.0070687.s001.zip › FLIMFit 4_3_3 Source/GlobalProcessingFrontEnd/GUIDEInterfaces/OMERO_logon.m]

function varargout = OMERO_logon(varargin)
% OMERO_LOGON M-file for OMERO_logon.fig
%      OMERO_LOGON, by itself, creates a new OMERO_LOGON or raises the existing
%      singleton*.
%
%      H = OMERO_LOGON returns the handle to a new OMERO_LOGON or the handle to
%      the existing singleton*.
%
%      OMERO_LOGON('CALLBACK',hObject,eventData,handles,...) calls the local
%      function named CALLBACK in OMERO_LOGON.M with the given input arguments.
%
%      OMERO_LOGON('Property','Value',...) creates a new OMERO_LOGON or raises the
%      existing singleton*.  Starting from the left, property value pairs are
%      applied to the GUI before OMERO_logon_OpeningFcn gets called.  An
%      unrecognized property name or invalid value makes property application
%      stop.  All inputs are passed to OMERO_logon_OpeningFcn via varargin.
%
%      *See GUI Options on GUIDE's Tools menu.  Choose "GUI allows only one
%      instance to run (singleton)".
%
% See also: GUIDE, GUIDATA, GUIHANDLES

% Edit the above text to modify the response to help OMERO_logon

% Last Modified by GUIDE v2.5 22-Mar-2013 16:31:09

% Begin initialization code - DO NOT EDIT
gui_Singleton = 1;
gui_State = struct('gui_Name',       mfilename, ...
                   'gui_Singleton',  gui_Singleton, ...
                   'gui_OpeningFcn', @OMERO_logon_OpeningFcn, ...
                   'gui_OutputFcn',  @OMERO_logon_OutputFcn, ...
                   'gui_LayoutFcn',  [] , ...
                   'gui_Callback',   []);
if nargin && ischar(varargin{1})
    gui_State.gui_Callback = str2func(varargin{1});
end

if nargout
    [varargout{1:nargout}] = gui_mainfcn(gui_State, varargin{:});
else
    gui_mainfcn(gui_State, varargin{:});
end
% End initialization code - DO NOT EDIT


% --- Executes just before OMERO_logon is made visible.
function OMERO_logon_OpeningFcn(hObject, eventdata, handles, varargin)
% This function has no output args, see OutputFcn.
% hObject    handle to figure
% eventdata  reserved - to be defined in a future version of MATLAB
% handles    structure with handles and user data (see GUIDATA)
% varargin   command line arguments to OMERO_logon (see VARARGIN)

% Choose default command line output for OMERO_logon
handles.output = hObject;

handles.server = '??';
handles.userName = '??';
handles.passwd = [];

handles.output = {'??', '??', '??'};


% Update handles structure
guidata(hObject, handles);

% UIWAIT makes OMERO_logon wait for user response (see UIRESUME)
 uiwait(handles.figure1);


% --- Outputs from this function are returned to the command line.
function varargout = OMERO_logon_OutputFcn(hObject, eventdata, handles) 
% varargout  cell array for returning output args (see VARARGOUT);
% hObject    handle to figure
% eventdata  reserved - to be defined in a future version of MATLAB
% handles    structure with handles and user data (see GUIDATA)

% Get default command line output from handles structure
if isempty(handles)
    varargout{1} = [];
else
 varargout{1} = handles.output;
 delete(handles.figure1);

end


% --- Executes during object creation, after setting all properties.
function Server_CreateFcn(hObject, eventdata, handles)
% hObject    handle to Server (see GCBO)
% eventdata  reserved - to be defined in a future version of MATLAB
% handles    empty - handles not created until after all CreateFcns called

% Hint: edit controls usually have a white background on Windows.
%       See ISPC and COMPUTER.
if ispc && isequal(get(hObject,'BackgroundColor'), get(0,'defaultUicontrolBackgroundColor'))
    set(hObject,'BackgroundColor','white');
end

function Server_Callback(hObject, eventdata, handles)
% hObject    handle to Server (see GCBO)
% eventdata  reserved - to be defined in a future version of MATLAB
% handles    structure with handles and user data (see GUIDATA)

% Hints: get(hObject,'String') returns contents of Server as text
%        str2double(get(hObject,'String')) returns contents of Server as a double
server = get(hObject,'String');

% Save the new  value
handles.server = server;
guidata(hObject,handles)


% --- Executes during object creation, after setting all properties.
function UserName_CreateFcn(hObject, eventdata, handles)
% hObject    handle to UserName (see GCBO)
% eventdata  reserved - to be defined in a future version of MATLAB
% handles    empty - handles not created until after all CreateFcns called

% Hint: edit controls usually have a white background on Windows.
%       See ISPC and COMPUTER.
if ispc && isequal(get(hObject,'BackgroundColor'), get(0,'defaultUicontrolBackgroundColor'))
    set(hObject,'BackgroundColor','white');
end


function UserName_Callback(hObject, eventdata, handles)
% hObject    handle to UserName (see GCBO)
% eventdata  reserved - to be defined in a future version of MATLAB
% handles    structure with handles and user data (see GUIDATA)

% Hints: get(hObject,'String') returns contents of UserName as text
%        str2double(get(hObject,'String')) returns contents of UserName as a double
userName = get(hObject,'String');

% Save the new  value
handles.userName = userName;
guidata(hObject,handles);


% --- Executes during object creation, after setting all properties.
function passwd_CreateFcn(hObject, eventdata, handles)
% hObject    handle to passwd (see GCBO)
% eventdata  reserved - to be defined in a future version of MATLAB
% handles    empty - handles not created until after all CreateFcns called

% Hint: edit controls usually have a white background on Windows.
%       See ISPC and COMPUTER.
if ispc && isequal(get(hObject,'BackgroundColor'), get(0,'defaultUicontrolBackgroundColor'))
    set(hObject,'BackgroundColor','white') ;
end


function passwd_Callback(hObject, eventdata, handles)
% hObject    handle to passwd (see GCBO)
% eventdata  reserved - to be defined in a future version of MATLAB
% handles    structure with handles and user data (see GUIDATA)

% Hints: get(hObject,'String') returns contents of passwd as text
%        str2double(get(hObject,'String')) returns contents of passwd as a double

%
% Save the new  value
%handles.passwd = passwd;
%guidata(hObject,handles);


% --- Executes on button press in pushbutton1.
function pushbutton1_Callback(hObject, eventdata, handles)
% hObject    handle to pushbutton1 (see GCBO)
% eventdata  reserved - to be defined in a future version of MATLAB
% handles    structure with handles and user data (see GUIDATA)

server = handles.server;
userName = handles.userName;
passwd = handles.passwd;


handles.output = {server, userName, passwd};


guidata(hObject,handles);


uiresume(handles.figure1);


% --- Executes during object deletion, before destroying properties.
function figure1_DeleteFcn(hObject, eventdata, handles)
% hObject    handle to figure1 (see GCBO)
% eventdata  reserved - to be defined in a future version of MATLAB
% handles    structure with handles and user data (see GUIDATA)


% --- Executes on key press with focus on passwd and none of its controls.
function passwd_KeyPressFcn(hObject, eventdata, handles)
% hObject    handle to passwd (see GCBO)
% eventdata  structure with the following fields (see UICONTROL)
%	Key: name of the key that was pressed, in lower case
%	Character: character interpretation of the key(s) that was pressed
%	Modifier: name(s) of the modifier key(s) (i.e., control, shift) pressed
% handles    structure with handles and user data (see GUIDATA)

key = eventdata.Key;
switch key
    case 'backspace'
        handles.passwd = handles.passwd(1:end-1); % Delete the last character in the password
    case 'return'  % This cannot be done through callback without making tab to the same thing
        % do nothing
    case 'shift'
        % do nothing
    otherwise
        handles.passwd = [handles.passwd eventdata.Character];
        
end


asterisk(1,1:length(handles.passwd)) = '*'; % Create a string of asterisks the same size as the password
set(hObject,'String',asterisk) % Set the text in the password edit box to the asterisk string
guidata(hObject,handles);
