# Supplementary material for: Rapid Global Fitting of Large Fluorescence Lifetime Imaging Microscopy Datasets
Source: PLoS One. 2013 Aug 5;8(8):e70687. doi: 10.1371/journal.pone.0070687 (PMC3734241; doi:10.1371/journal.pone.0070687)
Supplement: File S1 — Compressed archive of the source code for FLIMfit used in the present study. Please note that up to date source code and compiled binaries are available from the Open Microscopy website [54]. (ZIP) [file pone.0070687.s001.zip › FLIMFit 4_3_3 Source/GlobalProcessingFrontEnd/GUIDEInterfaces/yuiry_segmentation_manager.m]

function varargout = yuiry_segmentation_manager(varargin)
% YUIRY_SEGMENTATION_MANAGER M-file for yuiry_segmentation_manager.fig
%      YUIRY_SEGMENTATION_MANAGER, by itself, creates a new YUIRY_SEGMENTATION_MANAGER or raises the existing
%      singleton*.
%
%      H = YUIRY_SEGMENTATION_MANAGER returns the handle to a new YUIRY_SEGMENTATION_MANAGER or the handle to
%      the existing singleton*.
%
%      YUIRY_SEGMENTATION_MANAGER('CALLBACK',hObject,eventData,handles,...) calls the local
%      function named CALLBACK in YUIRY_SEGMENTATION_MANAGER.M with the given input arguments.
%
%      YUIRY_SEGMENTATION_MANAGER('Property','Value',...) creates a new YUIRY_SEGMENTATION_MANAGER or raises the
%      existing singleton*.  Starting from the left, property value pairs are
%      applied to the GUI before yuiry_segmentation_manager_OpeningFcn gets called.  An
%      unrecognized property name or invalid value makes property application
%      stop.  All inputs are passed to yuiry_segmentation_manager_OpeningFcn via varargin.
%
%      *See GUI Options on GUIDE's Tools menu.  Choose "GUI allows only one
%      instance to run (singleton)".
%
% See also: GUIDE, GUIDATA, GUIHANDLES

% Edit the above text to modify the response to help yuiry_segmentation_manager

% Last Modified by GUIDE v2.5 29-Oct-2012 12:29:21

% Begin initialization code - DO NOT EDIT
gui_Singleton = 1;
gui_State = struct('gui_Name',       mfilename, ...
                   'gui_Singleton',  gui_Singleton, ...
                   'gui_OpeningFcn', @yuiry_segmentation_manager_OpeningFcn, ...
                   'gui_OutputFcn',  @yuiry_segmentation_manager_OutputFcn, ...
                   'gui_LayoutFcn',  [] , ...
                   'gui_Callback',   []);
if nargin && ischar(varargin{1})
    gui_State.gui_Callback = str2func(varargin{1});
end

if nargout
    [varargout{1:nargout}] = gui_mainfcn(gui_State, varargin{:});
else
    gui_mainfcn(gui_State, varargin{:});
end
% End initialization code - DO NOT EDIT


% --- Executes just before yuiry_segmentation_manager is made visible.
function yuiry_segmentation_manager_OpeningFcn(hObject, eventdata, handles, varargin)
% This function has no output args, see OutputFcn.
% hObject    handle to figure
% eventdata  reserved - to be defined in a future version of MATLAB
% handles    structure with handles and user data (see GUIDATA)
% varargin   command line arguments to yuiry_segmentation_manager (see VARARGIN)

% Choose default command line output for yuiry_segmentation_manager
handles.output = hObject;

handles.data_series_controller = varargin{1};

handles.data_series_list = flim_data_series_list(handles);

handles.segmentation_controller = segmentation_controller(handles);

% Update handles structure
guidata(hObject, handles);

% UIWAIT makes yuiry_segmentation_manager wait for user response (see UIRESUME)
% uiwait(handles.figure1);


% --- Outputs from this function are returned to the command line.
function varargout = yuiry_segmentation_manager_OutputFcn(hObject, eventdata, handles) 
% varargout  cell array for returning output args (see VARARGOUT);
% hObject    handle to figure
% eventdata  reserved - to be defined in a future version of MATLAB
% handles    structure with handles and user data (see GUIDATA)

% Get default command line output from handles structure
varargout{1} = handles.output;


% --- Executes on selection change in algorithm_popup.
function algorithm_popup_Callback(hObject, eventdata, handles)
% hObject    handle to algorithm_popup (see GCBO)
% eventdata  reserved - to be defined in a future version of MATLAB
% handles    structure with handles and user data (see GUIDATA)

% Hints: contents = cellstr(get(hObject,'String')) returns algorithm_popup contents as cell array
%        contents{get(hObject,'Value')} returns selected item from algorithm_popup


% --- Executes during object creation, after setting all properties.
function algorithm_popup_CreateFcn(hObject, eventdata, handles)
% hObject    handle to algorithm_popup (see GCBO)
% eventdata  reserved - to be defined in a future version of MATLAB
% handles    empty - handles not created until after all CreateFcns called

% Hint: popupmenu controls usually have a white background on Windows.
%       See ISPC and COMPUTER.
if ispc && isequal(get(hObject,'BackgroundColor'), get(0,'defaultUicontrolBackgroundColor'))
    set(hObject,'BackgroundColor','white');
end


% --- Executes on button press in ok_button.
function ok_button_Callback(hObject, eventdata, handles)
% hObject    handle to ok_button (see GCBO)
% eventdata  reserved - to be defined in a future version of MATLAB
% handles    structure with handles and user data (see GUIDATA)
    fh = ancestor(hObject,'figure');     
    delete(fh);


% --- Executes on button press in cancel_button.
function cancel_button_Callback(hObject, eventdata, handles)
% hObject    handle to cancel_button (see GCBO)
% eventdata  reserved - to be defined in a future version of MATLAB
% handles    structure with handles and user data (see GUIDATA)
    fh = ancestor(hObject,'figure');         
    delete(fh);

% --- Executes on selection change in data_series_listbox.
function data_series_listbox_Callback(hObject, eventdata, handles)
% hObject    handle to data_series_listbox (see GCBO)
% eventdata  reserved - to be defined in a future version of MATLAB
% handles    structure with handles and user data (see GUIDATA)

% Hints: contents = cellstr(get(hObject,'String')) returns data_series_listbox contents as cell array
%        contents{get(hObject,'Value')} returns selected item from data_series_listbox


% --- Executes during object creation, after setting all properties.
function data_series_listbox_CreateFcn(hObject, eventdata, handles)
% hObject    handle to data_series_listbox (see GCBO)
% eventdata  reserved - to be defined in a future version of MATLAB
% handles    empty - handles not created until after all CreateFcns called

% Hint: listbox controls usually have a white background on Windows.
%       See ISPC and COMPUTER.
if ispc && isequal(get(hObject,'BackgroundColor'), get(0,'defaultUicontrolBackgroundColor'))
    set(hObject,'BackgroundColor','white');
end


% --- Executes on button press in yuiry_segment_button.
function yuiry_segment_button_Callback(hObject, eventdata, handles)
% hObject    handle to yuiry_segment_button (see GCBO)
% eventdata  reserved - to be defined in a future version of MATLAB
% handles    structure with handles and user data (see GUIDATA)


% --- Executes during object deletion, before destroying properties.
function parameter_table_DeleteFcn(hObject, eventdata, handles)
% hObject    handle to parameter_table (see GCBO)
% eventdata  reserved - to be defined in a future version of MATLAB
% handles    structure with handles and user data (see GUIDATA)


% --- Executes on button press in replicate_mask_checkbox.
function replicate_mask_checkbox_Callback(hObject, eventdata, handles)
% hObject    handle to replicate_mask_checkbox (see GCBO)
% eventdata  reserved - to be defined in a future version of MATLAB
% handles    structure with handles and user data (see GUIDATA)

% Hint: get(hObject,'Value') returns toggle state of replicate_mask_checkbox


% --- Executes on selection change in algorithm_popup.
function popupmenu2_Callback(hObject, eventdata, handles)
% hObject    handle to algorithm_popup (see GCBO)
% eventdata  reserved - to be defined in a future version of MATLAB
% handles    structure with handles and user data (see GUIDATA)

% Hints: contents = cellstr(get(hObject,'String')) returns algorithm_popup contents as cell array
%        contents{get(hObject,'Value')} returns selected item from algorithm_popup


% --- Executes during object creation, after setting all properties.
function popupmenu2_CreateFcn(hObject, eventdata, handles)
% hObject    handle to algorithm_popup (see GCBO)
% eventdata  reserved - to be defined in a future version of MATLAB
% handles    empty - handles not created until after all CreateFcns called

% Hint: popupmenu controls usually have a white background on Windows.
%       See ISPC and COMPUTER.
if ispc && isequal(get(hObject,'BackgroundColor'), get(0,'defaultUicontrolBackgroundColor'))
    set(hObject,'BackgroundColor','white');
end


% --- Executes on button press in yuiry_segment_button.
function pushbutton7_Callback(hObject, eventdata, handles)
% hObject    handle to yuiry_segment_button (see GCBO)
% eventdata  reserved - to be defined in a future version of MATLAB
% handles    structure with handles and user data (see GUIDATA)


% --- Executes when user attempts to close figure1.
function figure1_CloseRequestFcn(hObject, eventdata, handles)
% hObject    handle to figure1 (see GCBO)
% eventdata  reserved - to be defined in a future version of MATLAB
% handles    structure with handles and user data (see GUIDATA)

% Hint: delete(hObject) closes the figure
delete(handles.segmentation_controller);
delete(hObject);


% --- Executes on button press in delete_all_button.
function delete_all_button_Callback(hObject, eventdata, handles)
% hObject    handle to delete_all_button (see GCBO)
% eventdata  reserved - to be defined in a future version of MATLAB
% handles    structure with handles and user data (see GUIDATA)


% --- Executes on button press in copy_to_all_button.
function copy_to_all_button_Callback(hObject, eventdata, handles)
% hObject    handle to copy_to_all_button (see GCBO)
% eventdata  reserved - to be defined in a future version of MATLAB
% handles    structure with handles and user data (see GUIDATA)


% --------------------------------------------------------------------
function menu_file_load_segmentation_Callback(hObject, eventdata, handles)
% hObject    handle to menu_file_load_segmentation (see GCBO)
% eventdata  reserved - to be defined in a future version of MATLAB
% handles    structure with handles and user data (see GUIDATA)

    try
        default_path = getpref('GlobalAnalysisFrontEnd','DefaultFolder');
    catch %#ok
        addpref('GlobalAnalysisFrontEnd','DefaultFolder','C:\')
        default_path = 'C:\';
    end

     pathname = uigetdir(default_path,'Choose the folder containing the segmented images');
    
    if ~isempty(pathname)
        handles.segmentation_controller.load_segmentation(pathname);
    end


% --------------------------------------------------------------------
function menu_file_save_segmentation_Callback(hObject, eventdata, handles)
% hObject    handle to menu_file_save_segmentation (see GCBO)
% eventdata  reserved - to be defined in a future version of MATLAB
% handles    structure with handles and user data (see GUIDATA)

    try
        default_path = getpref('GlobalAnalysisFrontEnd','DefaultFolder');
    catch %#ok
        addpref('GlobalAnalysisFrontEnd','DefaultFolder','C:\')
        default_path = 'C:\';
    end

     pathname = uigetdir(default_path,'Choose the folder to save the segmented images');
    
    if ~isempty(pathname)
        handles.segmentation_controller.save_segmentation(pathname);
    end


% --------------------------------------------------------------------
function menu_file_load_single_segmentation_Callback(hObject, eventdata, handles)
% hObject    handle to menu_file_load_single_segmentation (see GCBO)
% eventdata  reserved - to be defined in a future version of MATLAB
% handles    structure with handles and user data (see GUIDATA)

    try
        default_path = getpref('GlobalAnalysisFrontEnd','DefaultFolder');
    catch %#ok
        addpref('GlobalAnalysisFrontEnd','DefaultFolder','C:\')
        default_path = 'C:\';
    end

    [filename, pathname, filterindex] = uigetfile( ...
                 {'*.tif', 'TIFF image (*.tif)'},...
                 'Select file name',default_path);
    
    if ~isempty(filename)
        handles.segmentation_controller.load_single_segmentation([pathname filename])
    end


% --- Executes on button press in trim_outliers_checkbox.
function trim_outliers_checkbox_Callback(hObject, eventdata, handles)
% hObject    handle to trim_outliers_checkbox (see GCBO)
% eventdata  reserved - to be defined in a future version of MATLAB
% handles    structure with handles and user data (see GUIDATA)

% Hint: get(hObject,'Value') returns toggle state of trim_outliers_checkbox


% --- Executes on button press in yuiry_segment_selected_button.
function yuiry_segment_selected_button_Callback(hObject, eventdata, handles)
% hObject    handle to yuiry_segment_selected_button (see GCBO)
% eventdata  reserved - to be defined in a future version of MATLAB
% handles    structure with handles and user data (see GUIDATA)


% --- Executes on button press in apply_filtering_pushbutton.
function apply_filtering_pushbutton_Callback(hObject, eventdata, handles)
% hObject    handle to apply_filtering_pushbutton (see GCBO)
% eventdata  reserved - to be defined in a future version of MATLAB
% handles    structure with handles and user data (see GUIDATA)


% --- Executes on button press in combine_regions_checkbox.
function combine_regions_checkbox_Callback(hObject, eventdata, handles)
% hObject    handle to combine_regions_checkbox (see GCBO)
% eventdata  reserved - to be defined in a future version of MATLAB
% handles    structure with handles and user data (see GUIDATA)

% Hint: get(hObject,'Value') returns toggle state of combine_regions_checkbox
