# Supplementary material for: Rapid Global Fitting of Large Fluorescence Lifetime Imaging Microscopy Datasets
Source: PLoS One. 2013 Aug 5;8(8):e70687. doi: 10.1371/journal.pone.0070687 (PMC3734241; doi:10.1371/journal.pone.0070687)
Supplement: File S1 — Compressed archive of the source code for FLIMfit used in the present study. Please note that up to date source code and compiled binaries are available from the Open Microscopy website [54]. (ZIP) [file pone.0070687.s001.zip › FLIMFit 4_3_3 Source/GlobalProcessingFrontEnd/GUIDEInterfaces/ZCT_chooser.m]

function varargout = ZCT_chooser(varargin)
% ZCT_CHOOSER MATLAB code for ZCT_chooser.fig
%      ZCT_CHOOSER, by itself, creates a new ZCT_CHOOSER or raises the existing
%      singleton*.
%
%      H = ZCT_CHOOSER returns the handle to a new ZCT_CHOOSER or the handle to
%      the existing singleton*.
%
%      ZCT_CHOOSER('CALLBACK',hObject,eventData,handles,...) calls the local
%      function named CALLBACK in ZCT_CHOOSER.M with the given input arguments.
%
%      ZCT_CHOOSER('Property','Value',...) creates a new ZCT_CHOOSER or raises
%      the existing singleton*.  Starting from the left, property value pairs are
%      applied to the GUI before ZCT_chooser_OpeningFcn gets called.  An
%      unrecognized property name or invalid value makes property application
%      stop.  All inputs are passed to ZCT_chooser_OpeningFcn via varargin.
%
%      *See GUI Options on GUIDE's Tools menu.  Choose "GUI allows only one
%      instance to run (singleton)".
%
% See also: GUIDE, GUIDATA, GUIHANDLES

% Edit the above text to modify the response to help ZCT_chooser

% Last Modified by GUIDE v2.5 13-Sep-2012 16:16:39

% Begin initialization code - DO NOT EDIT

gui_Singleton = 1;
gui_State = struct('gui_Name',       mfilename, ...
                   'gui_Singleton',  gui_Singleton, ...
                   'gui_OpeningFcn', @ZCT_chooser_OpeningFcn, ...
                   'gui_OutputFcn',  @ZCT_chooser_OutputFcn, ...
                   'gui_LayoutFcn',  [] , ...
                   'gui_Callback',   []);
               
                                             
if nargin && ischar(varargin{1})
    gui_State.gui_Callback = str2func(varargin{1});
end

if nargout
    [varargout{1:nargout}] = gui_mainfcn(gui_State, varargin{:});
else
    gui_mainfcn(gui_State, varargin{:});
end
% End initialization code - DO NOT EDIT

% --- Executes just before ZCT_chooser is made visible.
function ZCT_chooser_OpeningFcn(hObject, eventdata, handles, varargin)
% This function has no output args, see OutputFcn.
% hObject    handle to figure
% eventdata  reserved - to be defined in a future version of MATLAB
% handles    structure with handles and user data (see GUIDATA)
% varargin   command line arguments to ZCT_chooser (see VARARGIN)

%x = ZCT_chooser({3,4,5});
maxdims = cell2mat(varargin{1});
maxZ = maxdims(1);
maxC = maxdims(2);
maxT = maxdims(3);
    set(handles.popupmenu1,'String',(1:maxZ));
    set(handles.popupmenu2,'String',(1:maxC));
    set(handles.popupmenu3,'String',(1:maxT));
handles.choiceZ = 1;
handles.choiceC = 1;
handles.choiceT = 1;
%
handles.output = {handles.choiceZ,handles.choiceC,handles.choiceT};
% Update handles structure
guidata(hObject, handles);
% UIWAIT makes ZCT_chooser wait for user response (see UIRESUME)
uiwait(handles.figure1);

% output
function varargout = ZCT_chooser_OutputFcn(hObject, eventdata, handles)
if ~isempty(handles)
    varargout{1} = handles.output;
    delete(handles.figure1);
else
    varargout{1} = {1,1,1};
end;

% Z
function popupmenu1_Callback(hObject, eventdata, handles)
handles.choiceZ = get(handles.popupmenu1, 'Value');
guidata(hObject,handles)
% Z.
function popupmenu1_CreateFcn(hObject, eventdata, handles)
if ispc && isequal(get(hObject,'BackgroundColor'), get(0,'defaultUicontrolBackgroundColor'))
    set(hObject,'BackgroundColor','white');
end

% C
function popupmenu2_Callback(hObject, eventdata, handles)
handles.choiceC = get(handles.popupmenu2, 'Value');
guidata(hObject,handles)
% C
function popupmenu2_CreateFcn(hObject, eventdata, handles)
if ispc && isequal(get(hObject,'BackgroundColor'), get(0,'defaultUicontrolBackgroundColor'))
    set(hObject,'BackgroundColor','white');
end

% T
function popupmenu3_Callback(hObject, eventdata, handles)
handles.choiceT = get(handles.popupmenu3, 'Value');
guidata(hObject,handles)
% T
function popupmenu3_CreateFcn(hObject, eventdata, handles)
if ispc && isequal(get(hObject,'BackgroundColor'), get(0,'defaultUicontrolBackgroundColor'))
    set(hObject,'BackgroundColor','white');
end

% --- Executes on button press in Set.
function Set_Callback(hObject, eventdata, handles)
handles.output = {handles.choiceZ,handles.choiceC,handles.choiceT};
guidata(hObject,handles);
uiresume(handles.figure1);
