# Supplementary material for: Rapid Global Fitting of Large Fluorescence Lifetime Imaging Microscopy Datasets
Source: PLoS One. 2013 Aug 5;8(8):e70687. doi: 10.1371/journal.pone.0070687 (PMC3734241; doi:10.1371/journal.pone.0070687)
Supplement: File S1 — Compressed archive of the source code for FLIMfit used in the present study. Please note that up to date source code and compiled binaries are available from the Open Microscopy website [54]. (ZIP) [file pone.0070687.s001.zip › FLIMFit 4_3_3 Source/GlobalProcessingFrontEnd/GUIDEInterfaces/ZCT_selection.m]

function varargout = ZCT_selection(varargin)
% ZCT_SELECTION MATLAB code for ZCT_selection.fig
%      ZCT_SELECTION, by itself, creates a new ZCT_SELECTION or raises the existing
%      singleton*.
%
%      H = ZCT_SELECTION returns the handle to a new ZCT_SELECTION or the handle to
%      the existing singleton*.
%
%      ZCT_SELECTION('CALLBACK',hObject,eventData,handles,...) calls the local
%      function named CALLBACK in ZCT_SELECTION.M with the given input arguments.
%
%      ZCT_SELECTION('Property','Value',...) creates a new ZCT_SELECTION or raises the
%      existing singleton*.  Starting from the left, property value pairs are
%      applied to the GUI before ZCT_selection_OpeningFcn gets called.  An
%      unrecognized property name or invalid value makes property application
%      stop.  All inputs are passed to ZCT_selection_OpeningFcn via varargin.
%
%      *See GUI Options on GUIDE's Tools menu.  Choose "GUI allows only one
%      instance to run (singleton)".
%
% See also: GUIDE, GUIDATA, GUIHANDLES

% Edit the above text to modify the response to help ZCT_selection

% Last Modified by GUIDE v2.5 23-Apr-2013 20:13:37

% Begin initialization code - DO NOT EDIT
gui_Singleton = 1;
gui_State = struct('gui_Name',       mfilename, ...
                   'gui_Singleton',  gui_Singleton, ...
                   'gui_OpeningFcn', @ZCT_selection_OpeningFcn, ...
                   'gui_OutputFcn',  @ZCT_selection_OutputFcn, ...
                   'gui_LayoutFcn',  [] , ...
                   'gui_Callback',   []);
if nargin && ischar(varargin{1})
    gui_State.gui_Callback = str2func(varargin{1});
end

if nargout
    [varargout{1:nargout}] = gui_mainfcn(gui_State, varargin{:});
else
    gui_mainfcn(gui_State, varargin{:});
end
% End initialization code - DO NOT EDIT


% --- Executes just before ZCT_selection is made visible.
function ZCT_selection_OpeningFcn(hObject, eventdata, handles, varargin)
% This function has no output args, see OutputFcn.
% hObject    handle to figure
% eventdata  reserved - to be defined in a future version of MATLAB
% handles    structure with handles and user data (see GUIDATA)
% varargin   command line arguments to ZCT_selection (see VARARGIN)

% Choose default command line output for ZCT_selection
handles.output = hObject;

ZCTSize = varargin{1};
sizeZ = ZCTSize(1);
sizeC = ZCTSize(2);
sizeT = ZCTSize(3);

handles.sizeZ = sizeZ;
handles.sizeC = sizeC;
handles.sizeT = sizeT;

ZCTMax = varargin{2};
maxZ = ZCTMax(1);
maxC = ZCTMax(2);
maxT = ZCTMax(3);

handles.maxZ = maxZ;
handles.maxC = maxC;
handles.maxT = maxT;

ZCTMin = varargin{3};
handles.minZ = ZCTMin(1);
handles.minC = ZCTMin(2);
handles.minT = ZCTMin(3);


dataZ(:,1) = num2cell(1:sizeZ);
dataZ(:,2)= num2cell( false(sizeZ,1));
dataZ(1:maxZ,2) = num2cell(true);
set(handles.uitableZ,'Data',dataZ);

dataC(:,1) = num2cell(1:sizeC);
dataC(:,2)= num2cell( false(sizeC,1));
dataC(1:maxC,2) = num2cell(true);
set(handles.uitableC,'Data',dataC);

dataT(:,1) = num2cell(1:sizeT);
dataT(:,2)= num2cell( false(sizeT,1));
dataT(1:maxT,2) = num2cell(true);
set(handles.uitableT,'Data',dataT);

% Update handles structure
guidata(hObject, handles);

% UIWAIT makes ZCT_selection wait for user response (see UIRESUME)
 uiwait(handles.figure1);
 
 


% --- Outputs from this function are returned to the command line.
function varargout = ZCT_selection_OutputFcn(hObject, eventdata, handles) 
% varargout  cell array for returning output args (see VARARGOUT);
% hObject    handle to figure
% eventdata  reserved - to be defined in a future version of MATLAB
% handles    structure with handles and user data (see GUIDATA)

% Get default command line output from handles structure
if isempty(handles)
    varargout{1} = [];
else
 varargout{1} = handles.output;
 delete(handles.figure1);

end


% --- Executes when entered data in editable cell(s) in uitableZ.
function uitableZ_CellEditCallback(hObject, eventdata, handles)
% hObject    handle to uitableZ (see GCBO)
% eventdata  structure with the following fields (see UITABLE)
%	Indices: row and column indices of the cell(s) edite
%	PreviousData: previous data for the cell(s) edited
%	EditData: string(s) entered by the user
%	NewData: EditData or its converted form set on the Data property. Empty if Data was not changed
%	Error: error string when failed to convert EditData to appropriate value for Data
% handles    structure with handles and user data (see GUIDATA)
data=get(hObject,'Data'); % get the data cell array of the table
sett = cell2mat(squeeze(data(:,2)));
if eventdata.EditData % if the checkbox was set to true
    if sum(sett) > handles.maxZ
        sett(eventdata.Indices(1) ) = 0;  %eliminate the box just ticked from enquiries
        first = squeeze(find(sett,1));
        data(first,2) = num2cell(false);  
    end   
else
    if sum(sett) <= handles.minZ
        sett(eventdata.Indices(1) ) = 1;  %eliminate the box just unticked from enquiries
        first = squeeze(find(sett==0,1));
        if isempty(first)
            first = eventdata.Indices(1);   % no choice
        end
        data(first,2) = num2cell(true);  
    end     
end


set(hObject,'Data',data); % now set the table's data to the updated data cell array
% Update handles structure
guidata(hObject, handles);


% --- Executes when entered data in editable cell(s) in uitableC.
function uitableC_CellEditCallback(hObject, eventdata, handles)
% hObject    handle to uitableC (see GCBO)
% eventdata  structure with the following fields (see UITABLE)
%	Indices: row and column indices of the cell(s) edited
%	PreviousData: previous data for the cell(s) edited
%	EditData: string(s) entered by the user
%	NewData: EditData or its converted form set on the Data property. Empty if Data was not changed
%	Error: error string when failed to convert EditData to appropriate value for Data
% handles    structure with handles and user data (see GUIDATA)
data=get(hObject,'Data'); % get the data cell array of the table
sett = cell2mat(squeeze(data(:,2)));
if eventdata.EditData % if the checkbox was set to true
    if sum(sett) > handles.maxC
        sett(eventdata.Indices(1) ) = 0;  %eliminate the box just ticked from enquiries
        first = squeeze(find(sett,1));
        data(first,2) = num2cell(false);  
    end   
 else
    if sum(sett) <= handles.minC
        sett(eventdata.Indices(1) ) = 1;  %eliminate the box just unticked from enquiries
        first = squeeze(find(sett==0,1));
        if isempty(first)
            first = eventdata.Indices(1);   % no choice
        end
        data(first,2) = num2cell(true);  
    end   
end


set(hObject,'Data',data); % now set the table's data to the updated data cell array
% Update handles structure
guidata(hObject, handles);


% --- Executes when entered data in editable cell(s) in uitableT.
function uitableT_CellEditCallback(hObject, eventdata, handles)
% hObject    handle to uitableT (see GCBO)
% eventdata  structure with the following fields (see UITABLE)
%	Indices: row and column indices of the cell(s) edited
%	PreviousData: previous data for the cell(s) edited
%	EditData: string(s) entered by the user
%	NewData: EditData or its converted form set on the Data property. Empty if Data was not changed
%	Error: error string when failed to convert EditData to appropriate value for Data
% handles    structure with handles and user data (see GUIDATA)
data=get(hObject,'Data'); % get the data cell array of the table
sett = cell2mat(squeeze(data(:,2)));
if eventdata.EditData % if the checkbox was set to true
    if sum(sett) > handles.maxT
        sett(eventdata.Indices(1) ) = 0;  %eliminate the box just ticked from enquiries
        first = squeeze(find(sett,1));
        data(first,2) = num2cell(false);  
    end   
else
    if sum(sett) <= handles.minT
        sett(eventdata.Indices(1) ) = 1;  %eliminate the box just unticked from enquiries
        first = squeeze(find(sett == 0,1));
        if isempty(first)
            first = eventdata.Indices(1);   % no choice
        end
        data(first,2) = num2cell(true);  
    end   
     
end
        

set(hObject,'Data',data); % now set the table's data to the updated data cell array
% Update handles structure
guidata(hObject, handles);


% --- Executes on button press in selectButton.
function selectButton_Callback(hObject, eventdata, handles)
% hObject    handle to selectButton (see GCBO)
% eventdata  reserved - to be defined in a future version of MATLAB
% handles    structure with handles and user data (see GUIDATA)

dataZ = get(handles.uitableZ,'Data');
sel = cell2mat(dataZ(:,2));
nums = cell2mat(dataZ(:,1));
Z = nums(sel ~= 0)';

dataC = get(handles.uitableC,'Data');
sel = cell2mat(dataC(:,2));
nums = cell2mat(dataC(:,1));
C = nums(sel ~= 0)';

dataT = get(handles.uitableT,'Data');
sel = cell2mat(dataT(:,2));
nums = cell2mat(dataT(:,1));
T = nums(sel ~= 0)';

handles.output = {Z,C,T};


guidata(hObject,handles);

uiresume(handles.figure1);
