# Supplementary material for: Rapid Global Fitting of Large Fluorescence Lifetime Imaging Microscopy Datasets
Source: PLoS One. 2013 Aug 5;8(8):e70687. doi: 10.1371/journal.pone.0070687 (PMC3734241; doi:10.1371/journal.pone.0070687)
Supplement: File S1 — Compressed archive of the source code for FLIMfit used in the present study. Please note that up to date source code and compiled binaries are available from the Open Microscopy website [54]. (ZIP) [file pone.0070687.s001.zip › FLIMFit 4_3_3 Source/GlobalProcessingFrontEnd/HelperFunctions/bftools/bfCheckJavaPath.m]

function status = bfCheckJavaPath(varargin)
% bfCheckJavaPath check Bio-Formats is included in the Java class path
% 
% SYNOPSIS  bfCheckJavaPath
%           status = bfCheckJavaPath(autoloadBioFormats)
%
% Input 
%
%    autoloadBioFormats - Optional. A boolean specifying the action to take
%    if loci_tools is not in the java path. If true, add loci_tools to the
%    dynamic java path. Default - true
%
% Output
%
%    status - Boolean. True if loci_tools is part of the Java library.

% Input check
ip = inputParser;
ip.addOptional('autoloadBioFormats', true, @isscalar);
ip.parse(varargin{:});

% Check if loci_tools is in the Java class path (static or dynamic)
jPath = javaclasspath('-all');
isLociTools = cellfun(@(x) ~isempty(regexp(x, '.*loci_tools.jar$', 'once')),...
    jPath);
status = any(isLociTools);

% Return if loci_tools is in the java path or autoloadBioFormats is off
if status || ~ip.Results.autoloadBioFormats, return; end   

% Assume the jar is in Matlab path or under the same folder as this file
path = which('loci_tools.jar');
if isempty(path)
    path = fullfile(fileparts(mfilename('fullpath')), 'loci_tools.jar');
end
assert(exist(path, 'file') == 2, 'Cannot automatically locate loci_tools.jar');

% Add loci_tools to dynamic Java class path
javaaddpath(path);    
status = true;
