# Supplementary material for: Rapid Global Fitting of Large Fluorescence Lifetime Imaging Microscopy Datasets
Source: PLoS One. 2013 Aug 5;8(8):e70687. doi: 10.1371/journal.pone.0070687 (PMC3734241; doi:10.1371/journal.pone.0070687)
Supplement: File S1 — Compressed archive of the source code for FLIMfit used in the present study. Please note that up to date source code and compiled binaries are available from the Open Microscopy website [54]. (ZIP) [file pone.0070687.s001.zip › FLIMFit 4_3_3 Source/GlobalProcessingFrontEnd/HelperFunctions/bftools/bfconvert]

#!/bin/bash

# bfconvert: a script for converting image files between formats

# Required JARs: loci_tools.jar

# JAR libraries must be in the same directory as this
# command line script for the command to function.

# If you are a developer working from source and have
# the LOCI classes in your CLASSPATH, you can set the
# LOCI_DEVEL environment variable to use them instead.

PROG=loci.formats.tools.ImageConverter
DIR=`dirname "$0"`

if [ $LOCI_DEVEL ]
then
  java -mx512m $PROG "$@"
elif [ -e "$DIR/loci_tools.jar" ] || [ -e "$DIR/bio-formats.jar" ]
then
  java -mx512m \
    -cp "$DIR":"$DIR/bio-formats.jar":"$DIR/loci_tools.jar" $PROG "$@"
else
  echo "Required JAR libraries not found. Please download:"
  echo "  loci_tools.jar"
  echo "from:"
  echo "  http://www.loci.wisc.edu/bio-formats/downloads"
  echo "and place in the same directory as the command line tools."
fi
