# Supplementary material for: Rapid Global Fitting of Large Fluorescence Lifetime Imaging Microscopy Datasets
Source: PLoS One. 2013 Aug 5;8(8):e70687. doi: 10.1371/journal.pone.0070687 (PMC3734241; doi:10.1371/journal.pone.0070687)
Supplement: File S1 — Compressed archive of the source code for FLIMfit used in the present study. Please note that up to date source code and compiled binaries are available from the Open Microscopy website [54]. (ZIP) [file pone.0070687.s001.zip › FLIMFit 4_3_3 Source/GlobalProcessingFrontEnd/HelperFunctions/bftools/bfconvert.bat]

@echo off

rem bfconvert.bat: a batch file for converting image files between formats

rem Required JARs: loci_tools.jar

rem JAR libraries must be in the same directory as this
rem command line script for the command to function.

rem If you are a developer working from source and have
rem the LOCI classes in your CLASSPATH, you can set the
rem LOCI_DEVEL environment variable to use them instead.

set PROG=loci.formats.tools.ImageConverter
set DIR=%~dp0
if "%DIR:~1%" == ":\" (
  set DIR1=%DIR%
) else (
  rem Remove trailing backslash
  set DIR1=%DIR:~0,-1%
)

if "%LOCI_DEVEL%" == "" (
  rem Developer environment variable unset; look for proper libraries
  if exist "%DIR%loci_tools.jar" goto found
  if exist "%DIR%bio-formats.jar" goto found
  goto missing
) else (
  rem Developer environment variable set; try to launch
  java -mx512m %PROG% %*
  goto end
)

:found
rem Library found; try to launch
java -mx512m -cp "%DIR1%";"%DIR%bio-formats.jar";"%DIR%loci_tools.jar" %PROG% %*
goto end

:missing
echo Required JAR libraries not found. Please download:
echo   loci_tools.jar
echo from:
echo   http://www.loci.wisc.edu/bio-formats/downloads
echo and place in the same directory as the command line tools.

:end
