# Supplementary material for: Rapid Global Fitting of Large Fluorescence Lifetime Imaging Microscopy Datasets
Source: PLoS One. 2013 Aug 5;8(8):e70687. doi: 10.1371/journal.pone.0070687 (PMC3734241; doi:10.1371/journal.pone.0070687)
Supplement: File S1 — Compressed archive of the source code for FLIMfit used in the present study. Please note that up to date source code and compiled binaries are available from the Open Microscopy website [54]. (ZIP) [file pone.0070687.s001.zip › FLIMFit 4_3_3 Source/GlobalProcessingFrontEnd/HelperFunctions/bftools/bfGetFileExtensions.m]

function fileExt = bfGetFileExtensions
% bfGetFileExtensions list all extensions supported by Bio-Formats
%
% Synopsis: fileExt = bfGetExtensions()
%
% Input
%      none
%
% Output
%      fileExt:  a cell array of dimensions n x2 where the first colum
%      gives the extension and the second the name of the corresponding
%      format.
%      This cell array is formatted to be used with uigetfile funciton.

% Get all readers and create cell array with suffixes and names
imageReader = loci.formats.ImageReader();
readers = imageReader.getReaders();
fileExt = cell(numel(readers), 2);
for i = 1:numel(readers)
    suffixes = readers(i).getSuffixes();
    fileExt{i, 1} = arrayfun(@char, suffixes, 'Unif', false);
    fileExt{i, 2} = char(readers(i).getFormat().toString);
end

% Concatenate all unique formats
allExt = unique(vertcat(fileExt{:, 1}));
allExt = allExt(~cellfun(@isempty, allExt));
fileExt = vertcat({allExt, 'All formats'}, fileExt);

% Format file extensions
for i = 1:size(fileExt, 1)
    fileExt{i, 1} = sprintf('*.%s;', fileExt{i, 1}{:});
    fileExt{i, 1}(end) = [];
end
