# Supplementary material for: Rapid Global Fitting of Large Fluorescence Lifetime Imaging Microscopy Datasets
Source: PLoS One. 2013 Aug 5;8(8):e70687. doi: 10.1371/journal.pone.0070687 (PMC3734241; doi:10.1371/journal.pone.0070687)
Supplement: File S1 — Compressed archive of the source code for FLIMfit used in the present study. Please note that up to date source code and compiled binaries are available from the Open Microscopy website [54]. (ZIP) [file pone.0070687.s001.zip › FLIMFit 4_3_3 Source/GlobalProcessingFrontEnd/HelperFunctions/bftools/bfGetPlane.m]

function I = bfGetPlane(r, iPlane)
% Get the plane data from a dataset reader using bioformats tools
% 
% SYNOPSIS I = bfGetPlane(r, iPlane)
%
% Input 
%    r - the reader object (e.g. the output bfGetReader)
%
%    iPlane - a scalar giving the index of the plane to be retrieved.
%
% Output
%
%    I - an array of size (width x height) containing the plane
%
% See also bfGetReader

% Input check
ip = inputParser;
ip.addRequired('r', @(x) isa(x, 'loci.formats.ReaderWrapper'));
ip.addRequired('iPlane', @isscalar);
ip.parse(r, iPlane);

% check MATLAB version, since typecast function requires MATLAB 7.1+
canTypecast = versionCheck(version, 7, 1);
bioFormatsVersion = char(loci.formats.FormatTools.VERSION);
isBioFormatsTrunk = versionCheck(bioFormatsVersion, 5, 0);

width = r.getSizeX();
height = r.getSizeY();
pixelType = r.getPixelType();
bpp = loci.formats.FormatTools.getBytesPerPixel(pixelType);
fp = loci.formats.FormatTools.isFloatingPoint(pixelType);
sgn = loci.formats.FormatTools.isSigned(pixelType);
bppMax = power(2, bpp * 8);
little = r.isLittleEndian();

plane = r.openBytes(iPlane - 1);
    
% convert byte array to MATLAB image
if isBioFormatsTrunk && (sgn || ~canTypecast)
    % can get the data directly to a matrix
    arr = loci.common.DataTools.makeDataArray2D(plane, ...
        bpp, fp, little, height);
else
    % get the data as a vector, either because makeDataArray2D
    % is not available, or we need a vector for typecast
    arr = loci.common.DataTools.makeDataArray(plane, ...
        bpp, fp, little);
end
%     if ~strcmp(class(I),class(arr)), I= cast(I,['u' class(arr)]); end

% Java does not have explicitly unsigned data types;
% hence, we must inform MATLAB when the data is unsigned
if ~sgn
    if canTypecast
        % TYPECAST requires at least MATLAB 7.1
        % NB: arr will always be a vector here
        switch class(arr)
            case 'int8'
                arr = typecast(arr, 'uint8');
            case 'int16'
                arr = typecast(arr, 'uint16');
            case 'int32'
                arr = typecast(arr, 'uint32');
            case 'int64'
                arr = typecast(arr, 'uint64');
        end
    else
        % adjust apparent negative values to actual positive ones
        % NB: arr might be either a vector or a matrix here
        mask = arr < 0;
        adjusted = arr(mask) + bppMax / 2;
        switch class(arr)
            case 'int8'
                arr = uint8(arr);
                adjusted = uint8(adjusted);
            case 'int16'
                arr = uint16(arr);
                adjusted = uint16(adjusted);
            case 'int32'
                arr = uint32(arr);
                adjusted = uint32(adjusted);
            case 'int64'
                arr = uint64(arr);
                adjusted = uint64(adjusted);
        end
        adjusted = adjusted + bppMax / 2;
        arr(mask) = adjusted;
    end
end

if isvector(arr)
    % convert results from vector to matrix
    shape = [width height];
    I = reshape(arr, shape)';
end


function [result] = versionCheck(v, maj, min)

tokens = regexp(v, '[^\d]*(\d+)[^\d]+(\d+).*', 'tokens');
majToken = tokens{1}(1);
minToken = tokens{1}(2);
major = str2double(majToken{1});
minor = str2double(minToken{1});
result = major > maj || (major == maj && minor >= min);
