# Supplementary material for: Rapid Global Fitting of Large Fluorescence Lifetime Imaging Microscopy Datasets
Source: PLoS One. 2013 Aug 5;8(8):e70687. doi: 10.1371/journal.pone.0070687 (PMC3734241; doi:10.1371/journal.pone.0070687)
Supplement: File S1 — Compressed archive of the source code for FLIMfit used in the present study. Please note that up to date source code and compiled binaries are available from the Open Microscopy website [54]. (ZIP) [file pone.0070687.s001.zip › FLIMFit 4_3_3 Source/GlobalProcessingFrontEnd/HelperFunctions/bftools/bfGetReader.m]

function r = bfGetReader(varargin)
% BFGETREADER return a reader for a microscopy image using Bio-Formats
% 
% SYNOPSIS  r = bfGetReader()
%           r = bfGetReader(path)
%
% Input 
%
%    id - (Optional - string) A valid path to the microscopy image
%
%    stichFiles (Optional - scalar). Toggle the grouping of similarly
%    named files into a single dataset based on file numbering.
%    Default: false;
%
% Output
%
%    r - A reader object of class extending loci.formats.ReaderWrapper
%
% Adapted from bfopen.m

% Input check
ip = inputParser;
ip.addOptional('id', '', @ischar);
ip.addOptional('stitchFiles', false, @isscalar);
ip.parse(varargin{:});
id = ip.Results.id;

% load the Bio-Formats library into the MATLAB environment
status = bfCheckJavaPath();
assert(status, ['Missing Bio-Formats library. Either add loci_tools.jar '...
    'to the static Java path or add it to the Matlab path.']);

% Prompt for a file if not input
if nargin == 0 || exist(id, 'file') == 0
    [file, path] = uigetfile(bfGetFileExtensions, 'Choose a file to open');
    id = [path file];
    if isequal(path, 0) || isequal(file, 0), return; end
else
    [~, f] = fileattrib(id);
    id = f.Name;
end

% set LuraWave license code, if available
if exist('lurawaveLicense')
    path = fullfile(fileparts(mfilename('fullpath')), 'lwf_jsdk2.6.jar');
    javaaddpath(path);
    java.lang.System.setProperty('lurawave.license', lurawaveLicense);
end

r = loci.formats.ChannelFiller();
r = loci.formats.ChannelSeparator(r);
if ip.Results.stitchFiles
    r = loci.formats.FileStitcher(r);
end

r.setMetadataStore(loci.formats.MetadataTools.createOMEXMLMetadata());
r.setId(id);
