# Supplementary material for: Rapid Global Fitting of Large Fluorescence Lifetime Imaging Microscopy Datasets
Source: PLoS One. 2013 Aug 5;8(8):e70687. doi: 10.1371/journal.pone.0070687 (PMC3734241; doi:10.1371/journal.pone.0070687)
Supplement: File S1 — Compressed archive of the source code for FLIMfit used in the present study. Please note that up to date source code and compiled binaries are available from the Open Microscopy website [54]. (ZIP) [file pone.0070687.s001.zip › FLIMFit 4_3_3 Source/GlobalProcessingFrontEnd/HelperFunctions/bftools/bfopen.m]

function [result] = bfopen(id)
% A script for opening microscopy images in MATLAB using Bio-Formats.
%
% The function returns a list of image series; i.e., a cell array of cell
% arrays of (matrix, label) pairs, with each matrix representing a single
% image plane, and each inner list of matrices representing an image
% series. See below for examples of usage.
%
% Portions of this code were adapted from:
% http://www.mathworks.com/support/solutions/en/data/1-2WPAYR/
%
% This method is ~1.5x-2.5x slower than Bio-Formats's command line
% showinf tool (MATLAB 7.0.4.365 R14 SP2 vs. java 1.6.0_20),
% due to overhead from copying arrays.
%
% Thanks to all who offered suggestions and improvements:
%     * Ville Rantanen
%     * Brett Shoelson
%     * Martin Offterdinger
%     * Tony Collins
%     * Cris Luengo
%     * Arnon Lieber
%     * Jimmy Fong
%
% NB: Internet Explorer sometimes erroneously renames the Bio-Formats library
%     to loci_tools.zip. If this happens, rename it back to loci_tools.jar.
%
% For many examples of how to use the bfopen function, please see:
%     http://trac.openmicroscopy.org.uk/ome/wiki/BioFormats-Matlab

% -- Configuration - customize this section to your liking --

% Toggle the autoloadBioFormats flag to control automatic loading
% of the Bio-Formats library using the javaaddpath command.
%
% For static loading, you can add the library to MATLAB's class path:
%     1. Type "edit classpath.txt" at the MATLAB prompt.
%     2. Go to the end of the file, and add the path to your JAR file
%        (e.g., C:/Program Files/MATLAB/work/loci_tools.jar).
%     3. Save the file and restart MATLAB.
%
% There are advantages to using the static approach over javaaddpath:
%     1. If you use bfopen within a loop, it saves on overhead
%        to avoid calling the javaaddpath command repeatedly.
%     2. Calling 'javaaddpath' may erase certain global parameters.
autoloadBioFormats = 1;

% Toggle the stitchFiles flag to control grouping of similarly
% named files into a single dataset based on file numbering.
stitchFiles = 0;

% To work with compressed Evotec Flex, fill in your LuraWave license code.
%lurawaveLicense = 'xxxxxx-xxxxxxx';

% -- Main function - no need to edit anything past this point --

% load the Bio-Formats library into the MATLAB environment
status = bfCheckJavaPath(autoloadBioFormats);
assert(status, ['Missing Bio-Formats library. Either add loci_tools.jar '...
    'to the static Java path or add it to the Matlab path.']);

% Prompt for a file if not input
if nargin == 0 || exist(id, 'file') == 0
  [file, path] = uigetfile(bfGetFileExtensions, 'Choose a file to open');
  id = [path file];
  if isequal(path, 0) || isequal(file, 0), return; end
end

% initialize logging
loci.common.DebugTools.enableLogging('INFO');

% Get the channel filler
r = bfGetReader(id, stitchFiles);

numSeries = r.getSeriesCount();
result = cell(numSeries, 2);
for s = 1:numSeries
    fprintf('Reading series #%d', s);
    r.setSeries(s - 1);
    pixelType = r.getPixelType();
    bpp = loci.formats.FormatTools.getBytesPerPixel(pixelType);
    bppMax = power(2, bpp * 8);
    numImages = r.getImageCount();
    imageList = cell(numImages, 2);
    colorMaps = cell(numImages);
    for i = 1:numImages
        if mod(i, 72) == 1
            fprintf('\n    ');
        end
        fprintf('.');
        arr = bfGetPlane(r, i);

        % retrieve color map data
        if bpp == 1
            colorMaps{s, i} = r.get8BitLookupTable()';
        else
            colorMaps{s, i} = r.get16BitLookupTable()';
        end
        
        warning off
        if ~isempty(colorMaps{s, i})
            newMap = single(colorMaps{s, i});
            newMap(newMap < 0) = newMap(newMap < 0) + bppMax;
            colorMaps{s, i} = newMap / (bppMax - 1);
        end
        warning on


        % build an informative title for our figure
        label = id;
        if numSeries > 1
            qs = int2str(s);
            label = [label, '; series ', qs, '/', int2str(numSeries)];
        end
        if numImages > 1
            qi = int2str(i);
            label = [label, '; plane ', qi, '/', int2str(numImages)];
            if r.isOrderCertain()
                lz = 'Z';
                lc = 'C';
                lt = 'T';
            else
                lz = 'Z?';
                lc = 'C?';
                lt = 'T?';
            end
            zct = r.getZCTCoords(i - 1);
            sizeZ = r.getSizeZ();
            if sizeZ > 1
                qz = int2str(zct(1) + 1);
                label = [label, '; ', lz, '=', qz, '/', int2str(sizeZ)];
            end
            sizeC = r.getSizeC();
            if sizeC > 1
                qc = int2str(zct(2) + 1);
                label = [label, '; ', lc, '=', qc, '/', int2str(sizeC)];
            end
            sizeT = r.getSizeT();
            if sizeT > 1
                qt = int2str(zct(3) + 1);
                label = [label, '; ', lt, '=', qt, '/', int2str(sizeT)];
            end
        end

        % save image plane and label into the list
        imageList{i, 1} = arr;
        imageList{i, 2} = label;
    end

    % extract metadata table for this series
    metadataList = r.getMetadata();

    % save images and metadata into our master series list
    result{s, 1} = imageList;
    result{s, 2} = metadataList;
    result{s, 3} = colorMaps;
    result{s, 4} = r.getMetadataStore();
    fprintf('\n');
end
r.close();
