# Supplementary material for: Rapid Global Fitting of Large Fluorescence Lifetime Imaging Microscopy Datasets
Source: PLoS One. 2013 Aug 5;8(8):e70687. doi: 10.1371/journal.pone.0070687 (PMC3734241; doi:10.1371/journal.pone.0070687)
Supplement: File S1 — Compressed archive of the source code for FLIMfit used in the present study. Please note that up to date source code and compiled binaries are available from the Open Microscopy website [54]. (ZIP) [file pone.0070687.s001.zip › FLIMFit 4_3_3 Source/GlobalProcessingFrontEnd/HelperFunctions/bftools/bfOpen3DVolume.m]

function volume = bfOpen3DVolume(filename)
% bfOpen3DVolume loads a stack of images using Bio-Formats and transforms them
% into a 3D volume
%
% SYNPOSIS  bfOpen3DVolume
%           V = bfOpen3DVolume(filename)
%
% Input
%
%   filename - Optional.  A path to the file to be opened.  If not specified,
%   then a file chooser window will appear.
%
% Output
%
%   volume - 3D array containing all images in the file.

% load the Bio-Formats library into the MATLAB environment
status = bfCheckJavaPath();
assert(status, ['Missing Bio-Formats library. Either add loci_tools.jar '...
    'to the static Java path or add it to the Matlab path.']);

% Prompt for a file if not input
if nargin == 0 || exist(filename, 'file') == 0
  [file, path] = uigetfile(bfGetFileExtensions, 'Choose a file to open');
  filename = [path file];
  if isequal(path, 0) || isequal(file, 0), return; end
end

volume = bfopen(filename);
vaux{1} = cat(3, volume{1}{:, 1});
vaux{2} = filename;
volume{1} = vaux;
end
