# Supplementary material for: Rapid Global Fitting of Large Fluorescence Lifetime Imaging Microscopy Datasets
Source: PLoS One. 2013 Aug 5;8(8):e70687. doi: 10.1371/journal.pone.0070687 (PMC3734241; doi:10.1371/journal.pone.0070687)
Supplement: File S1 — Compressed archive of the source code for FLIMfit used in the present study. Please note that up to date source code and compiled binaries are available from the Open Microscopy website [54]. (ZIP) [file pone.0070687.s001.zip › FLIMFit 4_3_3 Source/GlobalProcessingFrontEnd/HelperFunctions/bftools/bfsave_with_description.m]

function bfsave_with_description(I, outputPath, varargin)
% Save a 5D matrix into an OME-TIFF using Bio-Formats library
%
% SYNOPSIS bfsave(I, outputPath)
%          bfsave(I, outputPath, dimensionsOrder)
%
% INPUT:
%       I - a 5D matrix containing the pixels data
%
%       outputPath - a string containing the location of the path where to
%       save the resulting OME-TIFF
%
%       dimensionOrder - optional. A string representing the dimension 
%       order, Default: XYZCT.
%
% OUTPUT
% 

% Check loci-tools jar is in the Java path
bfCheckJavaPath();

% Not using the inputParser for first argument as it copies data
assert(isnumeric(I), 'First argument must be numeric');

% Input check
ip = inputParser;
ip.addRequired('outputPath', @ischar);
allDimensions = ome.xml.model.enums.DimensionOrder.values();
validator = @(x) ismember(x, arrayfun(@char, allDimensions, 'Unif', false));
ip.addOptional('dimensionOrder', 'XYZCT', validator);
ip.parse(outputPath, varargin{1});

% Create metadata
toInt = @(x) ome.xml.model.primitives.PositiveInteger(java.lang.Integer(x));
metadata = loci.formats.MetadataTools.createOMEXMLMetadata();
metadata.createRoot();
metadata.setImageID('Image:0', 0);
metadata.setPixelsID('Pixels:0', 0);
metadata.setPixelsBinDataBigEndian(java.lang.Boolean.TRUE, 0, 0);

% Set dimension order
dimensionOrderEnumHandler = ome.xml.model.enums.handlers.DimensionOrderEnumHandler();
dimensionOrder = dimensionOrderEnumHandler.getEnumeration(ip.Results.dimensionOrder);
metadata.setPixelsDimensionOrder(dimensionOrder, 0);

%%%%%%%%%%%%%%%%%%%%%%%%%%
if numel(varargin)>1
    imagedescription = varargin{2};
    metadata.setImageDescription(sprintf('first line\nsecondline'), 0);
    metadata.setImageDescription(sprintf(imagedescription),0);
end
%%%%%%%%%%%%%%%%%%%%%%%%%%
    
% Set pixels type
pixelTypeEnumHandler = ome.xml.model.enums.handlers.PixelTypeEnumHandler();
if strcmp(class(I), 'single')
    pixelsType = pixelTypeEnumHandler.getEnumeration('float');
else
    pixelsType = pixelTypeEnumHandler.getEnumeration(class(I));
end
metadata.setPixelsType(pixelsType, 0);

% Read pixels size from image and set it to the metadat
sizeX = size(I, 2);
sizeY = size(I, 1);
sizeZ = size(I, find(ip.Results.dimensionOrder == 'Z'));
sizeC = size(I, find(ip.Results.dimensionOrder == 'C'));
sizeT = size(I, find(ip.Results.dimensionOrder == 'T'));
metadata.setPixelsSizeX(toInt(sizeX), 0);
metadata.setPixelsSizeY(toInt(sizeY), 0);
metadata.setPixelsSizeZ(toInt(sizeZ), 0);
metadata.setPixelsSizeC(toInt(sizeC), 0);
metadata.setPixelsSizeT(toInt(sizeT), 0);

% Set channels ID and samples per pixel
for i = 1: sizeC
    metadata.setChannelID(['Channel:0:' num2str(i-1)], 0, i-1);
    metadata.setChannelSamplesPerPixel(toInt(1), 0, i-1);
end

% Here you can edit the function and pass metadata using the adequate set methods, e.g.
% metadata.setPixelsPhysicalSizeX(ome.xml.model.primitives.PositiveFloat(java.lang.Double(.106)),0);
%
% For more information, see http://trac.openmicroscopy.org.uk/ome/wiki/BioFormats-Matlab
%
% For future versions of this function, we plan to support passing metadata as
% parameter/key value pairs

% Create ImageWriter
writer = loci.formats.ImageWriter();
writer.setWriteSequentially(true);
writer.setMetadataRetrieve(metadata);
writer.setId(outputPath);

% Load conversion tools for saving planes
switch class(I)
    case {'int8', 'uint8'}
        getBytes = @(x) x(:);
    case {'uint16','int16'}
        getBytes = @(x) loci.common.DataTools.shortsToBytes(x(:), 0);
    case {'uint32','int32'}
        getBytes = @(x) loci.common.DataTools.intsToBytes(x(:), 0);
    case {'single'}
        getBytes = @(x) loci.common.DataTools.floatsToBytes(x(:), 0);
    case 'double'
        getBytes = @(x) loci.common.DataTools.doublesToBytes(x(:), 0);
end
        
% Save planes to the writer
nPlanes = sizeZ * sizeC * sizeT;
for index = 1 : nPlanes 
    [i, j, k] = ind2sub([size(I, 3) size(I, 4) size(I, 5)],index);
    plane = I(:, :, i, j, k)';
    writer.saveBytes(index-1, getBytes(plane));
end
writer.close();

end
