# Supplementary material for: Rapid Global Fitting of Large Fluorescence Lifetime Imaging Microscopy Datasets
Source: PLoS One. 2013 Aug 5;8(8):e70687. doi: 10.1371/journal.pone.0070687 (PMC3734241; doi:10.1371/journal.pone.0070687)
Supplement: File S1 — Compressed archive of the source code for FLIMfit used in the present study. Please note that up to date source code and compiled binaries are available from the Open Microscopy website [54]. (ZIP) [file pone.0070687.s001.zip › FLIMFit 4_3_3 Source/GlobalProcessingFrontEnd/HelperFunctions/bftools/bfUpgradeCheck.m]

function bfUpgradeCheck(varargin)
% Check for new version of Bio-Formats and update it if applicable
% 
% SYNOPSIS: bfUpgradeCheck(autoDownload, 'STABLE')
%
% Input 
%    autoDownload - Optional. A boolean specifying of the latest version
%    should be downloaded
%
%    versions -  Optional: a string sepecifying the version to fetch.
%    Should be either trunk, daily or stable (case insensitive)
%
% Output
%    none

% Check input
ip = inputParser;
ip.addOptional('autoDownload', false, @isscalar);
versions = {'stable', 'daily', 'trunk'};
ip.addOptional('version', 'STABLE', @(x) any(strcmpi(x, versions)))
ip.parse(varargin{:})

% Create UpgradeChecker
upgrader = loci.formats.UpgradeChecker();
if upgrader.alreadyChecked(), return; end

% Check for new version of Bio-Formats
canUpgrade = upgrader.newVersionAvailable('MATLAB');
if ~canUpgrade,
    fprintf('*** loci_tools.jar is up-to-date ***\n');
    return;
end

fprintf('*** A new stable version of Bio-Formats is available ***\n');
% If appliable, download new version of Bioformats
if ip.Results.autoDownload
    fprintf('*** Downloading... ***');
    path = fullfile(fileparts(mfilename('fullpath')), 'loci_tools.jar');
    buildName = [upper(ip.Results.version) '_BUILD'];
    upgrader.install(loci.formats.UpgradeChecker.(buildName), path);
    fprintf('*** Upgrade will be finished when MATLAB is restarted ***\n');
end
