# Supplementary material for: Rapid Global Fitting of Large Fluorescence Lifetime Imaging Microscopy Datasets
Source: PLoS One. 2013 Aug 5;8(8):e70687. doi: 10.1371/journal.pone.0070687 (PMC3734241; doi:10.1371/journal.pone.0070687)
Supplement: File S1 — Compressed archive of the source code for FLIMfit used in the present study. Please note that up to date source code and compiled binaries are available from the Open Microscopy website [54]. (ZIP) [file pone.0070687.s001.zip › FLIMFit 4_3_3 Source/GlobalProcessingFrontEnd/HelperFunctions/cell2csv.m]

%{
Copyright (c) 2004-2010, Sylvain Fiedler
All rights reserved.

Redistribution and use in source and binary forms, with or without 
modification, are permitted provided that the following conditions are 
met:

    * Redistributions of source code must retain the above copyright 
      notice, this list of conditions and the following disclaimer.
    * Redistributions in binary form must reproduce the above copyright 
      notice, this list of conditions and the following disclaimer in 
      the documentation and/or other materials provided with the distribution
      
THIS SOFTWARE IS PROVIDED BY THE COPYRIGHT HOLDERS AND CONTRIBUTORS "AS IS" 
AND ANY EXPRESS OR IMPLIED WARRANTIES, INCLUDING, BUT NOT LIMITED TO, THE 
IMPLIED WARRANTIES OF MERCHANTABILITY AND FITNESS FOR A PARTICULAR PURPOSE 
ARE DISCLAIMED. IN NO EVENT SHALL THE COPYRIGHT OWNER OR CONTRIBUTORS BE 
LIABLE FOR ANY DIRECT, INDIRECT, INCIDENTAL, SPECIAL, EXEMPLARY, OR 
CONSEQUENTIAL DAMAGES (INCLUDING, BUT NOT LIMITED TO, PROCUREMENT OF 
SUBSTITUTE GOODS OR SERVICES; LOSS OF USE, DATA, OR PROFITS; OR BUSINESS 
INTERRUPTION) HOWEVER CAUSED AND ON ANY THEORY OF LIABILITY, WHETHER IN 
CONTRACT, STRICT LIABILITY, OR TORT (INCLUDING NEGLIGENCE OR OTHERWISE) 
ARISING IN ANY WAY OUT OF THE USE OF THIS SOFTWARE, EVEN IF ADVISED OF THE 
POSSIBILITY OF SUCH DAMAGE.
%}

function cell2csv(fileName, cellArray, separator, excelYear, decimal)
% Writes cell array content into a *.csv file.
% 
% CELL2CSV(fileName, cellArray, separator, excelYear, decimal)
%
% fileName     = Name of the file to save. [ i.e. 'text.csv' ]
% cellArray    = Name of the Cell Array where the data is in
% separator    = sign separating the values (default = ';')
% excelYear    = depending on the Excel version, the cells are put into
%                quotes before they are written to the file. The separator
%                is set to semicolon (;)
% decimal      = defines the decimal separator (default = '.')
%
%         by Sylvain Fiedler, KA, 2004
% updated by Sylvain Fiedler, Metz, 06
% fixed the logical-bug, Kaiserslautern, 06/2008, S.Fiedler
% added the choice of decimal separator, 11/2010, S.Fiedler

%% Checking f�r optional Variables
if ~exist('separator', 'var')
    separator = ',';
end

if ~exist('excelYear', 'var')
    excelYear = 1997;
end

if ~exist('decimal', 'var')
    decimal = '.';
end

%% Setting separator for newer excelYears
if excelYear > 2000
    separator = ';';
end

%% Write file
datei = fopen(fileName, 'w');

for z=1:size(cellArray, 1)
    for s=1:size(cellArray, 2)
        
        var = eval(['cellArray{z,s}']);
        % If zero, then empty cell
        if size(var, 1) == 0
            var = '';
        end
        % If numeric -> String
        if isnumeric(var)
            var = num2str(var);
            % Conversion of decimal separator (4 Europe & South America)
            % http://commons.wikimedia.org/wiki/File:DecimalSeparator.svg
            if decimal ~= '.'
                var = strrep(var, '.', decimal);
            end
        end
        % If logical -> 'true' or 'false'
        if islogical(var)
            if var == 1
                var = 'TRUE';
            else
                var = 'FALSE';
            end
        end
        % If newer version of Excel -> Quotes 4 Strings
        if excelYear > 2000
            var = ['"' var '"'];
        end
        
        % OUTPUT value
        fprintf(datei, '%s', var);
        
        % OUTPUT separator
        if s ~= size(cellArray, 2)
            fprintf(datei, separator);
        end
    end
    if z ~= size(cellArray, 1) % prevent a empty line at EOF
        % OUTPUT newline
        fprintf(datei, '\n');
    end
end
% Closing file
fclose(datei);
% END
