# Supplementary material for: Rapid Global Fitting of Large Fluorescence Lifetime Imaging Microscopy Datasets
Source: PLoS One. 2013 Aug 5;8(8):e70687. doi: 10.1371/journal.pone.0070687 (PMC3734241; doi:10.1371/journal.pone.0070687)
Supplement: File S1 — Compressed archive of the source code for FLIMfit used in the present study. Please note that up to date source code and compiled binaries are available from the Open Microscopy website [54]. (ZIP) [file pone.0070687.s001.zip › FLIMFit 4_3_3 Source/GlobalProcessingFrontEnd/HelperFunctions/commonsubstring.m]

%{
Copyright (c) 2010, John D'Errico
All rights reserved.

Redistribution and use in source and binary forms, with or without 
modification, are permitted provided that the following conditions are 
met:

    * Redistributions of source code must retain the above copyright 
      notice, this list of conditions and the following disclaimer.
    * Redistributions in binary form must reproduce the above copyright 
      notice, this list of conditions and the following disclaimer in 
      the documentation and/or other materials provided with the distribution
      
THIS SOFTWARE IS PROVIDED BY THE COPYRIGHT HOLDERS AND CONTRIBUTORS "AS IS" 
AND ANY EXPRESS OR IMPLIED WARRANTIES, INCLUDING, BUT NOT LIMITED TO, THE 
IMPLIED WARRANTIES OF MERCHANTABILITY AND FITNESS FOR A PARTICULAR PURPOSE 
ARE DISCLAIMED. IN NO EVENT SHALL THE COPYRIGHT OWNER OR CONTRIBUTORS BE 
LIABLE FOR ANY DIRECT, INDIRECT, INCIDENTAL, SPECIAL, EXEMPLARY, OR 
CONSEQUENTIAL DAMAGES (INCLUDING, BUT NOT LIMITED TO, PROCUREMENT OF 
SUBSTITUTE GOODS OR SERVICES; LOSS OF USE, DATA, OR PROFITS; OR BUSINESS 
INTERRUPTION) HOWEVER CAUSED AND ON ANY THEORY OF LIABILITY, WHETHER IN 
CONTRACT, STRICT LIABILITY, OR TORT (INCLUDING NEGLIGENCE OR OTHERWISE) 
ARISING IN ANY WAY OUT OF THE USE OF THIS SOFTWARE, EVEN IF ADVISED OF THE 
POSSIBILITY OF SUCH DAMAGE.
%}

function [substr,loc1,loc2] = commonsubstring(str1,str2,substringlength)
% commonsubstring - finds the longest common substring(s) betwen two strings
% usage: [substr,loc1,loc2] = commonsubstring(str1,str2)
% usage: [substr,loc1,loc2] = commonsubstring(str1,str2,substringlength)
%
% Find the longest common substrings between a pair of strings,
% or if the substring length is indicated, finds all common
% substrings with that specified length.
%
% Arguments: (input)
%  str1, str2 - character strings that will be searched for
%       common substrings.
%
%  substringlength - (OPTIONAL) - scalar positive integer 
%       if provided. This specifies the length of the common
%       substrings to be generated. If not provided or empty
%       the maximum length common substrings are returned.
%
%       Note, if str1 and str2 contain many thousands of
%       elements, then searching for a very long substring
%       of a specific length may be a time and memory consuming
%       operation.
%
% Arguments: (output)
%  substr - character string that contains the longest common
%       substring. If more than one string has that maximum
%       length, then substr will be a matrix of strings.
%       If multiple solutions were found, then each row of
%       that character matrix will be a solution.
%
%  loc1, loc2 - the respective starting locations of these
%       substrings in each of the original strings provided.
%       Since a given substring may be found multiple times,
%       these will be cell arrays, possibly containing vectors
%       of indices
%
% Example:
% % Generate a pair of long random letter sequences, then
% % determine the longest common substring between them
%  bases = 'acgt';
%  str1 = bases(ceil(rand(1,100000)*4));
%  str2 = bases(ceil(rand(1,100000)*4));
%
%  tic,[substr,ind1,ind2] = commonsubstring(str1,str2);toc
% % Elapsed time is 16.650532 seconds.
%
% % There were two substrings of the maximum length
% % (16) characters.
%  substr
% % substr =
% % gctttagggcgtacgc
% % cttcggataccttgtt
%
% ind1
% % ind1 = 
% %     [22189]
% %     [74425]
%
% ind2
% % ind2 = 
% %     [64948]
% %     [32833]
%
% Example:
% % Find all common substrings of a given fixed length.
% str1 = char('a' + round(rand(1,100)*1.5))
% % str1 =
% % bbbabbbbbabbbbbbabbbbbabbababbbabbabbbbbbabbbbbbbbbbbbbabbaaabbbbbaabbbbbbbbbbabbbbbaaabbabbaabbbbbb
% str2 = 'aaabbabbb';
%
% [substr,ind1,ind2] = commonsubstring(str1,str2,3)
% % substr =
% % aaa
% % aab
% % abb
% % bab
% % bba
% % bbb
% 
% % ind1 = 
% %     [1x2  double]
% %     [1x4  double]
% %     [1x15 double]
% %     [1x11 double]
% %     [1x15 double]
% %     [1x19 double]
%
% % ind2 = 
% %     [         1]
% %     [         2]
% %     [1x2 double]
% %     [         5]
% %     [         4]
% %     [         7]
%
% See also: regexp, strfind, findstr
%
% Author: John D'Errico
% e-mail: woodchips@rochester.rr.com
% Release date: 4/28/2010

if (nargin < 2) || (nargin > 3)
  error('COMMONSUBSTRING:improperarguments', ...
    'Either 2 or 3 arguments must be supplied')
end

if (nargin < 3)
  substringlength = [];
elseif ~isnumeric(substringlength) || (numel(substringlength) > 1) || ...
    isinf(substringlength) || isnan(substringlength) || ...
    (rem(substringlength,1) ~= 0) || (substringlength < 1)
  
  error('COMMONSUBSTRING:improperarguments', ...
    'substringlength must be positive, scalar, finite integer if provided')
end

if ~ischar(str1) || ~ischar(str2)
  error('COMMONSUBSTRING:improperarguments', ...
    'Both arguments must be strings')
elseif isempty(str1) || isempty(str2)
  % If either of these strings are empty, the
  % common substring must be also
  substr = '';
  loc1 = {};
  loc2 = {};
  return
end

% unroll the strings into row vectors
str1 = str1(:).';
str2 = str2(:).';
nstr1 = numel(str1);
nstr2 = numel(str2);
nstr = min(numel(str1),numel(str2));

% was a specific substring length indicated?
if ~isempty(substringlength)
  % yes
  if substringlength > nstr
    substr = '';
    loc1 = {};
    loc2 = {};
  end
  
  % get the unique substrings of that length 
  if nstr1 <= nstr2
    % str1 is the shorter of the two, or they
    % have the same lengths. In either event,
    % take the list of possible substrings
    % from str1.
    substr = substrings(str1,substringlength,1);
  else
    % str2 is the shorter of the two
    substr = substrings(str2,substringlength,1);
  end
  
  % get the locations of each of these strings
  cellsubstr = cellstr(substr);
  loc1 = regexp(str1,cellsubstr);
  loc2 = regexp(str2,cellsubstr);
  
  % delete those substrings thet were not found
  % in both original strings.
  k = cellfun(@isempty,loc1) | cellfun(@isempty,loc2);
  substr(k,:) = [];
  loc1(k) = [];
  loc2(k) = [];
  
  % we can exit now
  return
end

% extract the single character string elements of str1
substr = unique(str1');

cellsubstr = cellstr(substr);
cellsubstr = regexptranslate('escape', cellsubstr);
% Location of these single character substrings in str2
% regext will give this quite efficiently
ind2 = regexp(str2,cellsubstr);

% drop those characters that are not located in str2
k2 = cellfun(@isempty,ind2);
substr(k2) = [];
ind2(k2) = [];
cellsubstr(k2) = [];

% Location of these single character substrings in str1
ind1 = regexp(str1,cellsubstr);

% were there any common single digit strings?
% if not, then we are done already
if isempty(substr)
  substr = '';
  loc1 = {};
  loc2 = {};
  return
end

% now, see if we can extend any of these substrings
% by just a single character at a time
flag = true;
substrlength = 1;
while flag
  nsubstr = size(substr,1);
  ext = cell(nsubstr,3);
  L = 0;
  for i = 1:nsubstr
    substri = substr(i,:);
    
    % Where did we find this string in each of
    % str1 and str2?
    loc1 = ind1{i};
    loc2 = ind2{i};
    
    % we can drop any occurrences that lie
    % at the very beginning of str1 or str2
    loc1(loc1 == 1) = [];
    loc2(loc2 == 1) = [];
    
    % find the very next characters that lie just
    % prior to this substring in str1 and str2.
    % pc refers to the previous character, to be
    % then prepended.
    pc1 = str1(loc1 - 1);
    pc2 = str2(loc2 - 1);
    
    % are there any common characters? If
    % so, then we can extend the corresponding
    % substrings
    pccommon = intersect(pc1,pc2);
    ncommon = numel(pccommon);
    if ncommon > 0
      extind1 = cell(ncommon,1);
      extind2 = cell(ncommon,1);
      L = L + 1;
      for j = 1:ncommon
        extind1{j} = loc1(pc1 == pccommon(j)) - 1;
        extind2{j} = loc2(pc2 == pccommon(j)) - 1;
      end
      
      ext{L,1} = [pccommon',repmat(substri,ncommon,1)];
      ext{L,2} = extind1;
      ext{L,3} = extind2;
    end % if ncommon > 0
  end % for i = 1:nsubstr
  
  
  % were we able to prepend any new characters to extend
  % this list of substrings?
  if (L >= 1) && (substrlength < nstr)
    % yes,so continue prepending
    substrlength = substrlength + 1;
    
    substr = cell2mat(ext(1:L,1));
    ind1 = cat(1,ext{1:L,2});
    ind2 = cat(1,ext{1:L,3});
  else
    % no, so terminate with the previous results
    loc1 = ind1;
    loc2 = ind2;
    flag = false;
  end
  
end % while flag
