# Supplementary material for: Rapid Global Fitting of Large Fluorescence Lifetime Imaging Microscopy Datasets
Source: PLoS One. 2013 Aug 5;8(8):e70687. doi: 10.1371/journal.pone.0070687 (PMC3734241; doi:10.1371/journal.pone.0070687)
Supplement: File S1 — Compressed archive of the source code for FLIMfit used in the present study. Please note that up to date source code and compiled binaries are available from the Open Microscopy website [54]. (ZIP) [file pone.0070687.s001.zip › FLIMFit 4_3_3 Source/GlobalProcessingFrontEnd/HelperFunctions/conv2nan.m]

function [C,N,c] = conv2nan(X,Y,arg3)
% CONV2 2-dimensional convolution 
% X and Y can contain missing values encoded with NaN.
% NaN's are skipped, NaN do not result in a NaN output. 
% The output gives NaN only if there are insufficient input data
%
% [...] = CONV2NAN(X,Y);
% calculates 2-dim convolution between X and Y
% [C] = CONV2NAN(X,Y);

% This function is part of the NaN-toolbox
% http://www.dpmi.tu-graz.ac.at/~schloegl/matlab/NaN/
%
%	$Revision: 1.1 $
%	$Id: conv2nan.m,v 1.1 2003/12/23 10:29:26 schloegl Exp $
%	Copyright (C) 2000-2003 by Alois Schloegl <a.schloegl@ieee.org>	

% This program is free software; you can redistribute it and/or modify
% it under the terms of the GNU General Public License as published by
% the Free Software Foundation; either version 2 of the License, or
% (at your option) any later version.
%
% This program is distributed in the hope that it will be useful,
% but WITHOUT ANY WARRANTY; without even the implied warranty of
% MERCHANTABILITY or FITNESS FOR A PARTICULAR PURPOSE. See the
% GNU General Public License for more details.
%
% You should have received a copy of the GNU General Public License
% along with this program; if not, write to the Free Software
% Foundation, Inc., 59 Temple Place, Suite 330, Boston, MA 02111-1307 USA


if nargin~=2,
        fprintf(2,'Error CONV2NAN: incorrect number of input arguments\n');
end;

m = ~isnan(X);
n = ~isnan(Y);

X(~m) = 0;
Y(~n) = 0;

C = conv2(X,Y,'same'); % 2-dim convolution
N = conv2(real(m),real(n),'same'); % normalization term
c = conv2(ones(size(X)),ones(size(Y)),'same'); % correction of normalization

if nargout==1,
        C = C.*c./N;
elseif nargout==2,
        N = N./c;
end;
