# Supplementary material for: Rapid Global Fitting of Large Fluorescence Lifetime Imaging Microscopy Datasets
Source: PLoS One. 2013 Aug 5;8(8):e70687. doi: 10.1371/journal.pone.0070687 (PMC3734241; doi:10.1371/journal.pone.0070687)
Supplement: File S1 — Compressed archive of the source code for FLIMfit used in the present study. Please note that up to date source code and compiled binaries are available from the Open Microscopy website [54]. (ZIP) [file pone.0070687.s001.zip › FLIMFit 4_3_3 Source/GlobalProcessingFrontEnd/HelperFunctions/deserialize.m]

%{
Copyright (c) 2010, Tim Hutt
All rights reserved.

Redistribution and use in source and binary forms, with or without 
modification, are permitted provided that the following conditions are 
met:

    * Redistributions of source code must retain the above copyright 
      notice, this list of conditions and the following disclaimer.
    * Redistributions in binary form must reproduce the above copyright 
      notice, this list of conditions and the following disclaimer in 
      the documentation and/or other materials provided with the distribution
      
THIS SOFTWARE IS PROVIDED BY THE COPYRIGHT HOLDERS AND CONTRIBUTORS "AS IS" 
AND ANY EXPRESS OR IMPLIED WARRANTIES, INCLUDING, BUT NOT LIMITED TO, THE 
IMPLIED WARRANTIES OF MERCHANTABILITY AND FITNESS FOR A PARTICULAR PURPOSE 
ARE DISCLAIMED. IN NO EVENT SHALL THE COPYRIGHT OWNER OR CONTRIBUTORS BE 
LIABLE FOR ANY DIRECT, INDIRECT, INCIDENTAL, SPECIAL, EXEMPLARY, OR 
CONSEQUENTIAL DAMAGES (INCLUDING, BUT NOT LIMITED TO, PROCUREMENT OF 
SUBSTITUTE GOODS OR SERVICES; LOSS OF USE, DATA, OR PROFITS; OR BUSINESS 
INTERRUPTION) HOWEVER CAUSED AND ON ANY THEORY OF LIABILITY, WHETHER IN 
CONTRACT, STRICT LIABILITY, OR TORT (INCLUDING NEGLIGENCE OR OTHERWISE) 
ARISING IN ANY WAY OUT OF THE USE OF THIS SOFTWARE, EVEN IF ADVISED OF THE 
POSSIBILITY OF SUCH DAMAGE.
%}

function [v, pos] = deserialize(m, pos)
% DESERIALIZE converts the output of SERIALIZE back into a matlab object.
%
% v = DESERIALIZE(m)
% [v, pos] = DESERIALIZE(m, pos)
%
% m is the series of bytes created by SERIALIZE. Integer numeric types are
% automatically converted back to doubles. The optional input/output 'pos'
% is the position to start reading from, and is returned as pointing to the
% first unused byte.
%
% If all the data is supposed to be decoded, the following should be true
% after execution.
%
% pos == numel(m)+1
%
% By Tim Hutt, 19/11/2010
%
% Updated 16/12/2010 - Fix bug with matrices.

	if ~isnumeric(m)
		error('Input must be numeric (and uint8)');
	end
	if ~strcmp(class(m), 'uint8') 
		error('Input must be uint8');
	end
	if nargin < 2
		pos = 1;
	end
	if pos > numel(m)
		error('Input too small')
	end
	
	cls = byteToClass(m(pos));
	
	switch (cls)
		case {'double', 'single', 'logical', 'char', ...
				'int8', 'uint8', 'int16', 'uint16', 'int32', 'uint32', 'int64', 'uint64'}
			[v, pos] = deserializeMatrix(m, pos);			
		case 'struct'
			[v, pos] = deserializeStruct(m, pos);			
		case 'cell'
			[v, pos] = deserializeCell(m, pos);			
		otherwise
			error('Unknown class');
	end

end

function [v, pos] = deserializeMatrix(m, pos)
	cls = byteToClass(m(pos));
	pos = pos + 1;
	ndms = double(m(pos));
	pos = pos + 1;
	dms = [];
	for ii = 1:ndms
		dms(ii) = double(typecast(m(pos:pos+3), 'uint32'));
		pos = pos + 4;
	end
	
	nbytes = prod(dms) * sizeof(cls);
	
	% Data.
	switch cls
		case 'char'
			v = char(m(pos:pos+nbytes-1));
		case 'logical'
			v = logical(m(pos:pos+nbytes-1));
		otherwise
			v = double(typecast(m(pos:pos+nbytes-1), cls));
	end
	
	pos = pos + nbytes;
	v = reshape(v, [dms 1 1]);
end

function sz = sizeof(cls)
	switch cls
		case {'double', 'int64', 'uint64'}
			sz = 8;
		case {'single', 'int32', 'uint32'}
			sz = 4;
		case {'int16', 'uint16'}
			sz = 2;
		case {'logical', 'char', 'int8', 'uint8'}
			sz = 1;
		otherwise
			error('Unknown class');
	end
end

function cls = byteToClass(b)
	switch b
		case 0
			cls = 'double';
		case 1
			cls = 'single';
		case 2
			cls = 'logical';
		case 3
			cls = 'char';
		case 4
			cls = 'int8';
		case 5
			cls = 'uint8';
		case 6
			cls = 'int16';
		case 7
			cls = 'uint16';
		case 8
			cls = 'int32';
		case 9
			cls = 'uint32';
		case 10
			cls = 'int64';
		case 11
			cls = 'uint64';
		case 254
			cls = 'cell';
		case 255
			cls = 'struct';
		otherwise
			error('Unknown class');
	end
end


function [v, pos] = deserializeCell(m, pos)
	pos = pos + 1; % We know it is a cell.
	
	
	ndms = double(m(pos));
	pos = pos + 1;
	dms = [];
	for ii = 1:ndms
		dms(ii) = double(typecast(m(pos:pos+3), 'uint32'));
		pos = pos + 4;
	end
	
	nels = prod(dms);
	
	v = {};
	for ii = 1:nels
		[v{ii}, pos] = deserialize(m, pos);
	end
	v = reshape(v, [dms 1 1]);
end

% Struct array. A plain struct is just a struct array of size 1.
function [v, pos] = deserializeStruct(m, pos)
	pos = pos + 1; % We know it is a struct.
	
	% Number of field names.
	nfields = double(m(pos));
	pos = pos + 1;
	% Field names.
	for ii = 1:nfields
		fnlen = double(typecast(m(pos:pos+3), 'uint32'));
		pos = pos + 4;
		fieldNames{ii} = char(m(pos:pos+fnlen-1)).';
		pos = pos + fnlen;
	end

	% Dimensions
	ndms = double(m(pos));
	pos = pos + 1;
	dms = [];
	for ii = 1:ndms
		dms(ii) = double(typecast(m(pos:pos+3), 'uint32'));
		pos = pos + 4;
	end
	
	nels = prod(dms);
	
	v = [];
	for ii = 1:nels
		for ff = 1:nfields
			[v(ii).(fieldNames{ff}), pos] = deserialize(m, pos);
		end
	end
	v = reshape(v, [dms 1 1]);

end
