# Supplementary material for: Rapid Global Fitting of Large Fluorescence Lifetime Imaging Microscopy Datasets
Source: PLoS One. 2013 Aug 5;8(8):e70687. doi: 10.1371/journal.pone.0070687 (PMC3734241; doi:10.1371/journal.pone.0070687)
Supplement: File S1 — Compressed archive of the source code for FLIMfit used in the present study. Please note that up to date source code and compiled binaries are available from the Open Microscopy website [54]. (ZIP) [file pone.0070687.s001.zip › FLIMFit 4_3_3 Source/GlobalProcessingFrontEnd/HelperFunctions/getapplicationdatadir.m]

function appDir = getapplicationdatadir(appicationName, doCreate, local)
%GETAPPLICATIONDATADIR   return the application data directory.
%   APPDIR = GETAPPLICATIONDATADIR(APPICATIONNAME, DOCREATE, LOCAL) returns
%   the application's data directory using the registry on windows systems
%   or using Java on non windows systems as a string and creates the
%   directory if missing and requested, i.e. DOCREATE = true.
%   APPICATIONNAME  should be a worldwide unique application name - using
%                   the web domain name as part of the name is a
%                   appropriate method, hierarchical naming is possible cf.
%                   examples
%   DOCREATE        boolean, the application data directory is created if
%                   it is missing and DOCREATE is equal true
%   LOCAL           boolean, if true the local, i.e. the machine related,
%                   application data directory is returned and maybe
%                   created - this argument is ignored on non windows
%                   operating systems
%   GETAPPLICATIONDATADIR throws an error if it is unable to create the
%   application data directory while DOCREATE is being true.
%
%   Examples:
%       getapplicationdatadir('Test', false, false)
%   returns on windows
%       C:\Documents and Settings\MYNAME\Application Data\Test
%   without creating the directory even if it is missing.
%
%       getapplicationdatadir(...
%           fullfile('com','mathworks','companyUnique1',''), true, true)
%   returns on windows
%       C:\Documents and Settings\MYNAME\Local Settings\Application
%       Data\com\mathworks\companyUnique1
%   creating the directory if it is missing.


if ispc
    if local
        allAppDir = winqueryreg('HKEY_CURRENT_USER',...
            ['Software\Microsoft\Windows\CurrentVersion\' ...
            'Explorer\Shell Folders'],'Local AppData');
    else
        allAppDir = winqueryreg('HKEY_CURRENT_USER',...
            ['Software\Microsoft\Windows\CurrentVersion\' ...
            'Explorer\Shell Folders'],'AppData');
    end
    appDir = fullfile(allAppDir, appicationName,[]);
else
    allAppDir = char(java.lang.System.getProperty('user.home'));
    appDir = fullfile(allAppDir, ['~' appicationName],[]);
end
if doCreate
    [success, msg, msgID] = mkdir(appDir); %#ok<NASGU>
    if success ~= 1
        error('getapplicationdatadir:create', ...
            'Unable to create application data directory\n%s\nDetails: %s', ...
            appDir, msg);
    end
end
