# Supplementary material for: Rapid Global Fitting of Large Fluorescence Lifetime Imaging Microscopy Datasets
Source: PLoS One. 2013 Aug 5;8(8):e70687. doi: 10.1371/journal.pone.0070687 (PMC3734241; doi:10.1371/journal.pone.0070687)
Supplement: File S1 — Compressed archive of the source code for FLIMfit used in the present study. Please note that up to date source code and compiled binaries are available from the Open Microscopy website [54]. (ZIP) [file pone.0070687.s001.zip › FLIMFit 4_3_3 Source/GlobalProcessingFrontEnd/HelperFunctions/GUILayout/+uiextras/Box.m]

classdef Box < uiextras.Container
    %Box  Box base class
    %
    %   See also: uiextras.HBox
    %             uiextras.VBox
    
    %   Copyright 2009-2010 The MathWorks, Inc.
    %   $Revision: 366 $
    %   $Date: 2011-02-10 15:48:11 +0000 (Thu, 10 Feb 2011) $
    
    properties( SetObservable )
        
        Sizes = zeros( 1, 0 ) % Vector of sizes, with positive elements for absolute sizes (pixels) and negative elements for relative sizes
        Padding = 0           % Padding around contents (pixels)
        Spacing = 0           % Spacing between contents (pixels)
        
    end % public properties
    
    properties( Dependent )
  
        MinimumSizes % Minimum size (in pixels) for each element
        
    end % dependent properties
    
    properties( Access=private )
  
        MinimumSizes_ = zeros( 1, 0 )
        
    end % private properties
    
    methods
        
        function obj = Box( varargin )
            %BOX  Container with contents in a single row or column
            
            % First step is to create the parent class. We pass the
            % arguments (if any) just incase the parent needs setting
            obj@uiextras.Container( varargin{:} );
            
            % Set some defaults
            obj.setPropertyFromDefault( 'Padding' );
            obj.setPropertyFromDefault( 'Spacing' );
            
        end % constructor
        
        function set.Sizes( obj, value )
            % Check. We only count live children
            myChildren = obj.getValidChildren();
            if ~isequal( numel( myChildren ), numel( value ) )
                error( 'GUILayout:InvalidPropertyValue', ...
                    'Size of property ''Sizes'' must match size of property ''Children''.' )
            elseif ~isnumeric( value ) || ...
                    any( ~isreal( value ) ) || any( isnan( value ) ) || any( ~isfinite( value ) )
                error( 'GUILayout:InvalidPropertyValue', ...
                    'Property ''Sizes'' must consist of real, finite, numeric values.' )
            end
            
            % Set
            obj.Sizes = value(:)';
            
            % Redraw
            obj.redraw();
        end % set.Sizes
        
        function set.MinimumSizes( obj, value )
            % Check. We only count live children
            if ~isequal( numel( obj.Sizes ), numel( value ) )
                error( 'GUILayout:InvalidPropertyValue', ...
                    'Size of property ''MinimumSizes'' must match size of property ''Sizes''.' )
            elseif ~isnumeric( value ) || ...
                    any( ~isreal( value ) ) || any( isnan( value ) ) || any( ~isfinite( value ) )
                error( 'GUILayout:InvalidPropertyValue', ...
                    'Property ''MinimumSizes'' must consist of real, finite, numeric values.' )
            end
            
            % Set and redraw
            obj.MinimumSizes_ = value(:)';
            obj.redraw();
        end % set.MinimumSizes
        
        function value = get.MinimumSizes( obj )
            value = obj.MinimumSizes_;
        end % get.MinimumSizes
        
        function set.Padding( obj, value )
            % Check
            if ~isnumeric( value ) || ~isscalar( value ) || ...
                    ~isreal( value ) || isnan( value ) || ~isfinite( value ) || ...
                    value < 0 || rem( value, 1 ) ~= 0
                error( 'GUILayout:InvalidPropertyValue', ...
                    'Property ''Padding'' must be a nonnegative integer.' )
            end
            
            % Set
            obj.Padding = value;
            
            % Redraw
            obj.redraw();
        end % set.Padding
        
        function set.Spacing( obj, value )
            % Check
            if ~isnumeric( value ) || ~isscalar( value ) || ...
                    ~isreal( value ) || isnan( value ) || ~isfinite( value ) || ...
                    value < 0 || rem( value, 1 ) ~= 0
                error( 'GUILayout:InvalidPropertyValue', ...
                    'Property ''Spacing'' must be a nonnegative integer.' )
            end
            
            % Set
            obj.Spacing = value;
            
            % Redraw
            obj.redraw();
        end % set.Spacing
        
    end % public methods
    
    methods( Access = protected )
                
        function onChildAdded( obj, source, eventData ) %#ok<INUSD>
            % This callback fires when a child is added to a container.
            % Add an element to Sizes.  This automatically triggers a
            % redraw.
            obj.MinimumSizes_(1,end+1) = 1;
            obj.Sizes(1,end+1) = -1;
        end % onChildAdded
        
        function onChildRemoved( obj, source, eventData ) %#ok<INUSL>
            % This callback fires when a child is destroyed or removed.
            % Work out which child has gone and delete the corresponding
            % element from Sizes.  This automatically triggers a redraw.
            obj.MinimumSizes_( eventData.ChildIndex ) = [];
            obj.Sizes( eventData.ChildIndex ) = [];
        end % onChildRemoved
        
    end % protected methods
    
end % classdef
