# Supplementary material for: Rapid Global Fitting of Large Fluorescence Lifetime Imaging Microscopy Datasets
Source: PLoS One. 2013 Aug 5;8(8):e70687. doi: 10.1371/journal.pone.0070687 (PMC3734241; doi:10.1371/journal.pone.0070687)
Supplement: File S1 — Compressed archive of the source code for FLIMfit used in the present study. Please note that up to date source code and compiled binaries are available from the Open Microscopy website [54]. (ZIP) [file pone.0070687.s001.zip › FLIMFit 4_3_3 Source/GlobalProcessingFrontEnd/HelperFunctions/GUILayout/+uiextras/BoxPanel.m]

classdef BoxPanel < uiextras.CardPanel & uiextras.DecoratedPanel
    %BoxPanel  Show one element inside a box panel
    %
    %   obj = uiextras.BoxPanel() creates a box-styled panel object with
    %   automatic management of the contained widget or layout. The
    %   properties available are largely the same as the builtin UIPANEL
    %   object. Where more than one child is added, the currently visible
    %   child is determined using the SelectedChild property.
    %
    %   obj = uiextras.BoxPanel(param,value,...) also sets one or more
    %   property values.
    %
    %   See the <a href="matlab:doc uiextras.BoxPanel">documentation</a> for more detail and the list of properties.
    %
    %   Examples:
    %   >> f = figure();
    %   >> p = uiextras.BoxPanel( 'Parent', f, 'Title', 'A BoxPanel', 'Padding', 5 );
    %   >> uicontrol( 'Style', 'frame', 'Parent', p, 'Background', 'r' )
    %
    %   >> f = figure();
    %   >> p = uiextras.BoxPanel( 'Parent', f, 'Title', 'A BoxPanel', 'Padding', 5 );
    %   >> b = uiextras.HBox( 'Parent', p, 'Spacing', 5 );
    %   >> uicontrol( 'Style', 'listbox', 'Parent', b, 'String', {'Item 1','Item 2'} );
    %   >> uicontrol( 'Style', 'frame', 'Parent', b, 'Background', 'b' );
    %   >> set( b, 'Sizes', [100 -1] );
    %   >> p.FontSize = 12;
    %   >> p.FontWeight = 'bold';
    %   >> p.HelpFcn = @(x,y) disp('Help me!');
    %
    %   See also: uiextras.Panel
    %             uiextras.TabPanel
    %             uiextras.HBoxFlex
    
    %   Copyright 2009-2010 The MathWorks, Inc.
    %   $Revision: 301 $
    %   $Date: 2010-07-22 16:40:01 +0100 (Thu, 22 Jul 2010) $
    
    properties
        IsMinimized = false
        IsDocked = true
    end % public properties
    
    properties( Dependent = true )
        CloseRequestFcn
        HelpFcn
        MinimizeFcn
        DockFcn
        Title
        TitleColor
        TooltipString
    end % dependent properties
    
    properties( SetAccess = private, GetAccess = private, Hidden = true )
        HGWidgets_ = struct()
    end % private properties
    
    methods
        
        function obj = BoxPanel(varargin)
            % First step is to create the parent class. We pass the
            % arguments (if any) just incase the parent needs setting
            obj = obj@uiextras.CardPanel( varargin{:} );
            obj = obj@uiextras.DecoratedPanel( varargin{:} );
            
            % For this container we need the border on
            set( obj.UIContainer, 'BorderType', 'etchedin' );
            
            % Text control for title
            figh = ancestor( obj.UIContainer, 'figure' );
            contextmenu = uicontextmenu( 'Parent', figh );
            titleColor = [0.75 0.9 1.0];
            obj.HGWidgets_.TitleText = uicontrol('parent', obj.UIContainer, ...
                'Visible', obj.Visible, ...
                'units', 'pixels', ...
                'HitTest', 'off', ...
                'style', 'text', ...
                'string', '', ...
                'horizontalalignment', 'left',...
                'BackgroundColor', titleColor, ...
                'ForegroundColor', obj.ForegroundColor, ...
                'FontSize', obj.FontSize, ...
                'FontName', obj.FontName, ...
                'FontAngle', obj.FontAngle, ...
                'FontWeight', obj.FontWeight, ...
                'FontUnits', obj.FontUnits, ...
                'UIContextMenu', contextmenu, ...
                'HandleVisibility', 'off', ...
                'Tag', 'uiextras:BoxPanel:TitleText');
            
            % Panel for title
            obj.HGWidgets_.TitlePanel = uipanel('parent', obj.UIContainer, ...
                'Visible', obj.Visible, ...
                'units', 'pixels', ...
                'HitTest', 'off', ...
                'bordertype', 'etchedin', ...
                'BackgroundColor', titleColor, ...
                'Tag', 'uiextras:BoxPanel:TitlePanel', ...
                'HandleVisibility', 'off', ...
                'UIContextMenu', contextmenu);
            
            % Create the buttons
            obj.HGWidgets_.HelpButton = uicontrol('parent', obj.UIContainer, ...
                'style', 'checkbox', ...
                'cdata', uiextras.loadLayoutIcon( 'panelHelp.png' ), ...
                'BackgroundColor', titleColor, ...
                'Visible', 'off', ...
                'Tag', 'uiextras:BoxPanel:HelpButton', ...
                'HandleVisibility', 'off', ...
                'tooltip', 'Get help on this panel' );
            
            obj.HGWidgets_.CloseButton = uicontrol('parent', obj.UIContainer, ...
                'style', 'checkbox', ...
                'cdata', uiextras.loadLayoutIcon( 'panelClose.png' ), ...
                'BackgroundColor', titleColor, ...
                'Visible', 'off', ...
                'Tag', 'uiextras:BoxPanel:CloseButton', ...
                'HandleVisibility', 'off', ...
                'tooltip', 'Close this panel' );
            
            obj.HGWidgets_.DockButton = uicontrol('parent', obj.UIContainer, ...
                'style', 'checkbox', ...
                'cdata', uiextras.loadLayoutIcon( 'panelUndock.png' ), ...
                'BackgroundColor', titleColor, ...
                'Visible', 'off', ...
                'Tag', 'uiextras:BoxPanel:DockButton', ...
                'HandleVisibility', 'off', ...
                'tooltip', 'Undock this panel' );
            
            obj.HGWidgets_.MinimizeButton = uicontrol('parent', obj.UIContainer, ...
                'style', 'checkbox', ...
                'cdata', uiextras.loadLayoutIcon( 'panelMinimize.png' ), ...
                'BackgroundColor', titleColor, ...
                'Visible', 'off', ...
                'Tag', 'uiextras:BoxPanel:MinimizeButton', ...
                'HandleVisibility', 'off', ...
                'tooltip', 'Minimize this panel' );
            
            % Get some defaults
            obj.setPropertyFromDefault( 'TitleColor' );
            
            % Parse any input arguments
            if nargin>0
                set( obj, varargin{:} );
            end
            % Redraw both contents and styling
            obj.redraw();
        end % constructor
    end % public methods
    
    methods
        
        function set.Title( obj, value )
            set( obj.HGWidgets_.TitleText, 'String', value );
            obj.redraw();
        end % set.Title
        
        function value = get.Title( obj )
            value = get( obj.HGWidgets_.TitleText, 'String' );
        end % get.Title
        
        function set.HelpFcn( obj, value )
            if isempty( value )
                set( obj.HGWidgets_.HelpButton, 'Visible', 'off', 'Callback', [] );
            else
                set( obj.HGWidgets_.HelpButton, 'Visible', obj.Visible, 'Callback', value );
            end
        end % set.HelpFcn
        
        function set.CloseRequestFcn( obj, value )
            if isempty( value )
                set( obj.HGWidgets_.CloseButton, 'Visible', 'off', 'Callback', [] );
            else
                set( obj.HGWidgets_.CloseButton, 'Visible', obj.Visible, 'Callback', value );
            end
        end % set.CloseRequestFcn
        
        function set.MinimizeFcn( obj, value )
            if isempty( value )
                set( obj.HGWidgets_.MinimizeButton, 'Visible', 'off', 'Callback', [] );
            else
                set( obj.HGWidgets_.MinimizeButton, 'Visible', obj.Visible, 'Callback', value );
            end
        end % set.MinimizeFcn
        
        function set.IsMinimized( obj, value )
            obj.IsMinimized = (value(1) == true);
            if value( obj.IsMinimized )
                set( obj.HGWidgets_.MinimizeButton, ...
                    'cdata', uiextras.loadLayoutIcon( 'panelMaximize.png' ), ...
                    'tooltip', 'Maximize this panel' ); %#ok<MCSUP>
            else
                set( obj.HGWidgets_.MinimizeButton, ...
                    'cdata', uiextras.loadLayoutIcon( 'panelMinimize.png' ), ...
                    'tooltip', 'Minimize this panel' ); %#ok<MCSUP>
            end
        end % set.IsMinimized
        
        function set.DockFcn( obj, value )
            if isempty( value )
                set( obj.HGWidgets_.DockButton, 'Visible', 'off', 'Callback', [] );
            else
                set( obj.HGWidgets_.DockButton, 'Visible', obj.Visible, 'Callback', value );
            end
        end % set.DockFcn
        
        function set.IsDocked( obj, value )
            obj.IsDocked = (value(1) == true);
            if value( obj.IsDocked )
                set( obj.HGWidgets_.DockButton, ...
                    'cdata', uiextras.loadLayoutIcon( 'panelUndock.png' ), ...
                    'tooltip', 'Undock this panel' ); %#ok<MCSUP>
            else
                set( obj.HGWidgets_.DockButton, ...
                    'cdata', uiextras.loadLayoutIcon( 'panelDock.png' ), ...
                    'tooltip', 'Dock this panel' ); %#ok<MCSUP>
            end
        end % set.IsMinimized
        
        function value = get.CloseRequestFcn( obj )
            value = get( obj.HGWidgets_.CloseButton, 'Callback' );
        end % get.CloseRequestFcn
        
        function value = get.HelpFcn( obj )
            value = get( obj.HGWidgets_.HelpButton, 'Callback' );
        end % get.HelpFcn
        
        function value = get.MinimizeFcn( obj )
            value = get( obj.HGWidgets_.MinimizeButton, 'Callback' );
        end % get.MinimizeFcn
        
        function value = get.DockFcn( obj )
            value = get( obj.HGWidgets_.DockButton, 'Callback' );
        end % get.DockFcn
        
        function set.TitleColor( obj, value )
            if isfield( obj.HGWidgets_, 'TitleText' )
                set( obj.HGWidgets_.TitleText, 'BackgroundColor', value );
            end
            if isfield( obj.HGWidgets_, 'TitlePanel' )
                set( obj.HGWidgets_.TitlePanel, 'BackgroundColor', value );
            end
            if isfield( obj.HGWidgets_, 'HelpButton' )
                set( obj.HGWidgets_.HelpButton, 'BackgroundColor', value );
            end
            if isfield( obj.HGWidgets_, 'CloseButton' )
                set( obj.HGWidgets_.CloseButton, 'BackgroundColor', value );
            end
        end % set.TitleColor
        
        function value = get.TitleColor( obj )
            value = get( obj.HGWidgets_.TitleText, 'BackgroundColor' );
        end % get.TitleColor
        
        function set.TooltipString( obj, value )
            set( obj.HGWidgets_.TitleText, 'TooltipString', value );
        end % set.TooltipString
        
        function value = get.TooltipString( obj )
            value = get( obj.HGWidgets_.TitleText, 'TooltipString' );
        end % get.TooltipString
        
        
    end % accessor methods
    
    methods( Access = protected )
        
        function redraw( obj )
            %redraw  Redraw this widget and its contents
            pos = getpixelposition( obj.UIContainer );
            decor = obj.HGWidgets_;
            
            % If size is too small, ignore
            if (pos(3)<12) || (pos(4)<18)
                return
            end
            
            % If decorations not yet constructed, ignore
            if ~isstruct( decor ) ...
                    || isempty(fieldnames(decor)) ...
                    || ~isfield( decor, 'MinimizeButton' ) % this is the last widget constructed
                return
            end
            
            % Work out the title height
            if isempty( obj.Title )
                titleSize = 14;
            else
                % Work out how much extra space to leave for the title
                oldunits = get( decor.TitleText, 'FontUnits' );
                set( decor.TitleText, 'FontUnits', 'Pixels' );
                % Get the height of the title (in pixels) and add a bit to
                % cope with letters below the baseline (e.g. 'g')
                titleSize = ceil( get( decor.TitleText, 'FontSize' )*1.2 );
                % Put the old units back
                set( decor.TitleText, 'FontUnits', oldunits );
            end
            
            % Set position of close button
            buttonXPos = pos(3)-2;
            buttonWidth = titleSize;
            if ~isempty(decor.CloseButton)
                set(decor.CloseButton, 'Position', [buttonXPos-buttonWidth, pos(4)-titleSize, buttonWidth-1, buttonWidth-2]);
                if ~isempty( obj.CloseRequestFcn )
                    set(decor.CloseButton,'Visible', 'on' );
                    buttonXPos = buttonXPos - buttonWidth;
                else
                    set(decor.CloseButton,'Visible', 'off' );
                end
            end
            
            % Set position of dock button
            if ~isempty(decor.DockButton)
                set(decor.DockButton, 'Position', [buttonXPos-buttonWidth, pos(4)-titleSize, buttonWidth-1, buttonWidth-2]);
                if ~isempty( obj.DockFcn )
                    set(decor.DockButton,'Visible', 'on' );
                    buttonXPos = buttonXPos - buttonWidth;
                else
                    set(decor.DockButton,'Visible', 'off' );
                end
            end
            
            % Set position of minimise button
            if ~isempty(decor.MinimizeButton)
                set(decor.MinimizeButton, 'Position', [buttonXPos-buttonWidth, pos(4)-titleSize, buttonWidth-1, buttonWidth-2]);
                if ~isempty( obj.MinimizeFcn )
                    set(decor.MinimizeButton,'Visible', 'on' );
                    buttonXPos = buttonXPos - buttonWidth;
                else
                    set(decor.MinimizeButton,'Visible', 'off' );
                end
            end
            
            % Set position of help button
            if ~isempty(decor.HelpButton)
                set(decor.HelpButton, 'Position', [buttonXPos-buttonWidth, pos(4)-titleSize, buttonWidth-1, buttonWidth-2]);
                if ~isempty( obj.HelpFcn)
                    set(decor.HelpButton,'Visible', 'on' );
                    buttonXPos = buttonXPos - buttonWidth;
                else
                    set(decor.HelpButton,'Visible', 'off' );
                end
            end
            
            % Set position of title
            posText = [2, pos(4)-titleSize-1, buttonXPos-3, titleSize];
            set(decor.TitleText, 'Position', posText, 'string', obj.Title );
            
            % Set position of panel for title
            posTitle = [-1, pos(4)-titleSize-3, pos(3), titleSize+4];
            set(decor.TitlePanel, 'Position', posTitle);
            
            % Work out where to put the contents
            panelborder = 2;
            x0 = obj.Padding+1;
            y0 = obj.Padding+1;
            w = pos(3) - 2*panelborder - 2*obj.Padding;
            h = pos(4) - titleSize - 2*panelborder - 2*obj.Padding;
            contentPos = [x0 y0 w h];
            
            % Use the CardLayout function to put the right child onscreen
            obj.showSelectedChild( contentPos )
            
        end % redraw
        
        function onChildAdded( obj, source, eventData ) %#ok<INUSD>
            %onChildAdded  A child has been added to a container
            % Select the new addition
            obj.SelectedChild = numel( obj.Children );
        end % onChildAdded
        
        function onChildRemoved( obj, source, eventData ) %#ok<INUSL>
            %onChildAdded  A container child has been destroyed or reparented
            %
            % If the missing child is the selected one, select something else
            if eventData.ChildIndex == obj.SelectedChild
                if isempty( obj.Children )
                    obj.SelectedChild = [];
                else
                    obj.SelectedChild = max( 1, obj.SelectedChild - 1 );
                end
            end
        end % onChildRemoved
        
        function onEnable(obj, source, eventData ) %#ok<INUSL>
            %onEnable  Enable state has been changed, so update
            set( obj.HGWidgets_.TitleText, 'Enable', eventData );
        end % onEnable
        
        function onPanelColorChanged( obj, source, eventData ) %#ok<INUSD>
            %onPanelColorChanged  Colors have been changed, so update
            if isfield( obj.HGWidgets_, 'TitleText' )
                set( obj.HGWidgets_.TitleText, 'ForegroundColor', obj.ForegroundColor );
                set( obj.HGWidgets_.TitlePanel, ...
                    'HighlightColor', obj.HighlightColor, ...
                    'ShadowColor', obj.ShadowColor );
                set( obj.UIContainer, ...
                    'HighlightColor', obj.HighlightColor, ...
                    'ShadowColor', obj.ShadowColor );
            end
        end % onPanelColorChanged
        
        function onPanelFontChanged( obj, source, eventData ) %#ok<INUSL>
            % Font has changed. Since the font size and shape affects the
            % space available for the contents, we need to redraw.
            if isfield( obj.HGWidgets_, 'TitleText' )
                set( obj.HGWidgets_.TitleText, eventData.Property, eventData.Value );
                obj.redraw();
            end
        end % onPanelFontChanged
        
    end % protected methods
    
end % classdef
