# Supplementary material for: Rapid Global Fitting of Large Fluorescence Lifetime Imaging Microscopy Datasets
Source: PLoS One. 2013 Aug 5;8(8):e70687. doi: 10.1371/journal.pone.0070687 (PMC3734241; doi:10.1371/journal.pone.0070687)
Supplement: File S1 — Compressed archive of the source code for FLIMfit used in the present study. Please note that up to date source code and compiled binaries are available from the Open Microscopy website [54]. (ZIP) [file pone.0070687.s001.zip › FLIMFit 4_3_3 Source/GlobalProcessingFrontEnd/HelperFunctions/GUILayout/+uiextras/ButtonBox.m]

classdef ButtonBox < uiextras.Container
    %ButtonBox  Abstract parent for button box classes
    
    %   Copyright 2009-2010 The MathWorks, Inc.
    %   $Revision: 300 $
    %   $Date: 2010-07-22 16:33:47 +0100 (Thu, 22 Jul 2010) $
    
    properties( SetObservable = true )
        ButtonSize = [100 25]          % Desired size for all buttons [width height]
        HorizontalAlignment = 'center' % Horizonral alignment of buttons [left|center|right]
        VerticalAlignment = 'middle'   % Vertical alignment of buttons [top|middle|bottom]
        Spacing = 5                    % spacing between contents (pixels)
        Padding = 0                    % spacing around all contents
    end % public properties
    
    methods
        
        function obj = ButtonBox( varargin )
            %ButtonBox  Container with contents in a single row or column
            
            
            % First step is to create the parent class. We pass the
            % arguments (if any) just incase the parent needs setting
            obj@uiextras.Container( varargin{:} );
                        
            % Set some defaults
            obj.setPropertyFromDefault( 'ButtonSize' );
            obj.setPropertyFromDefault( 'HorizontalAlignment' );
            obj.setPropertyFromDefault( 'VerticalAlignment' );
            obj.setPropertyFromDefault( 'Spacing' );
            obj.setPropertyFromDefault( 'Padding' );

        end % constructor
        
        function set.ButtonSize( obj, value )
            % Check
            if ~isnumeric( value ) || numel( value )~= 2 ...
                    || any( ~isreal( value ) ) || any( isnan( value ) ) ...
                    || any( ~isfinite( value ) ) || any( value <= 0 )
                error( 'GUILayout:InvalidPropertyValue', ...
                    'Property ''ButtonSize'' must consist of two positive integers.' )
            end
            
            % Set & redraw
            obj.ButtonSize = value;
            obj.redraw();
        end % set.Sizes
        
        function set.Padding( obj, value )
            % Check
            if ~isnumeric( value ) || ~isscalar( value ) || ...
                    ~isreal( value ) || isnan( value ) || ~isfinite( value ) || ...
                    value < 0 || rem( value, 1 ) ~= 0
                error( 'GUILayout:InvalidPropertyValue', ...
                    'Property ''Padding'' must be a nonnegative integer.' )
            end
            
            % Set and redraw
            obj.Padding = value;
            obj.redraw();
        end % set.Padding
        
        function set.Spacing( obj, value )
            % Check
            if ~isnumeric( value ) || ~isscalar( value ) || ...
                    ~isreal( value ) || isnan( value ) || ~isfinite( value ) || ...
                    value < 0 || rem( value, 1 ) ~= 0
                error( 'GUILayout:InvalidPropertyValue', ...
                    'Property ''Spacing'' must be a nonnegative integer.' )
            end
            
            % Set and redraw
            obj.Spacing = value;
            obj.redraw();
        end % set.Spacing
        
        function set.HorizontalAlignment( obj, value )
            if ~ischar( value ) || ~any( strcmpi( value, {'left','center','right'} ) )
                error( 'GUILayout:InvalidPropertyValue', ...
                    'Property ''HorizontalAlignment'' must be a one of ''left'',''center'',''right''.' );
            end
            obj.HorizontalAlignment = value;
            obj.redraw();
        end % set.HorizontalAlignment
        
        function set.VerticalAlignment( obj, value )
            if ~ischar( value ) || ~any( strcmpi( value, {'top','middle','bottom'} ) )
                error( 'GUILayout:InvalidPropertyValue', ...
                    'Property ''HorizontalAlignment'' must be a one of ''top'',''middle'',''bottom''.' );
            end
            obj.VerticalAlignment = value;
            obj.redraw();
        end % set.VerticalAlignment
        
    end % public methods
    
end % classdef
