# Supplementary material for: Rapid Global Fitting of Large Fluorescence Lifetime Imaging Microscopy Datasets
Source: PLoS One. 2013 Aug 5;8(8):e70687. doi: 10.1371/journal.pone.0070687 (PMC3734241; doi:10.1371/journal.pone.0070687)
Supplement: File S1 — Compressed archive of the source code for FLIMfit used in the present study. Please note that up to date source code and compiled binaries are available from the Open Microscopy website [54]. (ZIP) [file pone.0070687.s001.zip › FLIMFit 4_3_3 Source/GlobalProcessingFrontEnd/HelperFunctions/GUILayout/+uiextras/calculatePixelSizes.m]

function pixSizes = calculatePixelSizes( availableSize, sizes, minSizes, padding, spacing )
%calculatePixelSizes  convert flexible sizes into pixel sizes
    
%   Copyright 2009-2011 The MathWorks, Inc.
%   $Revision: 288 $ 
%   $Date: 2010-07-14 12:23:50 +0100 (Wed, 14 Jul 2010) $


%calculatePixelSizes
nChildren = numel( sizes );
pixSizes = zeros( numel( sizes ), 1 ); % initialize
minSizes = minSizes(:);

% First set the fixed-size components
fixed = ( sizes >= 0 );
pixSizes(fixed) = sizes(fixed);

% Now split the remaining space between any flexible ones
flexible = ( sizes<0 );
flexSize = availableSize ...
    - sum( sizes(fixed) ) ...     % space taken by fixed components
    - spacing * (nChildren-1) ... % space taken by the spacing
    - padding * 2;                % space around the edge
pixSizes(flexible) = sizes(flexible) / sum( sizes(flexible) ) * flexSize;

% Now look for any that are below their minimum size
tooSmall = (pixSizes < minSizes);
while any( tooSmall )
    flexSize = flexSize - sum( minSizes(tooSmall) );
    flexible(tooSmall) = false;
    pixSizes(tooSmall) = minSizes(tooSmall);
    pixSizes(flexible) = sizes(flexible) / sum( sizes(flexible) ) * flexSize;
    tooSmall = (pixSizes < minSizes);
end

% If we didn't manage to fit, reduce all sizes by a bit until
% we do
if sum( pixSizes ) > availableSize
    reduction = availableSize / sum( pixSizes );
    pixSizes = pixSizes * reduction;
end

% Finally, to prevent errors, don't allow anything to be smaller than 1 pixel
pixSizes = max( pixSizes, 1 );
end % calculatePixelSizes
