# Supplementary material for: Rapid Global Fitting of Large Fluorescence Lifetime Imaging Microscopy Datasets
Source: PLoS One. 2013 Aug 5;8(8):e70687. doi: 10.1371/journal.pone.0070687 (PMC3734241; doi:10.1371/journal.pone.0070687)
Supplement: File S1 — Compressed archive of the source code for FLIMfit used in the present study. Please note that up to date source code and compiled binaries are available from the Open Microscopy website [54]. (ZIP) [file pone.0070687.s001.zip › FLIMFit 4_3_3 Source/GlobalProcessingFrontEnd/HelperFunctions/GUILayout/+uiextras/callCallback.m]

function varargout = callCallback( callback, varargin )
%callCallback  Try to call a callback function or method
%
%   uiextras.callback(@FCN,ARG1,ARG2,...) calls the function
%   specified by the supplied function handle @FCN, passing it the supplied
%   extra arguments.
%
%   uiextras.callback(FCNCELL,ARG1,ARG2,...) calls the function
%   specified by the first item in cell array FCNCELL, passing the extra
%   arguments ARG1, ARG2 etc before any additional arguments in the cell
%   array.
%
%   uiextras.callback(FUNCNAME,ARG1,ARG2,...) calls the function
%   specified by the string FUNCNAME, passing the supplied extra arguments.
%
%   [OUT1,OUT2,...] = uiextras.callback(...) also captures return
%   arguments. Note that the function called must provide exactly the right
%   number of output arguments.
%
%   Use this function to handle firing callbacks from widgets.
%
%   Examples:
%   >> callback = {@horzcat, 5, 6};
%   >> c = uiextras.callCallback( callback, 1, 2, 3, 4 )
%   c =
%       1  2  3  4  5  6
%
%   See also: function_handle

%   Copyright 2009-2010 The MathWorks, Inc.
%   $Revision: 361 $
%   $Date: 2011-02-07 15:40:44 +0000 (Mon, 07 Feb 2011) $

if isempty( callback ) % empty
    
    return
    
elseif iscell( callback ) % cell array
    
    inargs = [callback(1), varargin, callback(2:end)];
    
elseif ischar( callback ) && any( ismember( callback, ' =' ) ) % expression
    
    eval( callback );
    return
    
else % function handle or string
    
    inargs = [{callback}, varargin];
    
end

% Call callback
[varargout{1:nargout}] = feval( inargs{:} );

end % callCallback
