# Supplementary material for: Rapid Global Fitting of Large Fluorescence Lifetime Imaging Microscopy Datasets
Source: PLoS One. 2013 Aug 5;8(8):e70687. doi: 10.1371/journal.pone.0070687 (PMC3734241; doi:10.1371/journal.pone.0070687)
Supplement: File S1 — Compressed archive of the source code for FLIMfit used in the present study. Please note that up to date source code and compiled binaries are available from the Open Microscopy website [54]. (ZIP) [file pone.0070687.s001.zip › FLIMFit 4_3_3 Source/GlobalProcessingFrontEnd/HelperFunctions/GUILayout/+uiextras/CardPanel.m]

classdef CardPanel < uiextras.Container
    %CardPanel  Show one element (card) from a list
    %
    %   obj = uiextras.CardPanel() creates a new card panel which allows
    %   selection between the different child objects contained, making the
    %   selected child fill the space available and all other children
    %   invisible. This is commonly used for creating wizards or quick
    %   switching between different views of a single data-set.
    %
    %   obj = uiextras.CardPanel(param,value,...) also sets one or more
    %   property values.
    %
    %   See the <a href="matlab:doc uiextras.CardPanel">documentation</a> for more detail and the list of properties.
    %
    %   Examples:
    %   >> f = figure();
    %   >> p = uiextras.CardPanel( 'Parent', f, 'Padding', 5 );
    %   >> uicontrol( 'Style', 'frame', 'Parent', p, 'Background', 'r' );
    %   >> uicontrol( 'Style', 'frame', 'Parent', p, 'Background', 'b' );
    %   >> uicontrol( 'Style', 'frame', 'Parent', p, 'Background', 'g' );
    %   >> p.SelectedChild = 2;
    %
    %   See also: uiextras.Panel
    %             uiextras.BoxPanel
    %             uiextras.TabPanel
    
    %   Copyright 2009-2010 The MathWorks, Inc.
    %   $Revision: 374 $
    %   $Date: 2012-12-20 09:18:15 +0000 (Thu, 20 Dec 2012) $
    
    
    properties
        Callback = []
        Padding = 0 % padding around contents (pixels)
    end % public properties
    
    properties ( Dependent = true, SetObservable = true )
        SelectedChild   % Which child is visible [+ve integer or empty]
    end % dependent properties
    
    properties ( SetAccess = private, GetAccess = private, Hidden = true )
        SelectedChild_ = [] % the index of the child that is currently being shown
    end % private properties
    
    methods
        
        function obj = CardPanel(varargin)
            % First step is to create the parent class. We pass the
            % arguments (if any) just incase the parent needs setting
            obj = obj@uiextras.Container( varargin{:} );
                        
            % Set some defaults
            obj.setPropertyFromDefault( 'Padding' );

            % Set user-supplied property values (only if this is the leaf class)
            if nargin>0 && isequal( class( obj ), 'uiextras.CardPanel' )
                set( obj, varargin{:} );
            end
            obj.redraw();
        end % CardPanel
        
    end % public methods
    
    methods

        function value = get.SelectedChild( obj )
            value = obj.SelectedChild_;
        end % get.SelectedChild
        
        function set.SelectedChild( obj, value )
            % Check
            if isempty( obj.Children )
                obj.SelectedChild_ = [];
            else
                if ~isscalar( value ) || (round( value ) ~= value) || value < 0
                    error( 'GUILayout:InvalidPropertyValue', ...
                        'Property ''SelectedChild'' must be a positive integer.' )
                elseif value > numel( obj.Children )
                    error( 'GUILayout:InvalidPropertyValue', ...
                        'Cannot select child %d of %d.', value, numel( obj.Children ) )
                end
                
                % Set
                obj.SelectedChild_ = value;
            end
            
            % Redraw
            obj.redraw();
        end % set.SelectedChild
        
        function set.Padding( obj, value )
            % Check input
            if ~isnumeric( value ) || ~isscalar( value ) || ...
                    ~isreal( value ) || isnan( value ) || ~isfinite( value ) || ...
                    value < 0 || rem( value, 1 ) ~= 0
                error( 'GUILayout:InvalidPropertyValue', ...
                    'Property ''Padding'' must be a nonnegative integer.' )
            end
            % All OK, so set it and redraw using the new value
            obj.Padding = value;
            obj.redraw();
        end % set.Padding
                
    end % accessor methods
    
    methods ( Access = protected )
        
        function redraw(obj)
            %REDRAW redraw the contents
            %
            % Fort a card layout the only thing we really need to do is
            % show one of the children filling the view
            pos = getpixelposition( obj.UIContainer );
            contentPos = [1 1 pos(3) pos(4)] + obj.Padding*[1 1 -2 -2];
            obj.showSelectedChild( contentPos );
        end % redraw
        
        function showSelectedChild( obj, contentPos )
            % Generic function for showing just one child
            
            page_offset = 2500; % The amount by which widgets are moved when making invisible
            C = obj.Children;
            nC = numel(C);
            if ~isempty( obj.SelectedChild )
                % Set all to be invisible except current page
                % We also have to move them offscreen to avoid problems with invisible
                % panels and things blocking out visible ones (an HG bug?)
                otherPages = 1:nC;
                otherPages( otherPages==obj.SelectedChild ) = [];
                for page=otherPages
                    oldunits = get( C(page), 'Units' );
                    set( C(page), 'Units', 'pixels' );
                    p = get(C(page), 'Position');
                    if p(1)<page_offset || p(2)<page_offset
                        newPosition = p + [page_offset page_offset 0 0];
                        obj.repositionChild( C(page), newPosition )
                    end
                    set( C(page), 'Units', oldunits );
                end
                
                % And put the selected one on view
                obj.repositionChild( C(obj.SelectedChild), contentPos );
                % Hack: to fix problems with axes, give them a wiggle
                iWiggleAxes(C(obj.SelectedChild));
            end
        end % showSelectedChild
        
        function onChildAdded( obj, source, eventData ) %#ok<INUSD>
            %onChildAdded: Callback that fires when a child is added to a container.
            % Select the new addition
            C = obj.Children;
            N = numel( C );
            obj.SelectedChild = N;
        end % onChildAdded
        
        function onChildRemoved( obj, source, eventData ) %#ok<INUSL>
            %onChildAdded: Callback that fires when a container child is destroyed or reparented.
            % If the missing child is the selected one, select something else
            if obj.SelectedChild >= eventData.ChildIndex
                % Changing the selection will force a redraw
                if isempty( obj.Children )
                    obj.SelectedChild = [];
                else
                    obj.SelectedChild = max( 1, obj.SelectedChild - 1 );
                end
            else
                % We don't need to change the selection, so explicitly
                % redraw
                obj.redraw();
            end
        end % onChildRemoved
        
    end % protected methods
    
end % classdef

function iWiggleAxes(parent)
% Helper to give any axes inside the specified parent a "wiggle" (i.e.
% resize then resize back again).
ax = findall(parent, 'type', 'axes');
for ii=1:numel(ax)
    propname = get(ax(ii),'ActivePositionProperty');
    set(ax(ii),propname, get(ax(ii), propname)+[0 0 1 0]);
    set(ax(ii),propname, get(ax(ii), propname)-[0 0 1 0]);
end
end
