# Supplementary material for: Rapid Global Fitting of Large Fluorescence Lifetime Imaging Microscopy Datasets
Source: PLoS One. 2013 Aug 5;8(8):e70687. doi: 10.1371/journal.pone.0070687 (PMC3734241; doi:10.1371/journal.pone.0070687)
Supplement: File S1 — Compressed archive of the source code for FLIMfit used in the present study. Please note that up to date source code and compiled binaries are available from the Open Microscopy website [54]. (ZIP) [file pone.0070687.s001.zip › FLIMFit 4_3_3 Source/GlobalProcessingFrontEnd/HelperFunctions/GUILayout/+uiextras/ChildEvent.m]

classdef ChildEvent < event.EventData
    %ChildEvent  Event data for a container child change
    %
    %   uiextras.ChildEvent(child,childindex) creates some new
    %   eventdata indicating which child was changed.
    %
    %   See also: uiextras.Container
    
    %   Copyright 2009-2010 The MathWorks, Inc.
    %   $Revision: 288 $
    %   $Date: 2010-07-14 12:23:50 +0100 (Wed, 14 Jul 2010) $
    
    properties( SetAccess = private )
        Child
        ChildIndex
    end % private properties
    
    methods
        
        function data = ChildEvent(child,childindex)
            error( nargchk( 2, 2, nargin ) );
            data.Child = child;
            data.ChildIndex = childindex;
        end
        
    end % public methods
    
end
