# Supplementary material for: Rapid Global Fitting of Large Fluorescence Lifetime Imaging Microscopy Datasets
Source: PLoS One. 2013 Aug 5;8(8):e70687. doi: 10.1371/journal.pone.0070687 (PMC3734241; doi:10.1371/journal.pone.0070687)
Supplement: File S1 — Compressed archive of the source code for FLIMfit used in the present study. Please note that up to date source code and compiled binaries are available from the Open Microscopy website [54]. (ZIP) [file pone.0070687.s001.zip › FLIMFit 4_3_3 Source/GlobalProcessingFrontEnd/HelperFunctions/GUILayout/+uiextras/Container.m]

classdef Container < hgsetget
    %Container  Container base class
    %
    %   c = uiextras.Container() creates a new container object. Container
    %   is an abstract class and can only be constructed as the first
    %   actual of a descendent class.
    %
    %   c = uiextras.Container(param,value,...) creates a new container
    %   object and sets one or more property values.
    %
    %   See also: uiextras.Box
    %             uiextras.ButtonBox
    %             uiextras.CardPanel
    %             uiextras.Grid
    
    %   Copyright 2009-2010 The MathWorks, Inc.
    
    properties
        DeleteFcn       % function to call when the layout is being deleted [function handle]
    end % Public properties
    
    properties( Dependent, Transient )
        BackgroundColor % background color [r g b]
        BeingDeleted    % is the object in the process of being deleted [on|off]
        Children        % list of the children of the layout [handle array]
        Enable          % allow interaction with the contents of this layout [on|off]
        Parent          % handle of the parent container or figure [handle]
        Position        % position [left bottom width height]
        Tag             % tag [string]
        Type            % the object type (class) [string]
        Units           % position units [inches|centimeters|normalized|points|pixels|characters]
        Visible         % is the layout visible on-screen [on|off]
    end % dependent properties
    
    properties( Access = protected, Hidden, Transient )
        Listeners = cell( 0, 1 ) % array of listeners
    end % protected properties
    
    properties( SetAccess = private, GetAccess = protected, Hidden, Transient )
        UIContainer % associated uicontainer
    end % read-only protected properties
    
    properties( Access = private, Hidden, Transient )
        Children_ = zeros( 0, 1 )     % private copy of the children list
        ChildListeners = cell( 0, 2 ) % listeners for changes to children
        Enable_ = 'on'                % private copy of the enabled state
        CurrentSize_ = [0 0]          % private copy of the size
    end % private properties
    
    methods
        
        function obj = Container( varargin )
            %Container  Container base class constructor
            %
            %   obj = Container(param,value,...) creates a new Container
            %   object using the (optional) property values specified. This
            %   may only be called by child classes.
            
            % Check that we're using the right graphics version
            if isHGUsingMATLABClasses()
                error( 'GUILayout:WrongHGVersion', 'Trying to run using double-handle MATLAB graphics against the new graphics system. Please re-install.' );
            end
            
            % Find if parent has been supplied
            parent = uiextras.findArg( 'Parent', varargin{:} );
            if isempty( parent )
                parent = gcf();
            end
            units = uiextras.findArg( 'Units', varargin{:} );
            if isempty( units )
                units = 'Normalized';
            end
            
            % Create container
            args = {
                'Parent', parent, ...
                'Units', units, ...
                'BorderType', 'none'
                };
            obj.UIContainer = uipanel( args{:} );
                        
            % Set the background color
            obj.setPropertyFromDefault( 'BackgroundColor' );
            
            % Tag it!
            set( obj.UIContainer, 'Tag', strrep( class( obj ), '.', ':' ) );
            
            % Create listeners to resizing of container
            containerObj = handle( obj.UIContainer );
            obj.Listeners{end+1,1} = handle.listener( containerObj, findprop( containerObj, 'PixelBounds' ), 'PropertyPostSet', @obj.onResized );
            
            % Create listeners to addition of container children
            obj.Listeners{end+1,1} = handle.listener( containerObj, 'ObjectChildAdded', @obj.onChildAddedEvent );
            
            % Watch out for the graphics being destroyed
            obj.Listeners{end+1,1} = handle.listener( containerObj, 'ObjectBeingDestroyed', @obj.onContainerBeingDestroyed );
            
            % Store Container in container
            setappdata( obj.UIContainer, 'Container', obj );

        end % constructor
        
        function container = double( obj )
            %double  Convert a container to an HG double handle.
            %
            %  D = double(C) converts a container C to an HG handle D.
            container = obj.UIContainer;
        end % double
        
        function pos = getpixelposition( obj )
            %getpixelposition  get the absolute pixel position
            %
            %   POS = GETPIXELPOSITION(C) gets the absolute position of the container C
            %   within its parent window. The returned position is in pixels.
            pos = getpixelposition( obj.UIContainer );
        end % getpixelposition
        
        function tf = isprop( obj, name )
            %isprop  does this object have the specified property
            %
            %   TF = ISPROP(C,NAME) checks whether the object C has a
            %   property named NAME. The result, TF, is true if the
            %   property exists, false otherwise.
            tf = ismember( name, properties( obj ) );
            
        end % isprop
        
        function p = ancestor(obj,varargin)
            %ancestor  Get object ancestor
            %
            %   P = ancestor(H,TYPE) returns the handle of the closest ancestor of h
            %   that matches one of the types in TYPE, or empty if there is no matching
            %   ancestor.  TYPE may be a single string (single type) or cell array of
            %   strings (types). If H is a vector of handles then P is a cell array the
            %   same length as H and P{n} is the ancestor of H(n). If H is one of the
            %   specified types then ancestor returns H.
            %
            %   P = ANCESTOR(H,TYPE,'TOPLEVEL') finds the highest level ancestor of one
            %   of the types in TYPE
            %
            %   If H is not an Handle Graphics object, ANCESTOR returns empty.
            p = ancestor( obj.UIContainer, varargin{:} );
        end %ancestor
        
        function delete( obj )
            %delete  destroy this layout
            %
            % If the user destroys the object, we *must* also remove any
            % graphics
            if ~isempty( obj.DeleteFcn )
                uiextras.callCallback( obj.DeleteFcn, obj, [] );
            end
            if ishandle( obj.UIContainer ) ...
                    && ~strcmpi( get( obj.UIContainer, 'BeingDeleted' ), 'on' )
                delete( obj.UIContainer );
            end
        end % delete
        
    end % public methods
    
    methods
        
        function set.Position( obj, value )
            set( obj.UIContainer, 'Position', value );
        end % set.Position
        
        function value = get.Position( obj )
            value = get( obj.UIContainer, 'Position' );
        end % get.Position
        
        function set.Children( obj, value )
            % Check
            oldChildren = obj.Children_;
            newChildren = value;
            [tf, loc] = ismember( oldChildren, newChildren );
            if ~isequal( size( oldChildren ), size( newChildren ) ) || any( ~tf )
                error( 'GUILayout:Container:InvalidPropertyValue', ...
                    'Property ''Children'' may only be set to a permutation of itself.' )
            end
            
            % Set
            obj.Children_ = newChildren;
            
            % Reorder ChildListeners
            obj.ChildListeners(loc,:) = obj.ChildListeners;
            
            % Redraw
            obj.redraw();
        end % set.Children
        
        function value = get.Children( obj )
            value = obj.Children_;
        end % get.Children
        
        function set.Enable( obj, value )
            % Check
            if ~ischar( value ) || ~ismember( lower( value ), {'on','off'} )
                error( 'GUILayout:Container:InvalidPropertyValue', ...
                    'Property ''Enable'' may only be set to ''on'' or ''off''.' )
            end
            % Apply
            value = lower( value );
            % If we want to switch on but our parent is off, just store
            % in the app data.
            if strcmp( value, 'on' )
                if isappdata( obj.Parent, 'Container' )
                    parentObj = getappdata( obj.Parent, 'Container' );
                    if strcmpi( parentObj.Enable, 'off' )
                        setappdata( obj.UIContainer, 'OldEnableState', value );
                        value = 'off';
                    end
                end
            end
            obj.Enable_ = value;
            
            % Apply to children
            ch = obj.Children_;
            for ii=1:numel( ch )
                obj.helpSetChildEnable( ch(ii), obj.Enable_ );
            end
            
            % Do the work
            obj.onEnable( obj, value );
        end % set.Enable
        
        function value = get.Enable( obj )
            value = obj.Enable_;
        end % get.Enable
        
        function set.Units( obj, value )
            set( obj.UIContainer, 'Units', value );
        end % set.Units
        
        function value = get.Units( obj )
            value = get( obj.UIContainer, 'Units' );
        end % get.Units
        
        function set.Parent( obj, value )
            set( obj.UIContainer, 'Parent', double( value ) );
        end % set.Parent
        
        function value = get.Parent( obj )
            value = get( obj.UIContainer, 'Parent' );
        end % get.Parent
        
        function set.Tag( obj, value )
            set( obj.UIContainer, 'Tag', value );
        end % set.Tag
        
        function value = get.Tag( obj )
            value = get( obj.UIContainer, 'Tag' );
        end % get.Tag
        
        function value = get.Type( obj )
            value = class( obj );
        end % get.Type
        
        function value = get.BeingDeleted( obj )
            value = get( obj.UIContainer, 'BeingDeleted' );
        end % get.BeingDeleted
        
        function set.Visible( obj, value )
            set( obj.UIContainer, 'Visible', value );
        end % set.Visible
        
        function value = get.Visible( obj )
            value = get( obj.UIContainer, 'Visible' );
        end % get.Visible
        
        function set.BackgroundColor( obj, value )
            set( obj.UIContainer, 'BackgroundColor', value );
            obj.onBackgroundColorChanged( obj, value );
        end % set.BackgroundColor
        
        function value = get.BackgroundColor( obj )
            value = get( obj.UIContainer, 'BackgroundColor' );
        end % get.BackgroundColor
        
    end % accessor methods
    
    methods( Access = protected )
        
        function onResized( obj, source, eventData ) %#ok<INUSD>
            %onResized  Callback that fires when a container is resized.
            newSize = getpixelposition( obj );
            newSize = newSize([3,4]);
            if any(newSize ~= obj.CurrentSize_)
                % Size has changed, so must redraw
                obj.CurrentSize_ = newSize;
                obj.redraw();
            end
        end % onResized
        
        function onContainerBeingDestroyed( obj, source, eventData ) %#ok<INUSD>
            %onContainerBeingDestroyed  Callback that fires when the container dies
            delete( obj );
        end % onContainerBeingDestroyed
        
        function onChildAdded( obj, source, eventData ) %#ok<INUSD>
            %onChildAdded  Callback that fires when a child is added to a container.
            obj.redraw();
        end % onChildAdded
        
        function onChildRemoved( obj, source, eventData ) %#ok<INUSD>
            %onChildRemoved  Callback that fires when a container child is destroyed or reparented.
            obj.redraw();
        end % onChildRemoved
        
        function onBackgroundColorChanged( obj, source, eventData ) %#ok<INUSD,MANU>
            %onBackgroundColorChanged  Callback that fires when the container background color is changed
        end % onChildRemoved
        
        function onEnable( obj, source, eventData ) %#ok<INUSD,MANU>
            %onEnable  Callback that fires when the enable state is changed
        end % onChildRemoved
        
        function c = getValidChildren( obj )
            %getValidChildren  Return a list of only those children not being deleted
            c = obj.Children;
            c( strcmpi( get( c, 'BeingDeleted' ), 'on' ) ) = [];
        end % getValidChildren
        
        function repositionChild( obj, child, position )
            %repositionChild  adjust the position and visibility of a child

            % First determine whether to use "Position" or "OuterPosition"
            if isprop( child, 'ActivePositionProperty' )
                propname = get( child, 'ActivePositionProperty' );
            else
                propname = 'Position';
            end
            if position(3)<=0 || position(4)<=0
                % Not enough space, so move offscreen instead
                position = [-100 -100 10 10];
            end
            % Now set the position in pixels, changing the units first if
            % necessary
            oldunits = get( child, 'Units' );
            if strcmpi( oldunits, 'Pixels' )
                set( child, propname, position );
            else
                % Other units, so switch to pixels before setting
                set( child, 'Units', 'pixels' );
                set( child, propname, position );
                set( child, 'Units', oldunits );
            end
        end % repositionChild
        
        function setPropertyFromDefault( obj, propName )
            %getPropertyDefault  Retrieve a default property value. If the
            %value is not found in the parent or any of its ancestors the
            %supplied defValue is used.
            error( nargchk( 2, 2, nargin ) );
            
            parent = get( obj.UIContainer, 'Parent' );
            myClass = class(obj);
            if strncmp( myClass, 'uiextras.', 9 )
                myClass = myClass(10:end);
            end
            defPropName = ['Default',myClass,propName];
            
            % Getting the default will fail if the default does not exist
            % of has an invalid value. In that case we leave the current
            % value as it is.
            try
                obj.(propName) = uiextras.get( parent, defPropName );
            catch err %#ok<NASGU>
                % Failed, so leave it alone
            end
        end % setPropertyFromDefault
        
        function helpSetChildEnable( ~, child, state )
            % Set the enabled state of one child widget
            if strcmpi( get( child, 'Type' ), 'uipanel' )
                % Might be another layout
                if isappdata( child, 'Container' )
                    child = getappdata( child, 'Container' );
                else
                    % Can't enable a panel
                    child = [];
                end
            elseif isprop( child, 'Enable' )
                % It supports enabling directly 
            else
                % Doesn't support enabling
                child = [];
            end
            
            if ~isempty( child )
            
            % We will use a piece of app data
            % to track the original state to ensure we don't
            % re-enable something that shouldn't be.
            if strcmpi( state, 'On' )
                if isappdata( child, 'OldEnableState' )
                    set( child, 'Enable', getappdata( child, 'OldEnableState' ) );
                    rmappdata( child, 'OldEnableState' );
                else
                    set( child, 'Enable', 'on' );
                end
            else
                if ~isappdata( child, 'OldEnableState' )
                    setappdata( child, 'OldEnableState', get( child, 'Enable' ) );
                end
                set( child, 'Enable', 'off' );
            end
            end
        end % helpSetChildEnable
        
    end % protected methods
    
    methods( Abstract = true, Access = protected )
        
        redraw( obj )
        
    end % abstract methods
    
    methods( Access = private, Sealed = true )
        
        function onChildAddedEvent( obj, source, eventData ) %#ok<INUSL>
            %onChildAddedEvent  Callback that fires when a child is added to a container.
            
            % Find child in Children
            child = double(eventData.Child);
            if ismember( child, obj.Children_ )
                return % not *really* being added
            end
            
            % Only hook up internally if not a "hidden" child.
            if ~isprop( child, 'HandleVisibility' ) ...
                    || strcmpi( get( child, 'HandleVisibility' ), 'off' )
                return;
            end
            
            % We don't want to do anything to the panel title
            if isappdata( obj.UIContainer, 'PanelTitleCreate' ) ...
                    && getappdata( obj.UIContainer, 'PanelTitleCreate' )
                % This child is the panel label. Set its visibility off so
                % we don't see it again.
                set( child, 'HandleVisibility', 'off' );
                return;
            end
            
            % We also need to ignore legends as they are positioned by
            % their associated axes.
            if isa( eventData.Child, 'axes' ) ...
                    && strcmpi( get( child, 'Tag' ), 'legend' )
                return;
            end
            
            % Add element to Children
            obj.Children_(end+1,:) = child;
            
            % Add elements to ChildListeners. A bug in R2009a and
            % earlier means we have to be careful about this
            if isBeforeR2009b()
                obj.ChildListeners(end+1,:) = ...
                    {handle.listener( child, 'ObjectBeingDestroyed', {@helpDeleteChild,obj} ), ...
                    handle.listener( child, 'ObjectParentChanged', {@helpReparentChild,obj} )};
            else
                obj.ChildListeners(end+1,:) = ...
                    {handle.listener( child, 'ObjectBeingDestroyed', @obj.onChildBeingDestroyedEvent ), ...
                    handle.listener( child, 'ObjectParentChanged', @obj.onChildParentChangedEvent )};
            end
            
            % We are taking over management of position and will do it
            % in either pixel or normalized units.
            units = lower( get( child, 'Units' ) );
            if ~ismember( units, {'pixels' ,'normalized'} )
                set( child, 'Units', 'Pixels' );
            end
            
            % If we are disabled, make sure the children are too
            if strcmpi( obj.Enable_, 'off' )
                helpSetChildEnable( obj, child, obj.Enable_ );
            end
            
            % Call onChildAdded
            eventData = uiextras.ChildEvent( child, numel( obj.Children_ ) );
            
            obj.onChildAdded( obj, eventData );
        end % onChildAddedEvent
        
        function onChildBeingDestroyedEvent( obj, source, eventData ) %#ok<INUSD>
            %onChildBeingDestroyedEvent  Callback that fires when a container child is destroyed.
            
            % Guard against comparing HG objects with doubles (the
            % Children_ array contains doubles).
            source = double(source);

            % Find child in Children
            [dummy, loc] = ismember( source, obj.Children_ ); %#ok<ASGLU>
            
            % Remove element from Children
            obj.Children_(loc,:) = [];
            
            % Remove elements from ChildListeners
            obj.ChildListeners(loc,:) = [];
            
            % If we are in our death throes, don't start calling callbacks
            if ishandle( obj.UIContainer ) && ~strcmpi( get( obj.UIContainer, 'BeingDeleted' ), 'ON' )
                % Call onChildRemoved
                eventData = uiextras.ChildEvent( source, loc );
                obj.onChildRemoved( obj, eventData );
            end
            
        end % onChildBeingDestroyedEvent
        
        function onChildParentChangedEvent( obj, source, eventData )
            %onChildParentChangedEvent  Callback that fires when a container child is reparented.
            
            if isempty( eventData.NewParent ) ...
                    || eventData.NewParent == obj.UIContainer
                return % not being reparented *away*
            end
            
            % Find child in Children
            [dummy, loc] = ismember( source, obj.Children_ ); %#ok<ASGLU>
            
            % Remove element from Children
            obj.Children_(loc,:) = [];
            
            % Remove elements from ChildListeners
            obj.ChildListeners(loc,:) = [];
            
            % Call onChildRemoved
            eventData = uiextras.ChildEvent( source, loc );
            obj.onChildRemoved( obj, eventData );
            
        end % onChildParentChangedEvent
        
    end % private sealed methods
    
end % classdef

% -------------------------------------------------------------------------

% Helper functions to work around a bug in R2009a and earlier

function ok = isBeforeR2009b()
persistent matlabVersionDate;
if isempty( matlabVersionDate )
    v = ver( 'MATLAB' );
    matlabVersionDate = datenum( v.Date );
%     uiwait( msgbox( sprintf( 'Got MATLAB version date: %s', v.Date ) ) )
end
ok = ( matlabVersionDate <= datenum( '15-Jan-2009', 'dd-mmm-yyyy' ) );
end


function helpDeleteChild( src, evt, obj )
obj.onChildBeingDestroyedEvent( src, evt );
end % helpDeleteChild

function helpReparentChild( src, evt, obj )
obj.onChildParentChangedEvent( src, evt );
end % helpReparentChild


        
