# Supplementary material for: Rapid Global Fitting of Large Fluorescence Lifetime Imaging Microscopy Datasets
Source: PLoS One. 2013 Aug 5;8(8):e70687. doi: 10.1371/journal.pone.0070687 (PMC3734241; doi:10.1371/journal.pone.0070687)
Supplement: File S1 — Compressed archive of the source code for FLIMfit used in the present study. Please note that up to date source code and compiled binaries are available from the Open Microscopy website [54]. (ZIP) [file pone.0070687.s001.zip › FLIMFit 4_3_3 Source/GlobalProcessingFrontEnd/HelperFunctions/GUILayout/+uiextras/DecoratedPanel.m]

classdef DecoratedPanel < handle
    %DecoratedPanel  Abstract panel class that manages fonts and colors
    %
    %   See also: uiextras.Panel
    %             uiextras.BoxPanel
    %             uiextras.TabPanel
    
    %   Copyright 2009-2010 The MathWorks, Inc.
    %   $Revision: 301 $
    %   $Date: 2010-07-22 16:40:01 +0100 (Thu, 22 Jul 2010) $
    
    properties( SetObservable = true ) % should also have 'AbortSet' but this is only available on later releases
        FontAngle       % Title font angle [normal|italic|oblique]
        FontName        % Title font name
        FontSize        % Title font size
        FontUnits       % Title font units [inches|centimeters|normalized|points|pixels]
        FontWeight      % Title font weight [light|normal|demi|bold]
        ForegroundColor % Title font color and/or color of 2-D border line
        HighlightColor  % 3-D frame highlight color [r g b]
        ShadowColor     % 3-D frame shadow color [r g b]
    end % public properties
    
    properties( Constant, GetAccess = private )
        AllowedFontAngle = set( 0, 'DefaultUIPanelFontAngle' )
        AllowedFontName = listfonts(0)
        AllowedFontUnits = set( 0, 'DefaultUIPanelFontUnits' )
        AllowedFontWeight = set( 0, 'DefaultUIPanelFontWeight' )
    end % private constant properties
    
    methods
        
        function obj = DecoratedPanel( varargin )
            % Find the parent figure
            parent = uiextras.findArg( 'Parent', varargin{:} );
            if isempty( parent )
                parent = gcf();
            elseif isa( parent, 'uiextras.Container' )
                parent = double( parent );
            end
            % Set some defaults
            obj.setPropertyFromDefaultOrHG( parent, 'FontAngle' );
            obj.setPropertyFromDefaultOrHG( parent, 'FontName' );
            obj.setPropertyFromDefaultOrHG( parent, 'FontSize' );
            obj.setPropertyFromDefaultOrHG( parent, 'FontUnits' );
            obj.setPropertyFromDefaultOrHG( parent, 'FontWeight' );
            obj.setPropertyFromDefaultOrHG( parent, 'ForegroundColor' );
            obj.setPropertyFromDefaultOrHG( parent, 'HighlightColor' );
            obj.setPropertyFromDefaultOrHG( parent, 'ShadowColor' );
        end % DecoratedPanel
        
    end % public methods
    
    methods
        
        function set.FontAngle( obj, value )
            idx = find( strcmpi( value, obj.AllowedFontAngle ) );
            if isempty( idx )
                list = sprintf( '%s, ', obj.AllowedFontAngle{:} );
                list(end-1:end) = [];
                error( 'GUILayout:InvalidPropertyValue', ...
                    'Property ''FontAngle'' must be one of: %s.', list );
            else
                obj.FontAngle = obj.AllowedFontAngle{idx};
                eventData = struct( ...
                    'Property', 'FontAngle', ...
                    'Value', obj.FontAngle );
                obj.onPanelFontChanged( obj, eventData );
            end
        end % set.FontAngle
        
        function set.FontName( obj, value )
            idx = find( strcmpi( value, obj.AllowedFontName ) );
            if isempty( idx )
                error( 'GUILayout:InvalidPropertyValue', ...
                    'Property ''FontName'' must be a valid font name.  See also ''listfonts''.' );
            else
                obj.FontName = obj.AllowedFontName{idx};
                eventData = struct( ...
                    'Property', 'FontName', ...
                    'Value', obj.FontName );
                obj.onPanelFontChanged( obj, eventData );
            end
        end % set.FontName
        
        function set.FontSize( obj, value )
            obj.FontSize = value;
            eventData = struct( ...
                'Property', 'FontSize', ...
                'Value', value );
            obj.onPanelFontChanged( obj, eventData );
        end % set.FontSize
        
        function set.FontUnits( obj, value )
            idx = find( strcmpi( value, obj.AllowedFontUnits ) );
            if isempty( idx )
                list = sprintf( '%s, ', obj.AllowedFontUnits{:} ); 
                list(end-1:end) = [];
                error( 'GUILayout:InvalidPropertyValue', ...
                    'Property ''FontUnits'' must be one of: %s.', list );
            else
                obj.FontUnits = obj.AllowedFontUnits{idx};
                eventData = struct( ...
                    'Property', 'FontUnits', ...
                    'Value', obj.FontUnits );
                obj.onPanelFontChanged( obj, eventData );
            end
        end % set.FontUnits
        
        function set.FontWeight( obj, value )
            idx = find( strcmpi( value, obj.AllowedFontWeight ) );
            if isempty( idx )
                list = sprintf( '%s, ', obj.AllowedFontWeight{:} );
                list(end-1:end) = [];
                error( 'GUILayout:InvalidPropertyValue', ...
                    'Property ''FontWeight'' must be one of: %s.', list );
            else
                obj.FontWeight = obj.AllowedFontWeight{idx};
                eventData = struct( ...
                    'Property', 'FontWeight', ...
                    'Value', obj.FontWeight );
                obj.onPanelFontChanged( obj, eventData );
            end
        end % set.FontWeight
        
        function set.ForegroundColor( obj, value )
            obj.ForegroundColor = uiextras.interpretColor( value );
            eventData = struct( ...
                'Property', 'ForegroundColor', ...
                'Value', obj.ForegroundColor );
            obj.onPanelColorChanged( obj, eventData );
        end % set.ForegroundColor
        
        function set.HighlightColor( obj, value )
            obj.HighlightColor = uiextras.interpretColor( value );
            eventData = struct( ...
                'Property', 'HighlightColor', ...
                'Value', obj.HighlightColor );
            obj.onPanelColorChanged( obj, eventData );
        end % set.HighlightColor
        
        function set.ShadowColor( obj, value )
            obj.ShadowColor = uiextras.interpretColor( value );
            eventData = struct( ...
                'Property', 'ShadowColor', ...
                'Value', obj.ShadowColor );
            obj.onPanelColorChanged( obj, eventData );
        end % set.ShadowColor
        
    end % accessor methods
    
    methods ( Abstract = true, Access = protected )
        onPanelColorChanged( obj, source, eventData );
        onPanelFontChanged( obj, source, eventData );
    end % abstract protected methods
    
    methods ( Access = private )
        
        function setPropertyFromDefaultOrHG( obj, parent, propName )
            %setPropertyDefault  Retrieve a default property value. If the
            %value is not found in the parent or any of its ancestors the
            %default UIPanel equivalent in 'parent' is used
            error( nargchk( 3, 3, nargin ) );
            
            myClass = class( obj );
            if strncmp( myClass, 'uiextras.', 9 )
                myClass = myClass(10:end);
            end
            defPropName = ['Default',myClass,propName];
            try
                obj.(propName) = uiextras.get( parent, defPropName );
            catch err %#ok<NASGU>
                % Go up the HG tree instead
                hgPropName = ['DefaultUIPanel',propName];
                % We can't test for default properties, so just try it
                try
                    obj.(propName) = get( parent, hgPropName );
                catch err %#ok<NASGU>
                    found = false;
                    while ~found && ~isequal( parent, 0 )
                        parent = get( parent, 'Parent' );
                        try %#ok<TRYNC>
                            obj.(propName) = get( parent, hgPropName );
                            found = true;
                        end
                    end
                end
            end
        end % setPropertyFromDefaultOrHG
        
    end % private methods
    
end % classdef
