# Supplementary material for: Rapid Global Fitting of Large Fluorescence Lifetime Imaging Microscopy Datasets
Source: PLoS One. 2013 Aug 5;8(8):e70687. doi: 10.1371/journal.pone.0070687 (PMC3734241; doi:10.1371/journal.pone.0070687)
Supplement: File S1 — Compressed archive of the source code for FLIMfit used in the present study. Please note that up to date source code and compiled binaries are available from the Open Microscopy website [54]. (ZIP) [file pone.0070687.s001.zip › FLIMFit 4_3_3 Source/GlobalProcessingFrontEnd/HelperFunctions/GUILayout/+uiextras/Empty.m]

classdef Empty < hgsetget
    %Empty  Create an empty space
    %
    %   obj = uiextras.Empty() creates an empty space object that can be
    %   used in layouts to add gaps between other elements.
    %
    %   obj = uiextras.Empty(param,value,...) also sets one or more
    %   property values.
    %
    %   See the <a href="matlab:doc uiextras.Empty">documentation</a> for more detail and the list of properties.
    %
    %   Examples:
    %   >> f = figure();
    %   >> box = uiextras.HBox( 'Parent', f );
    %   >> uicontrol( 'Parent', box, 'Background', 'r' )
    %   >> uiextras.Empty( 'Parent', box )
    %   >> uicontrol( 'Parent', box, 'Background', 'b' )
    %
    %   See also: uiextras.HBox
    
    %   Copyright 2009-2010 The MathWorks, Inc.
    %   $Revision: 287 $
    %   $Date: 2010-07-14 12:21:33 +0100 (Wed, 14 Jul 2010) $
    
    
    
    properties( Dependent = true, Transient = true )
        BackgroundColor  % background color [r g b]
        Parent           % parent [handle]
        Position         % position [left bottom width height]
        Tag              % tag [string]
        Type             % type [string]
        Units            % units [inches|centimeters|normalized|points|pixels|characters]
        Visible          % visible [on|off]
    end % dependent properties
    
    properties( SetAccess = private, GetAccess = private )
        UIControl = -1
    end % private properties
    
    methods
        
        function obj = Empty( varargin )
            %Empty  Construct a new empty widget
            
            % Find if parent has been supplied
            parent = uiextras.findArg( 'Parent', varargin{:} );
            if isempty( parent )
                parent = gcf();
            end
            
            % Find the default background color to use
            color = get( ancestor(parent,'figure'), 'DefaultUIControlBackgroundColor' );
            % Create the widget
            obj.UIControl = uicontrol( ...
                'Parent', parent, ...
                'Style', 'frame', ...
                'ForegroundColor', color, ...
                'BackgroundColor', color, ...
                'Tag', class( obj ), ...
                'HitTest', 'off' );
            
            if nargin
                set( obj, varargin{:} );
            end
            
            % Store it in the Control to prevent it going out of scope
            setappdata( obj.UIControl, 'Control', obj );
        end % constructor
        
        function control = double( obj )
            %double  Convert to an HG double handle.
            %
            %  d = double(e) converts empty widget e to an HG handle d.
            control = obj.UIControl;
        end % double
        
        function delete( obj )
            %delete  Destroy this object (and associated graphics)
            if ishandle( obj.UIControl )
                delete( obj.UIControl );
            end
        end % delete
        
    end % public methods
    
    methods
        
        function set.Position( obj, value )
            set( obj.UIControl, 'Position', value );
        end % set.Position
        
        function value = get.Position( obj )
            value = get( obj.UIControl, 'Position' );
        end % get.Position
        
        function set.BackgroundColor( obj, value )
            set( obj.UIControl, 'BackgroundColor', value );
            set( obj.UIControl, 'ForegroundColor', value );
        end % set.BackgroundColor
        
        function value = get.BackgroundColor( obj )
            value = get( obj.UIControl, 'BackgroundColor' );
        end % get.BackgroundColor
        
        function set.Units( obj, value )
            set( obj.UIControl, 'Units', value );
        end % set.Units
        
        function value = get.Units( obj )
            value = get( obj.UIControl, 'Units' );
        end % get.Units
        
        function set.Parent( obj, value )
            set( obj.UIControl, 'Parent', double( value ) );
        end % set.Parent
        
        function value = get.Parent( obj )
            value = get( obj.UIControl, 'Parent' );
        end % get.Parent
        
        function set.Visible( obj, value )
            set( obj.UIControl, 'Visible', value );
        end % set.Visible
        
        function value = get.Visible( obj )
            value = get( obj.UIControl, 'Visible' );
        end % get.Visible
        
        function set.Tag( obj, value )
            set( obj.UIControl, 'Tag', value );
        end % set.Tag
        
        function value = get.Tag( obj )
            value = get( obj.UIControl, 'Tag' );
        end % get.Tag
        
        function value = get.Type( obj )
            value = class( obj );
        end % get.Type
        
    end % accessor methods
    
end % classdef
