# Supplementary material for: Rapid Global Fitting of Large Fluorescence Lifetime Imaging Microscopy Datasets
Source: PLoS One. 2013 Aug 5;8(8):e70687. doi: 10.1371/journal.pone.0070687 (PMC3734241; doi:10.1371/journal.pone.0070687)
Supplement: File S1 — Compressed archive of the source code for FLIMfit used in the present study. Please note that up to date source code and compiled binaries are available from the Open Microscopy website [54]. (ZIP) [file pone.0070687.s001.zip › FLIMFit 4_3_3 Source/GlobalProcessingFrontEnd/HelperFunctions/GUILayout/+uiextras/findArg.m]

function value = findArg( argname, varargin )
%findArg  Find a specific property value from a property-value pairs list
%
%   value = findParentArg(propname,varargin) parses the inputs as property-value
%   pairs looking for the named property. If found, the corresponding
%   value is returned. If not found an empty array is returned.
%
%   Examples:
%   >> uiextras.findArg('Parent','Padding',5,'Parent',1,'Visible','on')
%   ans =
%     1

%   Copyright 2009-2010 The MathWorks, Inc.
%   $Revision: 288 $
%   $Date: 2010-07-14 12:23:50 +0100 (Wed, 14 Jul 2010) $

error( nargchk( 1, inf, nargin, 'struct' ) );

value = [];
if nargin>1
    props = varargin(1:2:end);
    values = varargin(2:2:end);
    if ( numel( props ) ~= numel( values ) ) || any( ~cellfun( @ischar, props ) )
        error( 'GUILayout:InvalidSyntax', 'Arguments must be supplied as property-value pairs.' );
    end
    myArg = find( strcmpi( props, argname ), 1, 'last' );
    if ~isempty( myArg )
        value = values{myArg};
    end
end
