# Supplementary material for: Rapid Global Fitting of Large Fluorescence Lifetime Imaging Microscopy Datasets
Source: PLoS One. 2013 Aug 5;8(8):e70687. doi: 10.1371/journal.pone.0070687 (PMC3734241; doi:10.1371/journal.pone.0070687)
Supplement: File S1 — Compressed archive of the source code for FLIMfit used in the present study. Please note that up to date source code and compiled binaries are available from the Open Microscopy website [54]. (ZIP) [file pone.0070687.s001.zip › FLIMFit 4_3_3 Source/GlobalProcessingFrontEnd/HelperFunctions/GUILayout/+uiextras/get.m]

function propValue = get( hObj, propName )
%uiextras.get  Retrieve a default property value from a parent object
%
%   propValue = uiextras.get(hObj,propName) retrieves a default property
%   value from the object hObj. Note that the hObj must be a valid graphics
%   container object such as a uipanel, figure or the special flag 0 (the
%   overall environment). The property name should take the form
%   "DefaultClassProperty", for example to get the default "TitleColor" for
%   the class "uiextras.BoxPanel", use "DefaultBoxPanelTitleColor". If no
%   default has been set for the specified property an error is thrown.
%
%   Examples:
%   >> p = uiextras.get( gcf(), 'DefaultBoxPanelTitleColor' )
%   
%   >> p = uiextras.get( 0, 'DefaultHBoxPadding' )
%
%   See also: uiextras.set

%   Copyright 2010 The MathWorks, Inc.
%   $Revision: 1$
%   $Date: 2010-05-18$

% Check inputs
error( nargchk( 2, 2, nargin ) );
if isempty( hObj )
    hObj = 0;
end
if strncmpi( class( hObj ), 'uiextras.', 9 )
    hObj = double( hObj );
end
if ~isequal( hObj, 0 ) && ~ishghandle( hObj )
    error( 'GUILayout:InvalidArgument', 'Object must be a valid Handle Graphics object.' );
end
if ~ischar( propName )
    error( 'GUILayout:InvalidArgument', 'Property name must be a string.' )
end

% Make sure the property requested is a default
if ~strncmp( propName, 'Default', 7 )
    error( 'GUILayout:InvalidArgument', 'Property name must begin with ''Default''.' )
end

% All OK, so set it
propValue = getappdata( hObj, propName );

% If not found, try the parent
while isempty( propValue ) && ~isequal( hObj, 0 )
    hObj = get( hObj, 'Parent' );
    propValue = getappdata( hObj, propName );
end

if isempty( propValue )
    error( 'GUILayout:get:ItemNotFound', ...
        'Could not find a value for property ''%s'' in the ancestors of this object.', propName );
end
