# Supplementary material for: Rapid Global Fitting of Large Fluorescence Lifetime Imaging Microscopy Datasets
Source: PLoS One. 2013 Aug 5;8(8):e70687. doi: 10.1371/journal.pone.0070687 (PMC3734241; doi:10.1371/journal.pone.0070687)
Supplement: File S1 — Compressed archive of the source code for FLIMfit used in the present study. Please note that up to date source code and compiled binaries are available from the Open Microscopy website [54]. (ZIP) [file pone.0070687.s001.zip › FLIMFit 4_3_3 Source/GlobalProcessingFrontEnd/HelperFunctions/GUILayout/+uiextras/Grid.m]

classdef Grid < uiextras.Container
    %Grid  Container with contents arranged in a grid
    %
    %   obj = uiextras.Grid() creates a new new grid layout with all
    %   properties set to defaults. The number of rows and columns to use
    %   is determined from the number of elements in the RowSizes and
    %   ColumnSizes properties respectively. Child elements are arranged
    %   down column one first, then column two etc. If there are
    %   insufficient columns then a new one is added. The output is a new
    %   layout object that can be used as the parent for other
    %   user-interface components. The output is a new layout object that
    %   can be used as the parent for other user-interface components.
    %
    %   obj = uiextras.Grid(param,value,...) also sets one or more
    %   parameter values.
    %
    %   See the <a href="matlab:doc uiextras.Grid">documentation</a> for more detail and the list of properties.
    %
    %   Examples:
    %   >> f = figure();
    %   >> g = uiextras.Grid( 'Parent', f, 'Spacing', 5 );
    %   >> uicontrol( 'Style', 'frame', 'Parent', g, 'Background', 'r' )
    %   >> uicontrol( 'Style', 'frame', 'Parent', g, 'Background', 'b' )
    %   >> uicontrol( 'Style', 'frame', 'Parent', g, 'Background', 'g' )
    %   >> uiextras.Empty( 'Parent', g )
    %   >> uicontrol( 'Style', 'frame', 'Parent', g, 'Background', 'c' )
    %   >> uicontrol( 'Style', 'frame', 'Parent', g, 'Background', 'y' )
    %   >> set( g, 'ColumnSizes', [-1 100 -2], 'RowSizes', [-1 100] );
    %
    %   See also: uiextras.GridFlex
    
    %   Copyright 2009-2010 The MathWorks, Inc.
    %   $Revision: 367 $ 
    %   $Date: 2011-02-10 16:25:22 +0000 (Thu, 10 Feb 2011) $
    
    properties( SetObservable ) 
        Padding = 0 % padding around and between contents [pixels]
        Spacing = 0 % spacing between contents [pixels]
    end % public properties
    
    properties( Dependent )
        RowSizes           % column vector of row sizes, with positive elements for absolute sizes (pixels) and negative elements for relative sizes
        ColumnSizes        % column vector of column sizes, with positive elements for absolute sizes (pixels) and negative elements for relative sizes
        MinimumRowSizes    % minimum size (in pixels) for each row
        MinimumColumnSizes % minimum size (in pixels) for each column
    end % dependent properties
    
    properties( Access=private )
  
        
    end % private properties
    properties( Access = private )
        RowSizes_ = zeros( 0, 1 )           % private property for storing actual row sizes
        ColumnSizes_ = zeros( 0, 1 )        % private property for storing actual column sizes
        MinimumRowSizes_ = zeros( 0, 1 )    % private property for storing actual minimum row sizes
        MinimumColumnSizes_ = zeros( 0, 1 ) % private property for storing actual minimum column sizes
    end % private properties
    
    methods
        
        function obj = Grid( varargin )
            %Grid  Create a container with contents in a grid.
            
            % First step is to create the parent class. We pass the
            % arguments (if any) just incase the parent needs setting
            obj@uiextras.Container( varargin{:} );

            % Set some defaults
            obj.setPropertyFromDefault( 'Padding' );
            obj.setPropertyFromDefault( 'Spacing' );

            % Set user-supplied property values (only if this is the leaf class)
            if nargin>0 && isequal( class( obj ), 'uiextras.Grid' )
                set( obj, varargin{:} );
            end
            
        end % constructor
        
    end % public methods
    
    methods
        
        function set.RowSizes( obj, value )
            
            % Check
            if ~isvector( value )
                error( 'GUILayout:InvalidPropertyValue', ...
                    'Property ''RowSizes'' must be a vector.' )
            elseif ~isnumeric( value ) || ...
                    any( ~isreal( value ) ) || any( isnan( value ) ) || any( ~isfinite( value ) )
                error( 'GUILayout:InvalidPropertyValue', ...
                    'Property ''RowSizes'' must consist of real, finite, numeric values.' )
            end
            
            % Set
            obj.RowSizes_ = value(:);
            
            % Make sure min row sizes is the same length
            nMinSizes = length(obj.MinimumRowSizes_);
            nSizes = length(obj.RowSizes_);
            if nMinSizes > nSizes
                obj.MinimumRowSizes_ = obj.MinimumRowSizes_(1:nSizes);
            elseif nMinSizes < nSizes
                obj.MinimumRowSizes_(end+1:nSizes,1) = 1;
            end
            
            % Add/remove elements to/from ColumnSizes, if required
            nColumns = ceil( numel( obj.Children ) / numel( obj.RowSizes_ ) );
            if numel( obj.ColumnSizes_ ) > nColumns
                obj.ColumnSizes_(nColumns+1:end,:) = [];
                obj.MinimumColumnSizes_(nColumns+1:end,:) = [];
            elseif numel( obj.ColumnSizes ) < nColumns
                obj.ColumnSizes_(end+1:nColumns,1) = -1;
                obj.MinimumColumnSizes_(end+1:nColumns,1) = 1;
            end
            
            % Redraw
            obj.redraw();
            
        end % set.RowSizes
        
        function value = get.RowSizes( obj )
            value = obj.RowSizes_;
        end % get.RowSizes
        
        function set.ColumnSizes( obj, value )
            % Check
            if ~isvector( value )
                error( 'GUILayout:InvalidPropertyValue', ...
                    'Property ''ColumnSizes'' must be a vector.' )
            elseif ~isnumeric( value ) || ...
                    any( ~isreal( value ) ) || any( isnan( value ) ) || any( ~isfinite( value ) )
                error( 'GUILayout:InvalidPropertyValue', ...
                    'Property ''ColumnSizes'' must consist of real, finite, numeric values.' )
            end
            
            % Set
            obj.ColumnSizes_ = value(:);
            
            % Make sure min row sizes is the same length
            nMinSizes = length(obj.MinimumColumnSizes_);
            nSizes = length(obj.ColumnSizes_);
            if nMinSizes > nSizes
                obj.MinimumColumnSizes_ = obj.MinimumColumnSizes_(1:nSizes);
            elseif nMinSizes < nSizes
                obj.MinimumColumnSizes_(end+1:nSizes,1) = 1;
            end
            
            % Add/remove elements to/from RowSizes, if required
            nRows = ceil( numel( obj.Children ) / numel( obj.ColumnSizes_ ) );
            if numel( obj.RowSizes_ ) > nRows
                obj.RowSizes_(nRows+1:end,:) = [];
                obj.MinimumRowSizes_(nRows+1:end,:) = [];
            elseif numel( obj.RowSizes ) < nRows
                obj.RowSizes_(end+1:nRows,1) = -1;
                obj.MinimumRowSizes_(end+1:nRows,1) = 1;
            end
            
            % Redraw
            obj.redraw();
        end % set.ColumnSizes
        
        function value = get.ColumnSizes( obj )
            value = obj.ColumnSizes_;
        end % get.ColumnSizes       
                
        function set.MinimumRowSizes( obj, value )
            % Check that this vector matches the size vector
            if ~isequal( numel( obj.RowSizes ), numel( value ) )
                error( 'GUILayout:InvalidPropertyValue', ...
                    'Size of property ''MinimumRowSizes'' must match size of property ''RowSizes''.' )
            elseif ~isnumeric( value ) || ...
                    any( ~isreal( value ) ) || any( isnan( value ) ) || any( ~isfinite( value ) )
                error( 'GUILayout:InvalidPropertyValue', ...
                    'Property ''MinimumRowSizes'' must consist of real, finite, numeric values.' )
            end
            
            % Set and redraw
            obj.MinimumRowSizes_ = value(:)';
            obj.redraw();
        end % set.MinimumRowSizes
        
        function value = get.MinimumRowSizes( obj )
            value = obj.MinimumRowSizes_;
        end % get.MinimumRowSizes
                
        function set.MinimumColumnSizes( obj, value )
            % Check that this vector matches the size vector
            if ~isequal( numel( obj.ColumnSizes ), numel( value ) )
                error( 'GUILayout:InvalidPropertyValue', ...
                    'Size of property ''MinimumColumnSizes'' must match size of property ''RowSizes''.' )
            elseif ~isnumeric( value ) || ...
                    any( ~isreal( value ) ) || any( isnan( value ) ) || any( ~isfinite( value ) )
                error( 'GUILayout:InvalidPropertyValue', ...
                    'Property ''MinimumColumnSizes'' must consist of real, finite, numeric values.' )
            end
            
            % Set and redraw
            obj.MinimumColumnSizes_ = value(:)';
            obj.redraw();
        end % set.MinimumColumnSizes
        
        function value = get.MinimumColumnSizes( obj )
            value = obj.MinimumColumnSizes_;
        end % get.MinimumColumnSizes
        
        function set.Padding( obj, value )
            % Check
            if ~isnumeric( value ) || ~isscalar( value ) || ...
                    ~isreal( value ) || isnan( value ) || ~isfinite( value ) || ...
                    value < 0 || rem( value, 1 ) ~= 0
                error( 'GUILayout:InvalidPropertyValue', ...
                    'Property ''Padding'' must be a nonnegative integer.' )
            end
            
            % Set
            obj.Padding = value;
            
            % Redraw
            obj.redraw();
        end % set.Padding
        
        function set.Spacing( obj, value )
            % Check
            if ~isnumeric( value ) || ~isscalar( value ) || ...
                    ~isreal( value ) || isnan( value ) || ~isfinite( value ) || ...
                    value < 0 || rem( value, 1 ) ~= 0
                error( 'GUILayout:InvalidPropertyValue', ...
                    'Property ''Spacing'' must be a nonnegative integer.' )
            end
            
            % Set
            obj.Spacing = value;
            
            % Redraw
            obj.redraw();
        end % set.Spacing
        
    end % accessor methods
    
    methods( Access = protected )
        
        function [widths,heights] = redraw( obj )
            %REDRAW  Redraw container contents.
            
            % Get container width and height
            totalPosition = ceil( getpixelposition( obj.UIContainer ) );
            totalWidth = totalPosition(3);
            totalHeight = totalPosition(4);
            
            % Get children
            children = obj.Children;
            nChildren = numel( children );
            
            % Get padding, spacing, widths and heights
            padding = obj.Padding;
            spacing = obj.Spacing;
            columnSizes = obj.ColumnSizes;
            minColumnSizes = obj.MinimumColumnSizes;
            rowSizes = obj.RowSizes;
            minRowSizes = obj.MinimumRowSizes;
            nColumns = numel( columnSizes );
            nRows = numel( rowSizes );
            
            % Compute widths and heights
            widths = uiextras.calculatePixelSizes( totalWidth, ...
                columnSizes, minColumnSizes, ...
                obj.Padding, obj.Spacing );
            heights = uiextras.calculatePixelSizes( totalHeight, ...
                rowSizes, minRowSizes, ...
                obj.Padding, obj.Spacing );
            
            % Compute and set new positions in pixels
            elementNumbers = reshape( 1:nRows*nColumns, [nRows, nColumns] );
            rowNumbers = repmat( transpose( 1:nRows ), [1, nColumns] );
            columnNumbers = repmat( 1:nColumns, [nRows, 1] );
            for ii = 1:nChildren
                child = children(ii);
                jj = rowNumbers(elementNumbers==ii); % row index
                kk = columnNumbers(elementNumbers==ii); % column index
                x = sum( widths(1:kk-1) ) + padding + spacing * (kk-1) + 1;
                y = totalHeight - sum( heights(1:jj) ) - padding - spacing*(jj-1) + 1;
                newPosition = [x, y, widths(kk), heights(jj)];   
                obj.repositionChild( child, newPosition );
            end
            
        end % redraw
        
        function onChildAdded( obj, source, eventData ) %#ok<INUSD>
            %onChildAdded: Callback that fires when a child is added to a container.
            % Add element to RowSizes, if required
            if numel( obj.RowSizes_ ) == 0
                obj.RowSizes_ = -1;
                obj.MinimumRowSizes_ = 1;
            end
            
            % Add element to ColumnSizes, if required
            nColumns = ceil( numel( obj.Children ) / numel( obj.RowSizes_ ) );
            if numel( obj.ColumnSizes_ ) < nColumns
                obj.ColumnSizes_(end+1:nColumns,:) = -1;
                obj.MinimumColumnSizes_(end+1:nColumns,:) = 1;
            end
            
            obj.redraw();
            
        end % onChildAdded
        
        function onChildRemoved( obj, source, eventData ) %#ok<INUSD>
            %onChildAdded: Callback that fires when a container child is destroyed or reparented.
            if numel( obj.Children ) == 0
                % Remove elements from RowSizes and ColumnSizes
                obj.RowSizes_ = zeros( 0, 1 );
                obj.ColumnSizes_ = zeros( 0, 1 );
                obj.MinimumRowSizes_ = zeros( 0, 1 );
                obj.MinimumColumnSizes_ = zeros( 0, 1 );
            else
                % Remove elements from ColumnSizes, if required
                nColumns = ceil( numel( obj.Children ) / numel( obj.RowSizes_ ) );
                if numel( obj.ColumnSizes_ ) > nColumns
                    obj.ColumnSizes_(nColumns+1:end,:) = [];
                    obj.MinimumColumnSizes_(nColumns+1:end,:) = [];
                end
            end
            
            % Redraw
            obj.redraw();
        end % onChildRemoved
        
    end % protected methods
    
end % classdef
