# Supplementary material for: Rapid Global Fitting of Large Fluorescence Lifetime Imaging Microscopy Datasets
Source: PLoS One. 2013 Aug 5;8(8):e70687. doi: 10.1371/journal.pone.0070687 (PMC3734241; doi:10.1371/journal.pone.0070687)
Supplement: File S1 — Compressed archive of the source code for FLIMfit used in the present study. Please note that up to date source code and compiled binaries are available from the Open Microscopy website [54]. (ZIP) [file pone.0070687.s001.zip › FLIMFit 4_3_3 Source/GlobalProcessingFrontEnd/HelperFunctions/GUILayout/+uiextras/GridFlex.m]

classdef GridFlex < uiextras.Grid
    %GridFlex  Container with contents arranged in a resizable grid
    %
    %   obj = uiextras.GridFlex() creates a new new grid layout with
    %   draggable dividers between elements. The number of rows and columns
    %   to use is determined from the number of elements in the RowSizes
    %   and ColumnSizes properties respectively. Child elements are
    %   arranged down column one first, then column two etc. If there are
    %   insufficient columns then a new one is added. The output is a new
    %   layout object that can be used as the parent for other
    %   user-interface components. The output is a new layout object that
    %   can be used as the parent for other user-interface components.
    %
    %   obj = uiextras.GridFlex(param,value,...) also sets one or more
    %   parameter values.
    %
    %   See the <a href="matlab:doc uiextras.GridFlex">documentation</a> for more detail and the list of properties.
    %
    %   Examples:
    %   >> f = figure();
    %   >> g = uiextras.GridFlex( 'Parent', f, 'Spacing', 5 );
    %   >> uicontrol( 'Parent', g, 'Background', 'r' )
    %   >> uicontrol( 'Parent', g, 'Background', 'b' )
    %   >> uicontrol( 'Parent', g, 'Background', 'g' )
    %   >> uiextras.Empty( 'Parent', g )
    %   >> uicontrol( 'Parent', g, 'Background', 'c' )
    %   >> uicontrol( 'Parent', g, 'Background', 'y' )
    %   >> set( g, 'ColumnSizes', [-1 100 -2], 'RowSizes', [-1 -2] );
    %
    %   See also: uiextras.Grid
    %             uiextras.HBoxFlex
    %             uiextras.VBoxFlex
    %             uiextras.Empty
    
    %   Copyright 2009-2010 The MathWorks, Inc.
    %   $Revision: 366 $
    %   $Date: 2011-02-10 15:48:11 +0000 (Thu, 10 Feb 2011) $
    
    properties
        ShowMarkings = 'on'  % Show markings on the draggable dividers [ on | off ]
    end % public methods
    
    properties( Access = private )
        RowDividers = []
        SelectedRowDivider = -1
        ColumnDividers = []
        SelectedColumnDivider = -1
        BlockRedraw = false
    end % private properties
    
    methods
        
        function obj = GridFlex( varargin )
            %GridFlex  Container with contents in a grid and movable dividers
            
            % First step is to create the parent class. We pass the
            % arguments (if any) just incase the parent needs setting
            obj@uiextras.Grid( varargin{:} );
            
            % Set some defaults
            obj.setPropertyFromDefault( 'ShowMarkings' );
            
            % Set user-supplied property values
            if nargin > 0
                set( obj, varargin{:} );
            end
        end % constructor
        
    end % public methods
    
    methods
        
        function set.ShowMarkings( obj, value )
            % Check
            if ~ischar( value ) || ~ismember( lower( value ), {'on','off'} )
                error( 'GUILayout:InvalidPropertyValue', ...
                    'Property ''ShowMarkings'' may only be set to ''on'' or ''off''.' )
            end
            % Apply
            obj.ShowMarkings = lower( value );
            obj.redraw();
        end % set.ShowMarkings
        
    end % accessor methods
    
    methods( Access = protected )
        
        function redraw( obj )
            %redraw  Redraw container contents
            
            % Prevent recursive redraws if we need to add/remove/reorder
            % dividers
            if obj.BlockRedraw
                return;
            end
            obj.BlockRedraw = true;
            
            % First simply call the grid redraw
            [widths,heights] = redraw@uiextras.Grid(obj);
            rowSizes = obj.RowSizes;
            columnSizes = obj.ColumnSizes;
            padding = obj.Padding;
            spacing = obj.Spacing;
            pos0 = ceil( getpixelposition( obj.UIContainer ) );
            
            % Now add the column dividers
            mph = uiextras.MousePointerHandler( obj.Parent );
            numDynamic = 0;
            for ii = 1:numel(columnSizes)-1
                if any(columnSizes(1:ii)<0) && any(columnSizes(ii+1:end)<0)
                    numDynamic = numDynamic + 1;
                    % Both dynamic, so add a divider
                    position = [sum( widths(1:ii) ) + padding + spacing * (ii-1) + 1, ...
                        padding + 1, ...
                        max(1,spacing), ...
                        max(1,pos0(4)-2*padding)];
                    % Create the divider widget
                    if numDynamic > numel( obj.ColumnDividers )
                        obj.ColumnDividers(numDynamic) = uiextras.makeFlexDivider( ...
                            obj.UIContainer, ...
                            position, ...
                            get( obj.UIContainer, 'BackgroundColor' ), ...
                            'Vertical', ...
                            obj.ShowMarkings );
                        set( obj.ColumnDividers(numDynamic), ...
                            'ButtonDownFcn', @obj.onColumnButtonDown, ...
                            'Tag', 'UIExtras:GridFlex:ColumnDivider' );
                        % Add it to the mouse-over handler
                        mph.register( obj.ColumnDividers(numDynamic), 'left' );
                    else
                        % Just update an existing divider
                        uiextras.makeFlexDivider( ...
                            obj.ColumnDividers(numDynamic), ...
                            position, ...
                            get( obj.UIContainer, 'BackgroundColor' ), ...
                            'Vertical', ...
                            obj.ShowMarkings );
                    end
                    setappdata( obj.ColumnDividers(numDynamic), 'WhichDivider', ii );
                end
            end
            % Remove any excess dividers
            if numel( obj.ColumnDividers ) > numDynamic
                delete( obj.ColumnDividers(numDynamic+1:end) );
                obj.ColumnDividers(numDynamic+1:end) = [];
            end
            
            % Now add the row dividers
            numDynamic = 0;
            for ii = 1:numel(rowSizes)-1
                if any(rowSizes(1:ii)<0) && any(rowSizes(ii+1:end)<0)
                    numDynamic = numDynamic + 1;
                    % Both dynamic, so add a divider
                    position = [padding + 1, ...
                        pos0(4) - sum( heights(1:ii) ) - padding - spacing*ii + 1, ...
                        max(1,pos0(3)-2*padding), ...
                        max(1,spacing)];
                    % Create the divider widget
                    if numDynamic > numel( obj.RowDividers )
                        obj.RowDividers(numDynamic) = uiextras.makeFlexDivider( ...
                            obj.UIContainer, ...
                            position, ...
                            get( obj.UIContainer, 'BackgroundColor' ), ...
                            'Horizontal', ...
                            obj.ShowMarkings );
                        set( obj.RowDividers(numDynamic), 'ButtonDownFcn', @obj.onRowButtonDown, ...
                            'Tag', 'UIExtras:GridFlex:RowDivider' );
                        % Add it to the mouse-over handler
                        mph.register( obj.RowDividers(numDynamic), 'top' );
                    else
                        % Just update an existing divider
                        uiextras.makeFlexDivider( ...
                            obj.RowDividers(numDynamic), ...
                            position, ...
                            get( obj.UIContainer, 'BackgroundColor' ), ...
                            'Horizontal', ...
                            obj.ShowMarkings );
                    end
                    setappdata( obj.RowDividers(numDynamic), 'WhichDivider', ii );
                end
            end
            % Remove any excess dividers
            if numel( obj.RowDividers ) > numDynamic
                delete( obj.RowDividers(numDynamic+1:end) );
                obj.RowDividers(numDynamic+1:end) = [];
            end

            % We need to ensure dividers are above all other children so
            % that they receive mouse clicks
            c = allchild( obj.UIContainer );
            tags = get(c,'Tag');
            isDivider = strcmp( tags, 'UIExtras:GridFlex:RowDivider' ) ...
                | strcmp( tags, 'UIExtras:GridFlex:ColumnDivider' );
            firstChild = find( ~isDivider, 1, 'first' );
            lastDivider = find( isDivider, 1, 'last' );
            if firstChild < lastDivider
                % We need to put the divider first
                set( obj.UIContainer, 'Children', [c(isDivider);c(~isDivider)] );
            end
            obj.BlockRedraw = false;

        end % redraw
        
        function onRowButtonDown( obj, source, eventData ) %#ok<INUSD>
            figh = ancestor( source, 'figure' );
            % Remove all column dividers
            ch = allchild( obj.UIContainer );
            dividers = strcmpi( get( ch, 'Tag' ), 'GridFlex:ColumnDivider' );
            delete( ch(dividers) );
            % We need to store any existing motion callbacks so that we can
            % restore them later.
            oldProps = struct();
            oldProps.WindowButtonMotionFcn = get( figh, 'WindowButtonMotionFcn' );
            oldProps.WindowButtonUpFcn = get( figh, 'WindowButtonUpFcn' );
            oldProps.Pointer = get( figh, 'Pointer' );
            oldProps.Units = get( figh, 'Units' );
            
            % Make sure all interaction modes are off to prevent our
            % callbacks being clobbered
            zoomh = zoom( figh );
            r3dh = rotate3d( figh );
            panh = pan( figh );
            oldState = '';
            if isequal( zoomh.Enable, 'on' )
                zoomh.Enable = 'off';
                oldState = 'zoom';
            end
            if isequal( r3dh.Enable, 'on' )
                r3dh.Enable = 'off';
                oldState = 'rotate3d';
            end
            if isequal( panh.Enable, 'on' )
                panh.Enable = 'off';
                oldState = 'pan';
            end
            
            
            % Now hook up new callbacks
            set( figh, ...
                'WindowButtonMotionFcn', @obj.onRowButtonMotion, ...
                'WindowButtonUpFcn', {@obj.onRowButtonUp, oldProps, oldState}, ...
                'Pointer', 'top', ...
                'Units', 'Pixels' );
            % Make the divider visible
            cdata = get( source, 'CData' );
            if mean( cdata(:) ) < 0.5
                % Make it brighter
                cdata = 1-0.5*(1-cdata);
                newCol = 1-0.5*(1-get( obj.UIContainer, 'BackgroundColor' ));
            else
                % Make it darker
                cdata = 0.5*cdata;
                newCol = 0.5*get( obj.UIContainer, 'BackgroundColor' );
            end
            set( source, ...
                'BackgroundColor', newCol, ...
                'ForegroundColor', newCol, ...
                'CData', cdata );
            
            obj.SelectedRowDivider = source;
        end % onRowButtonDown
        
        function onRowButtonMotion( obj, source, eventData ) %#ok<INUSD>
            figh = ancestor( source, 'figure' );
            cursorpos = get( figh, 'CurrentPoint' );
            dividerpos = get( obj.SelectedRowDivider, 'Position' );
            
            % We need to gaurd against the focus having been lost. In this
            % case we should have received a button-up event, but sometimes
            % don't (at least on Windows).
            if ishandle( obj.SelectedRowDivider )
                pos0 = getpixelposition( obj.UIContainer, true );
                dividerpos(2) = cursorpos(2) - pos0(2) - round(obj.Spacing/2) + 1;
                % Make sure that the position doesn't cause an element to
                % shrink too much
                minSizes = obj.MinimumRowSizes(:);
                pixSizes = uiextras.calculatePixelSizes( pos0(4), ...
                    obj.RowSizes, minSizes, obj.Padding, obj.Spacing );
                N = numel( minSizes );
                % Sometimes the actual width is smaller than the minimum!
                minSizes = min( minSizes, pixSizes );
                whichDivider = getappdata( obj.SelectedRowDivider, 'WhichDivider' );
                minPos = pos0(4) - ceil( obj.Padding ...
                    + sum( pixSizes(1:whichDivider-1) ) ...
                    + minSizes(whichDivider) ...
                    + obj.Spacing*(whichDivider-0.5) );
                dividerpos(2) = min( dividerpos(2), minPos );
                if whichDivider<(N-1)
                    maxPos = floor( obj.Padding ...
                        + sum( pixSizes(whichDivider+2:end) ) ...
                        + minSizes(whichDivider+1) ...
                        + obj.Spacing*(N-whichDivider-0.5) );
                else
                    % Final divider
                    maxPos = floor( obj.Padding ...
                        + minSizes(whichDivider+1) ...
                        + obj.Spacing*0.5 );
                end
                dividerpos(2) = max( dividerpos(2), maxPos );
                set( obj.SelectedRowDivider, 'Position', dividerpos );
            else
                % Divider has been lost, so we are in a bad state. The
                % best we can do is kill the callbacks and attempt to put
                % the figure back in a decent state.
                set( figh, 'Pointer', 'arrow', ...
                    'WindowButtonMotionFcn', [], ...
                    'WindowButtonUpFcn', [] );
            end
        end % onRowButtonMotion
        
        function onRowButtonUp( obj, source, eventData, oldFigProps, oldState )
            % Deliberately call the motion function to ensure any last
            % movement is captured
            obj.onRowButtonMotion( source, eventData );
            
            % Restore figure properties
            figh = ancestor( source, 'figure' );
            flds = fieldnames( oldFigProps );
            for ii=1:numel(flds)
                set( figh, flds{ii}, oldFigProps.(flds{ii}) );
            end
            
            % If the figure has an interaction mode set, re-set it now
            if ~isempty( oldState )
                switch upper( oldState )
                    case 'ZOOM'
                        zoom( figh, 'on' );
                    case 'PAN'
                        pan( figh, 'on' );
                    case 'ROTATE3D'
                        rotate3d( figh, 'on' );
                    otherwise
                        error( 'GUILayout:InvalidState', 'Invalid interaction mode ''%s''.', oldState );
                end
            end
            
            % Work out which divider was moved and which are the resizable
            % elements either side of it
            whichDivider = getappdata( obj.SelectedRowDivider, 'WhichDivider' );
            origPos = getappdata( obj.SelectedRowDivider, 'OriginalPosition' );
            newPos = get( obj.SelectedRowDivider, 'Position' );
            obj.SelectedRowDivider = -1;
            delta = newPos(2) - origPos(2) - round(obj.Spacing/2) + 1;
            sizes = obj.RowSizes;
            % Convert all flexible sizes into pixel units
            totalPosition = ceil( getpixelposition( obj.UIContainer ) );
            totalHeight = totalPosition(4);
            heights = uiextras.calculatePixelSizes( totalHeight, ...
                sizes, obj.MinimumRowSizes, obj.Padding, obj.Spacing );
            
            topelement = find( sizes(1:whichDivider)<0, 1, 'last' );
            bottomelement = find( sizes(whichDivider+1:end)<0, 1, 'first' )+whichDivider;
            
            % Now work out the new sizes. Note that we must ensure the size
            % stays negative otherwise it'll stop being resizable
            change = sum(sizes(sizes<0)) * delta / sum( heights(sizes<0) );
            sizes(topelement) = min( -0.000001, sizes(topelement) - change );
            sizes(bottomelement) = min( -0.000001, sizes(bottomelement) + change );
            
            % Setting the sizes will cause a redraw
            obj.RowSizes = sizes;
        end % onRowButtonUp
        
        function onColumnButtonDown( obj, source, eventData ) %#ok<INUSD>
            % Remove all row dividers
            figh = ancestor( source, 'figure' );
            ch = allchild( obj.UIContainer );
            dividers = strcmpi( get( ch, 'Tag' ), 'GridFlex:RowDivider' );
            delete( ch(dividers) );
            % We need to store any existing motion callbacks so that we can
            % restore them later.
            oldProps = struct();
            oldProps.WindowButtonMotionFcn = get( figh, 'WindowButtonMotionFcn' );
            oldProps.WindowButtonUpFcn = get( figh, 'WindowButtonUpFcn' );
            oldProps.Pointer = get( figh, 'Pointer' );
            oldProps.Units = get( figh, 'Units' );
            
            % Make sure all interaction modes are off to prevent our
            % callbacks being clobbered
            zoomh = zoom( figh );
            r3dh = rotate3d( figh );
            panh = pan( figh );
            oldState = '';
            if isequal( zoomh.Enable, 'on' )
                zoomh.Enable = 'off';
                oldState = 'zoom';
            end
            if isequal( r3dh.Enable, 'on' )
                r3dh.Enable = 'off';
                oldState = 'rotate3d';
            end
            if isequal( panh.Enable, 'on' )
                panh.Enable = 'off';
                oldState = 'pan';
            end
            
            % Now hook up new callbacks
            set( figh, ...
                'WindowButtonMotionFcn', @obj.onColumnButtonMotion, ...
                'WindowButtonUpFcn', {@obj.onColumnButtonUp, oldProps, oldState}, ...
                'Pointer', 'left', ...
                'Units', 'Pixels' );
            % Make the divider visible
            cdata = get( source, 'CData' );
            if mean( cdata(:) ) < 0.5
                % Make it brighter
                cdata = 1-0.5*(1-cdata);
                newCol = 1-0.5*(1-get( obj.UIContainer, 'BackgroundColor' ));
            else
                % Make it darker
                cdata = 0.5*cdata;
                newCol = 0.5*get( obj.UIContainer, 'BackgroundColor' );
            end
            set( source, ...
                'BackgroundColor', newCol, ...
                'ForegroundColor', newCol, ...
                'CData', cdata );
            obj.SelectedColumnDivider = source;
        end % onColumnButtonDown
        
        function onColumnButtonMotion( obj, source, eventData ) %#ok<INUSD>
            figh = ancestor( source, 'figure' );
            cursorpos = get( figh, 'CurrentPoint' );
            
            % We need to gaurd against the focus having been lost. In this
            % case we should have received a button-up event, but sometimes
            % don't (at least on Windows).
            if ishandle( obj.SelectedColumnDivider )
                dividerpos = get( obj.SelectedColumnDivider, 'Position' );
                pos0 = getpixelposition( obj.UIContainer, true );
                dividerpos(1) = cursorpos(1) - pos0(1) - round(obj.Spacing/2) + 1;
                                % Make sure that the position doesn't cause an element to
                % shrink too much
                minSizes = obj.MinimumColumnSizes(:);
                pixSizes = uiextras.calculatePixelSizes( pos0(3), ...
                    obj.ColumnSizes, minSizes, obj.Padding, obj.Spacing );

                N = numel( minSizes );
                % Sometimes the actual width is smaller than the minimum!
                minSizes = min( minSizes, pixSizes );
                whichDivider = getappdata( obj.SelectedColumnDivider, 'WhichDivider' );
                minPos = ceil( obj.Padding ...
                    + sum( pixSizes(1:whichDivider-1) ) ...
                    + minSizes(whichDivider) ...
                    + obj.Spacing*(whichDivider-0.5) );
                dividerpos(1) = max( dividerpos(1), minPos );
                if whichDivider<(N-1)
                    maxPos = pos0(3) - floor( obj.Padding ...
                        + sum( pixSizes(whichDivider+2:end) ) ...
                        + minSizes(whichDivider+1) ...
                        + obj.Spacing*(N-whichDivider-0.5) );
                else
                    % Final divider
                    maxPos = pos0(3) - floor( obj.Padding ...
                        + minSizes(whichDivider+1) ...
                        + obj.Spacing*0.5 );
                end
                dividerpos(1) = min( dividerpos(1), maxPos );

                set( obj.SelectedColumnDivider, 'Position', dividerpos );
            else
                % Divider has been lost, so we are in a bad state. The
                % best we can do is kill the callbacks and attempt to put
                % the figure back in a decent state.
                set( figh, 'Pointer', 'arrow', ...
                    'WindowButtonMotionFcn', [], ...
                    'WindowButtonUpFcn', [] );
            end
        end % onColumnButtonMotion
        
        function onColumnButtonUp( obj, source, eventData, oldFigProps, oldState )
            figh = ancestor( source, 'figure' );
            % Deliberately call the motion function to ensure any last
            % movement is captured
            obj.onColumnButtonMotion( source, eventData );
            
            % Restore figure properties
            flds = fieldnames( oldFigProps );
            for ii=1:numel(flds)
                set( figh, flds{ii}, oldFigProps.(flds{ii}) );
            end
            
            % If the figure has an interaction mode set, re-set it now
            if ~isempty( oldState )
                switch upper( oldState )
                    case 'ZOOM'
                        zoom( figh, 'on' );
                    case 'PAN'
                        zoom( figh, 'on' );
                    case 'ROTATE3D'
                        rotate3d( figh, 'on' );
                    otherwise
                        error( 'GUILayout:InvalidState', 'Invalid interaction mode ''%s''.', oldState );
                end
            end
            
            % Work out which divider was moved and which are the resizable
            % elements either side of it
            whichDivider = getappdata( obj.SelectedColumnDivider, 'WhichDivider' );
            origPos = getappdata( obj.SelectedColumnDivider, 'OriginalPosition' );
            newPos = get( obj.SelectedColumnDivider, 'Position' );
            obj.SelectedColumnDivider = -1;
            delta = newPos(1) - origPos(1) - round(obj.Spacing/2) + 1;
            sizes = obj.ColumnSizes;
            
            % Convert all flexible sizes into pixel units
            totalPosition = ceil( getpixelposition( obj.UIContainer ) );
            totalWidth = totalPosition(3);
            widths = uiextras.calculatePixelSizes( totalWidth, ...
                sizes, obj.MinimumColumnSizes, obj.Padding, obj.Spacing );
            
            leftelement = find( sizes(1:whichDivider)<0, 1, 'last' );
            rightelement = find( sizes(whichDivider+1:end)<0, 1, 'first' )+whichDivider;
            
            % Now work out the new sizes. Note that we must ensure the size
            % stays negative otherwise it'll stop being resizable
            change = sum(sizes(sizes<0)) * delta / sum( widths(sizes<0) );
            sizes(leftelement) = min( -0.000001, sizes(leftelement) + change );
            sizes(rightelement) = min( -0.000001, sizes(rightelement) - change );
            
            % Setting the sizes will cause a redraw
            obj.ColumnSizes = sizes;
        end % onColumnButtonUp
        
        function onBackgroundColorChanged( obj, source, eventData ) %#ok<INUSD>
            %onBackgroundColorChanged  Callback that fires when the container background color is changed
            %
            % We need to make the dividers match the background, so redarw
            % them
            obj.redraw();
        end % onChildRemoved
        
    end % protected methods
    
end % classdef
