# Supplementary material for: Rapid Global Fitting of Large Fluorescence Lifetime Imaging Microscopy Datasets
Source: PLoS One. 2013 Aug 5;8(8):e70687. doi: 10.1371/journal.pone.0070687 (PMC3734241; doi:10.1371/journal.pone.0070687)
Supplement: File S1 — Compressed archive of the source code for FLIMfit used in the present study. Please note that up to date source code and compiled binaries are available from the Open Microscopy website [54]. (ZIP) [file pone.0070687.s001.zip › FLIMFit 4_3_3 Source/GlobalProcessingFrontEnd/HelperFunctions/GUILayout/+uiextras/HBox.m]

classdef HBox < uiextras.Box
    %HBox  Arrange elements in a single horizontal row
    %
    %   obj = uiextras.HBox() creates a new horizontal box layout with
    %   all parameters set to defaults. The output is a new layout object
    %   that can be used as the parent for other user-interface components.
    %
    %   obj = uiextras.HBox(param,value,...) also sets one or more
    %   parameter values.
    %
    %   See the <a href="matlab:doc uiextras.HBox">documentation</a> for more detail and the list of properties.
    %
    %   Examples:
    %   >> f = figure();
    %   >> b = uiextras.HBox( 'Parent', f );
    %   >> uicontrol( 'Parent', b, 'Background', 'r' )
    %   >> uicontrol( 'Parent', b, 'Background', 'b' )
    %   >> uicontrol( 'Parent', b, 'Background', 'g' )
    %   >> set( b, 'Sizes', [-1 100 -2], 'Spacing', 5 );
    %
    %   >> f = figure();
    %   >> b1 = uiextras.VBox( 'Parent', f );
    %   >> b2 = uiextras.HBox( 'Parent', b1, 'Padding', 5, 'Spacing', 5 );
    %   >> uicontrol( 'Style', 'frame', 'Parent', b1, 'Background', 'r' )
    %   >> uicontrol( 'Parent', b2, 'String', 'Button1' )
    %   >> uicontrol( 'Parent', b2, 'String', 'Button2' )
    %   >> set( b1, 'Sizes', [30 -1] );
    %
    %   See also: uiextras.VBox
    %             uiextras.HBoxFlex
    %             uiextras.Grid
    
    %   Copyright 2009-2010 The MathWorks, Inc.
    %   $Revision: 374 $
    %   $Date: 2012-12-20 09:18:15 +0000 (Thu, 20 Dec 2012) $
    
    methods
        
        function obj = HBox( varargin )
            %HBox  Container with contents in a single horizontal row
            
            % First step is to create the parent class. We pass the
            % arguments (if any) just incase the parent needs setting
            obj@uiextras.Box( varargin{:} );
            
            % Set user-supplied property values
            if nargin > 0
                set( obj, varargin{:} );
            end  
        end % constructor
        
    end % public methods
    
    methods( Access = protected )
        
        function [widths,heights] = redraw( obj )
            %REDRAW  Redraw container contents.
            % Get container width and height
            totalPosition = ceil( getpixelposition( obj.UIContainer ) );
            totalWidth = totalPosition(3);
            totalHeight = totalPosition(4);
            
            % Get children
            children = obj.getValidChildren();
            nChildren = numel( children );
            
            % Get padding, spacing and sizes
            padding = obj.Padding;
            spacing = obj.Spacing;
            
            % Compute widths
            widths = uiextras.calculatePixelSizes( totalWidth, ...
                obj.Sizes, obj.MinimumSizes, padding, spacing );
            
            % Compute heights
            heights = repmat( totalHeight - padding * 2, size( children ) );
            heights = max( heights, 1 ); % minimum is 1 pixel
            
            % Compute and set new positions in pixels
            for ii = 1:nChildren
                child = children(ii);
                newPosition = [sum( widths(1:ii-1) ) + padding + spacing * (ii-1) + 1, ...
                    padding + 1, ...
                    widths(ii), ...
                    heights(ii)];
                obj.repositionChild( child, newPosition )
            end   
        end % redraw
        
    end % protected methods
    
end % classdef
