# Supplementary material for: Rapid Global Fitting of Large Fluorescence Lifetime Imaging Microscopy Datasets
Source: PLoS One. 2013 Aug 5;8(8):e70687. doi: 10.1371/journal.pone.0070687 (PMC3734241; doi:10.1371/journal.pone.0070687)
Supplement: File S1 — Compressed archive of the source code for FLIMfit used in the present study. Please note that up to date source code and compiled binaries are available from the Open Microscopy website [54]. (ZIP) [file pone.0070687.s001.zip › FLIMFit 4_3_3 Source/GlobalProcessingFrontEnd/HelperFunctions/GUILayout/+uiextras/HBoxFlex.m]

classdef HBoxFlex < uiextras.HBox
    %HBoxFlex  A dynamically resizable horizontal layout
    %
    %   obj = uiextras.HBoxFlex() creates a new dynamically resizable
    %   horizontal box layout with all parameters set to defaults. The
    %   output is a new layout object that can be used as the parent for
    %   other user-interface components.
    %
    %   obj = uiextras.HBoxFlex(param,value,...) also sets one or more
    %   parameter values.
    %
    %   See the <a href="matlab:doc uiextras.HBoxFlex">documentation</a> for more detail and the list of properties.
    %
    %   Examples:
    %   >> f = figure( 'Name', 'uiextras.HBoxFlex example' );
    %   >> b = uiextras.HBoxFlex( 'Parent', f );
    %   >> uicontrol( 'Parent', b, 'Background', 'r' )
    %   >> uicontrol( 'Parent', b, 'Background', 'b' )
    %   >> uicontrol( 'Parent', b, 'Background', 'g' )
    %   >> uicontrol( 'Parent', b, 'Background', 'y' )
    %   >> set( b, 'Sizes', [-1 100 -2 -1], 'Spacing', 5 );
    %
    %   See also: uiextras.VBoxFlex
    %             uiextras.HBox
    %             uiextras.Grid
    
    %   Copyright 2009-2010 The MathWorks, Inc.
    %   $Revision: 366 $
    %   $Date: 2011-02-10 15:48:11 +0000 (Thu, 10 Feb 2011) $
    
    properties
        ShowMarkings = 'on'  % Show markings on the draggable dividers [ on | off ]
    end % public methods
    
    properties (Access=private)
        Dividers = []
        SelectedDivider = -1
    end % private properties
    
    methods
        
        function obj = HBoxFlex( varargin )
            % First step is to create the parent class. We pass the
            % arguments (if any) just incase the parent needs setting
            obj@uiextras.HBox( varargin{:} );
            
            % Set some defaults
            obj.setPropertyFromDefault( 'ShowMarkings' );
            
            % Set user-supplied property values
            if nargin > 0
                set( obj, varargin{:} );
            end
        end % constructor
        
    end % public methods
    
    methods
        
        function set.ShowMarkings( obj, value )
            % Check
            if ~ischar( value ) || ~ismember( lower( value ), {'on','off'} )
                error( 'GUILayout:HBoxFlex:InvalidPropertyValue', ...
                    'Property ''ShowMarkings'' may only be set to ''on'' or ''off''.' )
            end
            % Apply
            obj.ShowMarkings = lower( value );
            obj.redraw();
        end % set.ShowMarkings
    end % accessor methods
    
    methods( Access = protected )
        
        function redraw( obj )
            %REDRAW  Redraw container contents.
            
            % First call the grid redraw
            [widths,heights] = redraw@uiextras.HBox(obj);
            sizes = obj.Sizes;
            children = obj.getValidChildren();
            nChildren = numel( children );
            padding = obj.Padding;
            spacing = obj.Spacing;
            
            % Now also add/update some dividers
            mph = uiextras.MousePointerHandler( obj.Parent );
            numDynamic = 0;
            for ii = 1:nChildren-1
                if any(sizes(1:ii)<0) && any(sizes(ii+1:end)<0)
                    numDynamic = numDynamic + 1;
                    % Both dynamic, so add a divider
                    position = [sum( widths(1:ii) ) + padding + spacing * (ii-1) + 1, ...
                        padding + 1, ...
                        max(1,spacing), ...
                        heights(ii)];
                    % Create the divider widget
                    if numDynamic > numel( obj.Dividers )
                        obj.Dividers(numDynamic) = uiextras.makeFlexDivider( ...
                            obj.UIContainer, ...
                            position, ...
                            get( obj.UIContainer, 'BackgroundColor' ), ...
                            'Vertical', ...
                            obj.ShowMarkings );
                        set( obj.Dividers(numDynamic), 'ButtonDownFcn', @obj.onButtonDown, ...
                            'Tag', 'UIExtras:HBoxFlex:Divider' );
                        % Add it to the mouse-over handler
                        mph.register( obj.Dividers(numDynamic), 'left' );
                    else
                        % Just update an existing divider
                        uiextras.makeFlexDivider( ...
                            obj.Dividers(numDynamic), ...
                            position, ...
                            get( obj.UIContainer, 'BackgroundColor' ), ...
                            'Vertical', ...
                            obj.ShowMarkings );
                    end
                    setappdata( obj.Dividers(numDynamic), 'WhichDivider', ii );
                end
            end
            % Remove any excess dividers
            if numel( obj.Dividers ) > numDynamic
                delete( obj.Dividers(numDynamic+1:end) );
                obj.Dividers(numDynamic+1:end) = [];
            end
        end % redraw
        
        function onButtonDown( obj, source, eventData ) %#ok<INUSD>
            figh = ancestor( source, 'figure' );
            % We need to store any existing motion callbacks so that we can
            % restore them later.
            oldProps = struct();
            oldProps.WindowButtonMotionFcn = get( figh, 'WindowButtonMotionFcn' );
            oldProps.WindowButtonUpFcn = get( figh, 'WindowButtonUpFcn' );
            oldProps.Pointer = get( figh, 'Pointer' );
            oldProps.Units = get( figh, 'Units' );
            
            % Make sure all interaction modes are off to prevent our
            % callbacks being clobbered
            zoomh = zoom( figh );
            r3dh = rotate3d( figh );
            panh = pan( figh );
            oldState = '';
            if isequal( zoomh.Enable, 'on' )
                zoomh.Enable = 'off';
                oldState = 'zoom';
            end
            if isequal( r3dh.Enable, 'on' )
                r3dh.Enable = 'off';
                oldState = 'rotate3d';
            end
            if isequal( panh.Enable, 'on' )
                panh.Enable = 'off';
                oldState = 'pan';
            end
            
            % Now set the new callbacks
            set( figh, ...
                'WindowButtonMotionFcn', @obj.onButtonMotion, ...
                'WindowButtonUpFcn', {@obj.onButtonUp, oldProps, oldState}, ...
                'Pointer', 'left', ...
                'Units', 'Pixels' );
            % Make the divider visible
            cdata = get( source, 'CData' );
            if mean( cdata(:) ) < 0.5
                % Make it brighter
                cdata = 1-0.5*(1-cdata);
                newCol = 1-0.5*(1-get( obj.UIContainer, 'BackgroundColor' ));
            else
                % Make it darker
                cdata = 0.5*cdata;
                newCol = 0.5*get( obj.UIContainer, 'BackgroundColor' );
            end
            
            set( source, ...
                'BackgroundColor', newCol, ...
                'ForegroundColor', newCol, ...
                'CData', cdata );
            obj.SelectedDivider = source;
        end % onButtonDown
        
        function onButtonMotion( obj, source, eventData ) %#ok<INUSD>
            % First capture the current cursor position
            figh = ancestor( source, 'figure' );
            cursorpos = get( figh, 'CurrentPoint' );
            pos0 = getpixelposition( obj.UIContainer, true );
            
            % We need to gaurd against the focus having been lost. In this
            % case we should have received a button-up event, but sometimes
            % don't (at least on Windows).
            if ishandle( obj.SelectedDivider )
                % All OK, so move it
                dividerpos = get( obj.SelectedDivider, 'Position' );
                dividerpos(1) = cursorpos(1) - pos0(1) - round(obj.Spacing/2) + 1;
                
                % Make sure that the position doesn't cause an element to
                % shrink too much
                minSizes = obj.MinimumSizes(:);
                pixSizes = uiextras.calculatePixelSizes( pos0(3), ...
                    obj.Sizes, minSizes, obj.Padding, obj.Spacing );

                N = numel( minSizes );
                % Sometimes the actual width is smaller than the minimum!
                minSizes = min( minSizes, pixSizes );
                whichDivider = getappdata( obj.SelectedDivider, 'WhichDivider' );
                minPos = ceil( obj.Padding ...
                    + sum( pixSizes(1:whichDivider-1) ) ...
                    + minSizes(whichDivider) ...
                    + obj.Spacing*(whichDivider-0.5) );
                dividerpos(1) = max( dividerpos(1), minPos );
                if whichDivider<(N-1)
                    maxPos = pos0(3) - floor( obj.Padding ...
                        + sum( pixSizes(whichDivider+2:end) ) ...
                        + minSizes(whichDivider+1) ...
                        + obj.Spacing*(N-whichDivider-0.5) );
                else
                    % Final divider
                    maxPos = pos0(3) - floor( obj.Padding ...
                        + minSizes(whichDivider+1) ...
                        + obj.Spacing*0.5 );
                end
                dividerpos(1) = min( dividerpos(1), maxPos );
                set( obj.SelectedDivider, 'Position', dividerpos );
            else
                % Divider has been lost, so we are in a bad state. The
                % best we can do is kill the callbacks and attempt to put
                % the figure back in a decent state.
                set( figh, 'Pointer', 'arrow', ...
                    'WindowButtonMotionFcn', [], ...
                    'WindowButtonUpFcn', [] );
            end
        end % onButtonMotion
        
        function onButtonUp( obj, source, eventData, oldFigProps, oldState )
            % Deliberately call the motion function to ensure any last
            % movement is captured
            obj.onButtonMotion( source, eventData );
            
            % Restore figure properties
            figh = ancestor( source, 'figure' );
            flds = fieldnames( oldFigProps );
            for ii=1:numel(flds)
                set( figh, flds{ii}, oldFigProps.(flds{ii}) );
            end
            
            % If the figure has an interaction mode set, re-set it now
            if ~isempty( oldState )
                switch upper( oldState )
                    case 'ZOOM'
                        zoom( figh, 'on' );
                    case 'PAN'
                        pan( figh, 'on' );
                    case 'ROTATE3D'
                        rotate3d( figh, 'on' );
                    otherwise
                        error( 'GUILayout:InvalidState', 'Invalid interaction mode ''%s''.', oldState );
                end
            end
            
            % Work out which divider was moved and which are the resizable
            % elements either side of it
            newPos = get( obj.SelectedDivider, 'Position' );
            origPos = getappdata( obj.SelectedDivider, 'OriginalPosition' );
            whichDivider = getappdata( obj.SelectedDivider, 'WhichDivider' );
            obj.SelectedDivider = -1;
            delta = newPos(1) - origPos(1) - round(obj.Spacing/2) + 1;
            sizes = obj.Sizes;
            
            % Convert all flexible sizes into pixel units
            totalPosition = ceil( getpixelposition( obj.UIContainer ) );
            totalWidth = totalPosition(3);
            pixSizes = uiextras.calculatePixelSizes( totalWidth, ...
                    obj.Sizes, obj.MinimumSizes, obj.Padding, obj.Spacing );
            
            leftelement = find( sizes(1:whichDivider)<0, 1, 'last' );
            rightelement = find( sizes(whichDivider+1:end)<0, 1, 'first' )+whichDivider;
            
            % Now work out the new sizes. Note that we must ensure the size
            % stays negative otherwise it'll stop being resizable
            change = sum(sizes(sizes<0)) * delta / sum( pixSizes(sizes<0) );
            sizes(leftelement) = min( -0.000001, sizes(leftelement) + change );
            sizes(rightelement) = min( -0.000001, sizes(rightelement) - change );
            
            % Setting the sizes will cause a redraw
            obj.Sizes = sizes;
        end % onButtonUp
        
        function onBackgroundColorChanged( obj, source, eventData ) %#ok<INUSD>
            %onBackgroundColorChanged  Callback that fires when the container background color is changed
            %
            % We need to make the dividers match the background, so redarw
            % them
            obj.redraw();
        end % onChildRemoved
        
    end % protected methods
    
end % classdef
