# Supplementary material for: Rapid Global Fitting of Large Fluorescence Lifetime Imaging Microscopy Datasets
Source: PLoS One. 2013 Aug 5;8(8):e70687. doi: 10.1371/journal.pone.0070687 (PMC3734241; doi:10.1371/journal.pone.0070687)
Supplement: File S1 — Compressed archive of the source code for FLIMfit used in the present study. Please note that up to date source code and compiled binaries are available from the Open Microscopy website [54]. (ZIP) [file pone.0070687.s001.zip › FLIMFit 4_3_3 Source/GlobalProcessingFrontEnd/HelperFunctions/GUILayout/+uiextras/HButtonBox.m]

classdef HButtonBox < uiextras.ButtonBox
    %HButtonBox  Arrange buttons horizontally in a single row
    %
    %   obj = uiextras.HButtonBox() is a type of HBox specialised for
    %   arranging a row of buttons, check-boxes or similar graphical
    %   elements. All buttons are given equal size and by default are
    %   centered in the drawing area. The justification can be changed as
    %   required.
    %
    %   obj = uiextras.HButtonBox(param,value,...) also sets one or more
    %   parameter values.
    %
    %   See the <a href="matlab:doc uiextras.HButtonBox">documentation</a> for more detail and the list of properties.
    %
    %   Examples:
    %   >> f = figure();
    %   >> b = uiextras.HButtonBox( 'Parent', f );
    %   >> uicontrol( 'Parent', b, 'String', 'One' );
    %   >> uicontrol( 'Parent', b, 'String', 'Two' );
    %   >> uicontrol( 'Parent', b, 'String', 'Three' );
    %   >> set( b, 'ButtonSize', [130 35], 'Spacing', 5 );
    %
    %   See also: uiextras.VButtonBox
    %             uiextras.HBox
    
    %   Copyright 2009-2010 The MathWorks, Inc.
    %   $Revision: 300 $
    %   $Date: 2010-07-22 16:33:47 +0100 (Thu, 22 Jul 2010) $
    
    methods
        
        function obj = HButtonBox( varargin )
            %HButtonBox  Create a new horizontal button box
                        
            % First step is to create the parent class. We pass the
            % arguments (if any) just incase the parent needs setting
            obj@uiextras.ButtonBox( varargin{:} );

            % Set properties
            if nargin > 0
                set( obj, varargin{:} );
            end
        end % constructor
        
    end % public methods
    
    methods( Access = protected )
        
        function redraw( obj )
            % First we need to work out how much space is available - if
            % there's not enough for the desired size then the buttons may
            % have to shrink
            children = obj.getValidChildren();
            nChildren = numel( children );
            pos = ceil( getpixelposition( obj.UIContainer ) );
            availableWidth = pos(3) - 2*obj.Padding - (nChildren-1)*obj.Spacing;
            availableHeight = pos(4) - 2*obj.Padding;
            
            buttonWidth = min( obj.ButtonSize(1), availableWidth/nChildren );
            buttonHeight = min( obj.ButtonSize(2), availableHeight );
            
            % The positioning depends on the alignment
            switch upper( obj.VerticalAlignment )
                case 'TOP'
                    y0 = pos(4) - obj.Padding - buttonHeight;
                    
                case 'MIDDLE'
                    y0 = 1 + round( ( pos(4) - buttonHeight ) / 2 );
                    
                case 'BOTTOM'
                    y0 = 1 + obj.Padding;
                    
                otherwise
                    error( 'GUILayout:InvalidState', ...
                        'Invalid vertical alignment ''%s''.', obj.VerticalAlignment )
            end
            
            buttonsWidth = buttonWidth*nChildren + (nChildren-1)*obj.Spacing;
            switch upper( obj.HorizontalAlignment )
                case 'LEFT'
                    x0 = 1+ obj.Padding;
                    
                case 'CENTER'
                    x0 = 1 + round( (pos(3) - buttonsWidth ) / 2 );
                    
                case 'RIGHT'
                    x0 = pos(3) - obj.Padding - buttonsWidth;
                    
                otherwise
                    error( 'GUILayout:InvalidState', ...
                        'Invalid horizontal alignment ''%s''.', obj.HorizontalAlignment )
                    
            end
            
            % OK, we now know the start coords, so position each child
            children = obj.Children;
            for ii=1:nChildren
                contentPos = [x0 + (ii-1)*(obj.Spacing+buttonWidth), y0, buttonWidth, buttonHeight];
                obj.repositionChild( children(ii), contentPos )
            end
            
        end % redraw
     
    end % protected methods
    
end % classdef
