# Supplementary material for: Rapid Global Fitting of Large Fluorescence Lifetime Imaging Microscopy Datasets
Source: PLoS One. 2013 Aug 5;8(8):e70687. doi: 10.1371/journal.pone.0070687 (PMC3734241; doi:10.1371/journal.pone.0070687)
Supplement: File S1 — Compressed archive of the source code for FLIMfit used in the present study. Please note that up to date source code and compiled binaries are available from the Open Microscopy website [54]. (ZIP) [file pone.0070687.s001.zip › FLIMFit 4_3_3 Source/GlobalProcessingFrontEnd/HelperFunctions/GUILayout/+uiextras/interpretColor.m]

function col = interpretColor(str)
%interpretColor  Interpret a color as an RGB triple
%
%   rgb = uiextras.interpretColor(col) interprets the input color COL and
%   returns the equivalent RGB triple. COL can be one of:
%   * RGB triple of floating point numbers in the range 0 to 1
%   * RGB triple of UINT8 numbers in the range 0 to 255
%   * single character: 'r','g','b','m','y','c','k','w'
%   * string: one of 'red','green','blue','magenta','yellow','cyan','black'
%             'white'
%   * HTML-style string (e.g. '#FF23E0')
%
%   Examples:
%   >> uiextras.interpretColor( 'r' )
%   ans =
%        1   0   0
%   >> uiextras.interpretColor( 'cyan' )
%   ans =
%        0   1   1
%   >> uiextras.interpretColor( '#FF23E0' )
%   ans =
%        1.0000    0.1373    0.8784
%
%   See also: ColorSpec

%   Copyright 2005-2010 The MathWorks Ltd.
%   $Revision: 329 $
%   $Date: 2010-08-26 09:53:44 +0100 (Thu, 26 Aug 2010) $

if ischar( str )
    str = strtrim(str);
    str = dequote(str);
    if str(1)=='#'
        % HTML-style string
        if numel(str)==4
            col = [hex2dec( str(2) ), hex2dec( str(3) ), hex2dec( str(4) )]/15;
        elseif numel(str)==7
            col = [hex2dec( str(2:3) ), hex2dec( str(4:5) ), hex2dec( str(6:7) )]/255;
        else
            error( 'UIExtras:interpretColor:BadColor', 'Invalid HTML color %s', str );
        end
    elseif all( ismember( str, '1234567890.,; []' ) )
        % Try the '[0 0 1]' thing first
        col = str2num( str ); %#ok<ST2NM>
        if numel(col) == 3
            % Conversion worked, so just check for silly values
            col(col<0) = 0;
            col(col>1) = 1;
        end
    else
        % that didn't work, so try the name
        switch upper(str)
            case {'R','RED'}
                col = [1 0 0];
            case {'G','GREEN'}
                col = [0 1 0];
            case {'B','BLUE'}
                col = [0 0 1];
            case {'C','CYAN'}
                col = [0 1 1];
            case {'Y','YELLOW'}
                col = [1 1 0];
            case {'M','MAGENTA'}
                col = [1 0 1];
            case {'K','BLACK'}
                col = [0 0 0];
            case {'W','WHITE'}
                col = [1 1 1];
            case {'N','NONE'}
                col = [nan nan nan];
            otherwise
                % Failed
                error( 'UIExtras:interpretColor:BadColor', 'Could not interpret color %s', num2str( str ) );
        end
    end
elseif isfloat(str) || isdouble(str)
    % Floating point, so should be a triple in range 0 to 1
    if numel(str)==3
        col = double( str );
        col(col<0) = 0;
        col(col>1) = 1;
    else
        error( 'UIExtras:interpretColor:BadColor', 'Could not interpret color %s', num2str( str ) );
    end
elseif isa(str,'uint8')
    % UINT8, so range is implicit
    if numel(str)==3
        col = double( str )/255;
        col(col<0) = 0;
        col(col>1) = 1;
    else
        error( 'UIExtras:interpretColor:BadColor', 'Could not interpret color %s', num2str( str ) );
    end
else
    error( 'UIExtras:interpretColor:BadColor', 'Could not interpret color %s', num2str( str ) );
end


function str = dequote(str)
str(str=='''') = [];
str(str=='"') = [];
str(str=='[') = [];
str(str==']') = [];
