# Supplementary material for: Rapid Global Fitting of Large Fluorescence Lifetime Imaging Microscopy Datasets
Source: PLoS One. 2013 Aug 5;8(8):e70687. doi: 10.1371/journal.pone.0070687 (PMC3734241; doi:10.1371/journal.pone.0070687)
Supplement: File S1 — Compressed archive of the source code for FLIMfit used in the present study. Please note that up to date source code and compiled binaries are available from the Open Microscopy website [54]. (ZIP) [file pone.0070687.s001.zip › FLIMFit 4_3_3 Source/GlobalProcessingFrontEnd/HelperFunctions/GUILayout/+uiextras/loadLayoutIcon.m]

function cdata = loadLayoutIcon(imagefilename,bgcol)
%loadLayoutIcon  Load an icon and set the transparent color
%
%   cdata = uiextras.loadLayoutIcon(filename) tries to load the icon specified by
%   filename. If the icon is a PNG file with transparency then transparent
%   pixels are set to NaN. If not, then any pixel that is pure green is set
%   to transparent (i.e. "green screen"). The resulting CDATA is an RGB
%   double array.
%
%   cdata = uiextras.loadLayoutIcon(filename,bgcol) tries to merge with the
%   specified background colour bgcol. Fully transparent pixels are still
%   set to NaN, but partially transparent ones are merged with the
%   background.
%
%   See also: IMREAD

%   Copyright 2005-2010 The MathWorks Ltd.
%   $Revision: 288 $    
%   $Date: 2010-07-14 12:23:50 +0100 (Wed, 14 Jul 2010) $


error( nargchk( 1, 2, nargin ) );
if nargin < 2
    bgcol = get( 0, 'DefaultUIControlBackgroundColor' );
end

% First try normally
this_dir = fileparts( mfilename( 'fullpath' ) );
icon_dir = fullfile( this_dir, 'Resources' );
if exist( imagefilename, 'file' )
    [cdata,map,alpha] = imread( imagefilename );
elseif exist( fullfile( icon_dir, imagefilename ), 'file' )
    [cdata,map,alpha] = imread( fullfile( icon_dir, imagefilename ));
else
    error( 'GUILayout:loadIcon:FileNotFound', 'Cannot open file ''%s''.', imagefilename );
end

if ~isempty( map )
    cdata = ind2rgb( cdata, map );
end

% Convert to double before applying transparency
cdata = convertToDouble( cdata );

[rows,cols,depth] = size( cdata ); %#ok<NASGU>
if ~isempty( alpha )
alpha = convertToDouble( alpha );
    f = find( alpha==0 );
    if ~isempty( f )
        cdata(f) = nan;
        cdata(f + rows*cols) = nan;
        cdata(f + 2*rows*cols) = nan;
    end
    
    % Now blend partial alphas
    f = find( alpha(:)>0 & alpha(:)<1 );
    if ~isempty(f)
        cdata(f) = cdata(f).*alpha(f) + bgcol(1)*(1-alpha(f));
        cdata(f + rows*cols) = cdata(f + rows*cols).*alpha(f) + bgcol(2)*(1-alpha(f));
        cdata(f + 2*rows*cols) = cdata(f + 2*rows*cols).*alpha(f) + bgcol(3)*(1-alpha(f));
    end
    
else
    % Instead do a "green screen", treating anything pure-green as transparent
    f = find((cdata(:,:,1)==0) & (cdata(:,:,2)==1) & (cdata(:,:,3)==0));
    cdata(f) = nan;
    cdata(f + rows*cols) = nan;
    cdata(f + 2*rows*cols) = nan;
    
end

%-------------------------------------------------------------------------%
function cdata = convertToDouble( cdata )
% Convert an image to double precision in the range 0 to 1
switch lower( class( cdata ) )
    case 'double'
    % Do nothing
    case 'single'
        cdata = double( cdata );
    case 'uint8'
        cdata = double( cdata ) / 255;
    case 'uint16'
        cdata = double( cdata ) / 65535;
    case 'int8'
        cdata = ( double( cdata ) + 128 ) / 255;
    case 'int16'
        cdata = ( double( cdata ) + 32768 ) / 65535;
    otherwise
        error( 'GUILayout:LoadIcon:BadCData', ...
            'Image data of type ''%s'' is not supported.', class( cdata ) );
end
