# Supplementary material for: Rapid Global Fitting of Large Fluorescence Lifetime Imaging Microscopy Datasets
Source: PLoS One. 2013 Aug 5;8(8):e70687. doi: 10.1371/journal.pone.0070687 (PMC3734241; doi:10.1371/journal.pone.0070687)
Supplement: File S1 — Compressed archive of the source code for FLIMfit used in the present study. Please note that up to date source code and compiled binaries are available from the Open Microscopy website [54]. (ZIP) [file pone.0070687.s001.zip › FLIMFit 4_3_3 Source/GlobalProcessingFrontEnd/HelperFunctions/GUILayout/+uiextras/MousePointerHandler.m]

classdef MousePointerHandler < handle
    %MousePointerHandler  A class to handle mouse-over events
    %
    %   MousePointerHandler(fig) attaches the handler to the figure FIG
    %   so that it will intercept all mouse-over events. The handler is
    %   stored in the MousePointerHandler app-data of the figure so that
    %   functions can listen in for scroll-events.
    %
    %   Note that when registering you can supply the name of a standard
    %   MATLAB pointer image (e.g. 'timer', 'fleur' etc.) or can supply
    %   a custom image. See the 'register' method for details.
    %
    %   Examples:
    %   >> f = figure();
    %   >> u = uicontrol();
    %   >> mph = uiextras.MousePointerHandler(f);
    %   >> mph.register( u, 'fleur' )
    %
    %   See also: uiextras.ScrollWheelEvent
    
    %   Copyright 2008-2010 The MathWorks Ltd.
    %   $Revision: 374 $   
    %   $Date: 2012-12-20 09:18:15 +0000 (Thu, 20 Dec 2012) $
    
    properties( SetAccess = private, GetAccess = public )
        CurrentObject
    end % read-only public properties
    
    properties( SetAccess = private , GetAccess = private )
        CurrentObjectPosition
        OldPointer
        Parent
        List
        
    end % private properties
    
    methods
        
        function obj = MousePointerHandler(fig)
            
            % Check that a mouse-pointer-handler is not already there
            if ~isa( fig, 'figure' )
                fig = ancestor( fig, 'figure' );
            end
            if isappdata(fig,'MousePointerHandler')
                obj = getappdata(fig,'MousePointerHandler');
            else
                set(fig,'WindowButtonMotionFcn', @obj.onMouseMoved);
                setappdata(fig,'MousePointerHandler',obj);
                obj.Parent = fig;
            end
            
        end % MousePointerHandler
        
        function register( obj, widget, pointer, cdata, hotspot )
            %REGISTER  Register a pointer to use when over the supplied widget
            %
            %   handler.register(widget, pointer) register using a built-in
            %   MATLAB pointer.
            %
            %   handler.register(widget, name, cdata, hotspot) register a
            %   custom image and hotspot.
            if nargin > 3
                pointerShapeCData = cdata;
                if nargin > 4
                    pointerShapeHotSpot = hotspot;
                else
                    % Default to [1 1]
                    pointerShapeHotSpot = [1 1];
                end
            else
                pointerShapeCData = [];
                pointerShapeHotSpot = [];
            end
            
            % We need to be sure to remove the entry if it dies
            if isHGUsingMATLABClasses()
                % New style
                l = event.listener( widget, 'ObjectBeingDestroyed', @obj.onWidgetBeingDestroyedEvent );
            else
                % Old school
                l = handle.listener( widget, 'ObjectBeingDestroyed', @obj.onWidgetBeingDestroyedEvent );
            end
            entry = struct( ...
                'Widget', widget, ...
                'Pointer', pointer, ...
                'PointerShapeCData', pointerShapeCData, ...
                'PointerShapeHotSpot', pointerShapeHotSpot, ...
                'Listener', l );
            
            % Update obj.List
            if isempty(obj.List)
                % Create obj.List from entry if empty
                obj.List = entry;
            else
                % Make sure we don't put the same widget in the list twice
                matches = (widget == [obj.List.Widget]);
                if any(matches)
                    % Update obj.List if there is a match
                    obj.List(matches,1) = entry;
                else
                    % Otherwise, append
                    obj.List(end+1,1) = entry;
                end
            end
        end % register
        
    end % public methods
    
    methods( Access = private )
        
        function onMouseMoved( obj, src, evt ) %#ok<INUSD>
            if isempty( obj.List )
                return;
            end
            figh = obj.Parent;
            figUnits = get( figh, 'Units' );
            currpos = get( figh, 'CurrentPoint' );
            if ~strcmpi( figUnits, 'Pixels' )
                currpos = hgconvertunits( figh, [currpos,0,0], figUnits, 'pixels', 0 );
            end
            if ~isempty( obj.CurrentObjectPosition )
                cop = obj.CurrentObjectPosition;
                if currpos(1) >= cop(1) ...
                        && currpos(1) < cop(1)+cop(3) ...
                        && currpos(2) >= cop(2) ...
                        && currpos(2) < cop(2)+cop(4)
                    % Still inside, so do nothing
                    return;
                else
                    % Left the object
                    obj.leaveWidget()
                end
            end
            % OK, now scan the objects to see if we're inside
            for ii=1:numel(obj.List)
                % We need to be careful of widgets that aren't capable of
                % returning a PixelPosition
                try
                    widgetpos = getpixelposition( obj.List(ii).Widget, true );
                    if currpos(1) >= widgetpos(1) ...
                            && currpos(1) < widgetpos(1)+widgetpos(3) ...
                            && currpos(2) >= widgetpos(2) ...
                            && currpos(2) < widgetpos(2)+widgetpos(4)
                        % Inside
                        obj.enterWidget( obj.List(ii).Widget, widgetpos, obj.List(ii).Pointer, ...
                            obj.List(ii).PointerShapeCData, obj.List(ii).PointerShapeHotSpot)
                        break; % we don't need to carry on looking
                    end
                catch err %#ok<NASGU>
                    warning( 'MousePointerHandler:BadWidget', 'GETPIXELPOSITION failed for widget %d', ii )
                end
            end
            
        end % onMouseMoved
        
        function onWidgetBeingDestroyedEvent( obj, src,evt ) %#ok<INUSD>
            idx = cellfun( @isequal, {obj.List.Widget}, repmat( {double(src)}, 1,numel(obj.List) ) );
            obj.List(idx) = [];
            % Also take care if it's the active object
            if isequal( src, obj.CurrentObject )
                obj.leaveWidget()
            end
        end % onWidgetBeingDestroyedEvent
        
        function enterWidget( obj, widget, pixpos, pointer, pointerShapeCData, pointerShapeHotSpot )
            % Mouse has moved onto a widget
            obj.CurrentObjectPosition = pixpos;
            obj.CurrentObject = widget;
            obj.OldPointer = get( obj.Parent, 'Pointer' );
            set( obj.Parent, 'Pointer', pointer );
            % For custom pointers, supply the CData and HotSpot information
            if strcmpi(pointer,'custom')
                set( obj.Parent, 'PointerShapeCData', pointerShapeCData, ...
                    'PointerShapeHotSpot', pointerShapeHotSpot);
            end
        end % enterWidget
        
        function leaveWidget( obj )
            % Mouse has moved off a widget
            obj.CurrentObjectPosition = [];
            obj.CurrentObject = [];
            set( obj.Parent, 'Pointer', obj.OldPointer );
        end % leaveWidget
        
    end % private methods
    
end % classdef
