# Supplementary material for: Rapid Global Fitting of Large Fluorescence Lifetime Imaging Microscopy Datasets
Source: PLoS One. 2013 Aug 5;8(8):e70687. doi: 10.1371/journal.pone.0070687 (PMC3734241; doi:10.1371/journal.pone.0070687)
Supplement: File S1 — Compressed archive of the source code for FLIMfit used in the present study. Please note that up to date source code and compiled binaries are available from the Open Microscopy website [54]. (ZIP) [file pone.0070687.s001.zip › FLIMFit 4_3_3 Source/GlobalProcessingFrontEnd/HelperFunctions/GUILayout/+uiextras/Panel.m]

classdef Panel < uiextras.CardPanel & uiextras.DecoratedPanel
    %Panel  Show one element inside a panel
    %
    %   obj = uiextras.Panel() creates a standard UIPANEL object but with
    %   automatic management of the contained widget or layout. The
    %   properties available are largely the same as the builtin UIPANEL
    %   object. Where more than one child is added, the currently visible
    %   child is determined using the SelectedChild property.
    %
    %   obj = uiextras.Panel(param,value,...) also sets one or more
    %   property values.
    %
    %   See the <a href="matlab:doc uiextras.Panel">documentation</a> for more detail and the list of properties.
    %
    %   Examples:
    %   >> f = figure();
    %   >> p = uiextras.Panel( 'Parent', f, 'Title', 'A Panel', 'Padding', 5 );
    %   >> uicontrol( 'Parent', p, 'Background', 'r' )
    %
    %   >> f = figure();
    %   >> p = uiextras.Panel( 'Parent', f, 'Title', 'A Panel', 'Padding', 5 );
    %   >> b = uiextras.HBox( 'Parent', p, 'Spacing', 5 );
    %   >> uicontrol( 'Style', 'listbox', 'Parent', b, 'String', {'Item 1','Item 2'} );
    %   >> uicontrol( 'Parent', b, 'Background', 'b' );
    %   >> set( b, 'Sizes', [100 -1] );
    %
    %   See also: uipanel
    %             uiextras.BoxPanel
    %             uiextras.HBox
    
    %   Copyright 2009-2010 The MathWorks, Inc.
    %   $Revision: 373 $
    %   $Date: 2011-07-14 13:24:10 +0100 (Thu, 14 Jul 2011) $
    
    properties( Dependent = true )
        BorderType      % Type of border around the uipanel area  [none|etchedin|etchedout|beveledin|beveledout|line]
        BorderWidth     % Width of the panel border
        Title           % Title string
        TitlePosition   % Location of title string in relation to the panel [lefttop|centertop|righttop|leftbottom|centerbottom|rightbottom]
    end % dependent properties
    
    methods
        
        function obj = Panel( varargin )
            %PANEL constructor
            
            % First step is to create the parent class. We pass the
            % arguments (if any) just incase the parent needs setting
            obj = obj@uiextras.CardPanel( varargin{:} );
            obj = obj@uiextras.DecoratedPanel( varargin{:} );
            
            set( obj.UIContainer, 'Title', '' );
            
            % Override base settings
            obj.BorderType = 'etchedin';
            obj.BorderWidth = 1;
            obj.TitlePosition = 'lefttop';
            
            % See if the user has set any defaults
            obj.setPropertyFromDefault( 'BorderType' );
            obj.setPropertyFromDefault( 'BorderWidth' );
            obj.setPropertyFromDefault( 'TitlePosition' );
            
            % Set user-supplied property values
            if nargin > 0
                set( obj, varargin{:} );
            end
        end % Panel
        
    end % public methods
    
    methods
        
        function value = get.BorderType( obj )
            value = get( obj.UIContainer, 'BorderType' );
        end % get.BorderType
        
        function set.BorderType( obj, value )
            set( obj.UIContainer, 'BorderType', value );
        end % set.BorderType
        
        function value = get.BorderWidth( obj )
            value = get( obj.UIContainer, 'BorderWidth' );
        end % get.BorderWidth
        
        function set.BorderWidth( obj, value )
            set( obj.UIContainer, 'BorderWidth', value );
            obj.redraw();
        end % set.BorderWidth
        
        function value = get.Title( obj )
            value = get( obj.UIContainer, 'Title' );
        end % get.Title
        
        function set.Title( obj, value )
            % Only need to redraw if changing to/from empty
            oldValue = get( obj.UIContainer, 'Title' );
            % Unfortunately setting the title creates a uicontrol that
            % isn't tagged, so we have to set a flag so that we know to
            % ignore it for resize purposes
            setappdata( obj.UIContainer, 'PanelTitleCreate', true );
            set( obj.UIContainer, 'Title', value );
            rmappdata( obj.UIContainer, 'PanelTitleCreate' );
            if isempty( value ) && ~isempty( oldValue )
                obj.redraw();
            elseif isempty( oldValue ) && ~isempty( value )
                obj.redraw();
            end
        end % set.Title
        
        function value = get.TitlePosition( obj )
            value = get( obj.UIContainer, 'TitlePosition' );
        end % get.TitlePosition
        
        function set.TitlePosition( obj, value )
            set( obj.UIContainer, 'TitlePosition', value );
            obj.redraw();
        end % set.TitlePosition
        
    end % accessor methods
    
    methods( Access = protected )
        
        function redraw( obj )
            %redraw  Redraw the layout, positioning the children
            
            if isempty( obj.UIContainer ) || ~ishandle( obj.UIContainer )
                return
            end
            
            % The selected one inherits the visibility of the layout and
            % fills the available space
            oldUnits = obj.Units;
            obj.Units = 'Pixels';
            pos = getpixelposition( obj );
            border = obj.BorderWidth+1+obj.Padding;
            x0 = border;
            y0 = border;
            w = pos(3) - 2*border;
            h = pos(4) - 2*border;
            if ~isempty( obj.Title )
                % Work out how much extra space to leave for the title
                oldFontUnits = get( obj.UIContainer, 'FontUnits' );
                set( obj.UIContainer, 'FontUnits', 'Pixels' );
                % Get the height of the title (in pixels)
                titleSize = get( obj.UIContainer, 'FontSize' );
                % Put the old units back
                set( obj.UIContainer, 'FontUnits', oldFontUnits );
                
                % Whether to move top or bottom depends on title
                % position
                if isempty( strfind( get( obj.UIContainer, 'TitlePosition' ), 'top' ) )
                    % Title at the bottom
                    h = h - titleSize;
                    y0 = y0 + titleSize;
                else
                    % Title at the top
                    h = h - titleSize;
                end
                
            end
            % Use the CardLayout function to put the right child onscreen
            obj.showSelectedChild( [x0 y0 w h] );
            obj.Units = oldUnits;
        end % redraw
        
        function onChildAdded( obj, source, eventData ) %#ok<INUSD>
            %onChildAdded: Callback that fires when a child is added to a container.
            % Select the new addition
            obj.SelectedChild = numel( obj.Children );
        end % onChildAdded
        
        function onChildRemoved( obj, source, eventData ) %#ok<INUSL>
            %onChildAdded: Callback that fires when a container child is destroyed or reparented.
            % If the missing child is the selected one, select something else
            if eventData.ChildIndex == obj.SelectedChild
                if isempty( obj.Children )
                    obj.SelectedChild = [];
                else
                    obj.SelectedChild = max( 1, obj.SelectedChild - 1 );
                end
            end
        end % onChildRemoved
        
        function onEnable( obj, source, eventData ) %#ok<INUSD>
            %onEnable  Callback that fires when the enable state is changed
            t = findall( obj.UIContainer, ...
                'Type', 'uicontrol', ...
                'HandleVisibility', 'off', ...
                'Parent', obj.UIContainer );
            set( t, 'Enable', obj.Enable );
        end % onChildRemoved
        
        function onBackgroundColorChanged( obj, source, eventData ) %#ok<INUSL>
            %onBackgroundColorChanged  Callback that fires when the container background color is changed
            %
            % We need to make the panel match the container background
            set( obj.UIContainer, 'BackgroundColor', eventData );
        end % onChildRemoved
        
        function onPanelColorChanged( obj, source, eventData ) %#ok<INUSL>
            % Colors have changed. This shouldn't require a redraw.
            set( obj.UIContainer, eventData.Property, eventData.Value );
        end % onPanelColorChanged
        
        function onPanelFontChanged( obj, source, eventData ) %#ok<INUSL>
            % Font has changed. Since the font size and shape affects the
            % space available for the contents, we need to redraw.
            set( obj.UIContainer, eventData.Property, eventData.Value );
            obj.redraw();
        end % onPanelFontChanged
        
    end % protected methods
    
end % classdef
